# Supplementary material for: Data processing choices can affect findings in differential methylation analyses: an investigation using data from the LIMIT RCT
Source: PeerJ. 2023 Feb 3;11:e14786. doi: 10.7717/peerj.14786 (PMC9901304; doi:10.7717/peerj.14786)
Supplement: Supplemental Information 2 [file peerj-11-14786-s002.zip]

Archive with 21 entries (20 files):
- Code/
- Code/Figures and Tables for Methods Comparison Paper.Rmd
- __MACOSX/Code/._Figures and Tables for Methods Comparison Paper.Rmd
- Code/LIMIT CB DNAm Methods Comparison JUL21.R
- __MACOSX/Code/._LIMIT CB DNAm Methods Comparison JUL21.R
- Code/LIMIT DNAm Methods Comparison - BMI and Intervention Batch Adjustment.Rmd
- Code/LIMIT DNAm Methods Comparison - BMI and Intervention Batch and Cell Adjustment.Rmd
- Code/LIMIT DNAm Methods Comparison - BMI and Intervention Unadjusted.Rmd
- Code/LIMIT DNAm Methods Comparison - Fake Groups Batch Adjustment.Rmd
- __MACOSX/Code/._LIMIT DNAm Methods Comparison - Fake Groups Batch Adjustment.Rmd
- Code/LIMIT DNAm Methods Comparison - Fake Groups Batch and Cell Adjustment.Rmd
- Code/LIMIT DNAm Methods Comparison - Fake Groups Unadjusted.Rmd
- Code/LIMIT DNAm Methods Comparison - Infant Sex Batch Adjustment.Rmd
- Code/LIMIT DNAm Methods Comparison - Infant Sex Batch and Cell Adjustment.Rmd
- __MACOSX/Code/._LIMIT DNAm Methods Comparison - Infant Sex Batch and Cell Adjustment.Rmd
- Code/LIMIT DNAm Methods Comparison - Infant Sex Unadjusted.Rmd
- __MACOSX/Code/._LIMIT DNAm Methods Comparison - Infant Sex Unadjusted.Rmd
- Code/LIMIT DNAm Methods Comparison BMI and Treatment.R
- __MACOSX/Code/._LIMIT DNAm Methods Comparison BMI and Treatment.R
- Code/LIMIT DNAm Normalisation OCT21.R
- __MACOSX/Code/._LIMIT DNAm Normalisation OCT21.R
