# Supplementary material for: Data processing choices can affect findings in differential methylation analyses: an investigation using data from the LIMIT RCT
Source: PeerJ. 2023 Feb 3;11:e14786. doi: 10.7717/peerj.14786 (PMC9901304; doi:10.7717/peerj.14786)
Supplement: Supplemental Information 2 [file peerj-11-14786-s002.zip › Code/Figures and Tables for Methods Comparison Paper.Rmd]

---
title: "Figures for Epigenetics Paper 2"
output: word_document
---

```{r setup, include=FALSE}
knitr::opts_chunk$set(echo=F)

library(ggplot2)
library(viridis)
library(knitr)
library(RColorBrewer)
library(cowplot)
library(UpSetR)
library(ComplexUpset)
library(doBy)

# want to install complex upset package but requires XCode install (keep getting non-zero exit status and xcrun errors)
# URL: https://github.com/krassowski/complex-upset
# NB needed to install XCode (after first updating OS!) in Terminal type xcode-select --install
# THEN I can install devtools and dependencies and then install ComplexUpset
#devtools::install_github("krassowski/complex-upset")
# installed older version from CRAN instead, still can't fix this error 
datpath <- "/Volumes/JENNIE/O&G data/LIMIT DNAm Data/Model Fit Results/Methods Comparison/Probe Rankings"


```

# 1. Differentially Methylated Probes

Extract statistically significant DMPs for intervention, BMI and fake group effects, and get ranks in other models.

## BMI and Intervention Effects

``` {r bmidmps}

# Read in saved model fit results including ranked probes

sqn1a <- readRDS(file.path(datpath, "/sqn.nocb.m1.RDS"))
sqn2a <- readRDS(file.path(datpath, "/sqn.nocb.m2.RDS"))
sqn3a <- readRDS(file.path(datpath, "/sqn.nocb.m3.RDS"))
sqn1b <- readRDS(file.path(datpath, "/sqn.nocb.m1.filt.RDS"))
sqn2b <- readRDS(file.path(datpath, "/sqn.nocb.m2.filt.RDS"))
sqn3b <- readRDS(file.path(datpath, "/sqn.nocb.m3.filt.RDS"))

bmiq1a <- readRDS(file.path(datpath, "/bmiq.nocb.m1.RDS"))
bmiq2a <- readRDS(file.path(datpath, "/bmiq.nocb.m2.RDS"))
bmiq3a <- readRDS(file.path(datpath, "/bmiq.nocb.m3.RDS"))
bmiq1b <- readRDS(file.path(datpath, "/bmiq.nocb.m1.filt.RDS"))
bmiq2b <- readRDS(file.path(datpath, "/bmiq.nocb.m2.filt.RDS"))
bmiq3b <- readRDS(file.path(datpath, "/bmiq.nocb.m3.filt.RDS"))

swan1a <- readRDS(file.path(datpath, "/swan.nocb.m1.RDS"))
swan2a <- readRDS(file.path(datpath, "/swan.nocb.m2.RDS"))
swan3a <- readRDS(file.path(datpath, "/swan.nocb.m3.RDS"))
swan1b <- readRDS(file.path(datpath, "/swan.nocb.m1.filt.RDS"))
swan2b <- readRDS(file.path(datpath, "/swan.nocb.m2.filt.RDS"))
swan3b <- readRDS(file.path(datpath, "/swan.nocb.m3.filt.RDS"))

sqn4a <- readRDS(file.path(datpath, "/sqn.scb.m1.RDS"))
sqn5a <- readRDS(file.path(datpath, "/sqn.scb.m3.RDS"))
sqn4b <- readRDS(file.path(datpath, "/sqn.scb.m1.filt.RDS"))
sqn5b <- readRDS(file.path(datpath, "/sqn.scb.m3.filt.RDS"))

bmiq4a <- readRDS(file.path(datpath, "/bmiq.scb.m1.RDS"))
bmiq5a <- readRDS(file.path(datpath, "/bmiq.scb.m3.RDS"))
bmiq4b <- readRDS(file.path(datpath, "/bmiq.scb.m1.filt.RDS"))
bmiq5b <- readRDS(file.path(datpath, "/bmiq.scb.m3.filt.RDS"))

swan4a <- readRDS(file.path(datpath, "/swan.scb.m1.RDS"))
swan5a <- readRDS(file.path(datpath, "/swan.scb.m3.RDS"))
swan4b <- readRDS(file.path(datpath, "/swan.scb.m1.filt.RDS"))
swan5b <- readRDS(file.path(datpath, "/swan.scb.m3.filt.RDS"))

sqn6a <- readRDS(file.path(datpath, "/sqn.ucb.m1.RDS"))
sqn7a <- readRDS(file.path(datpath, "/sqn.ucb.m3.RDS"))
sqn6b <- readRDS(file.path(datpath, "/sqn.ucb.m1.filt.RDS"))
sqn7b <- readRDS(file.path(datpath, "/sqn.ucb.m3.filt.RDS"))

bmiq6a <- readRDS(file.path(datpath, "/bmiq.ucb.m1.RDS"))
bmiq7a <- readRDS(file.path(datpath, "/bmiq.ucb.m3.RDS"))
bmiq6b <- readRDS(file.path(datpath, "/bmiq.ucb.m1.filt.RDS"))
bmiq7b <- readRDS(file.path(datpath, "/bmiq.ucb.m3.filt.RDS"))

swan6a <- readRDS(file.path(datpath, "/swan.ucb.m1.RDS"))
swan7a <- readRDS(file.path(datpath, "/swan.ucb.m3.RDS"))
swan6b <- readRDS(file.path(datpath, "/swan.ucb.m1.filt.RDS"))
swan7b <- readRDS(file.path(datpath, "/swan.ucb.m3.filt.RDS"))

# in each list, 3, 5, 9, 11 are the ranked p values for effects (intervention in mean, +5 BMI, BMI in SC, LA)

# make a list of p values that are statistically significant for each effect

## Intervention at Mean BMI
bmi.mn.list <- list(sqn1a[[3]], sqn2a[[3]], sqn3a[[3]], sqn4a[[3]], sqn5a[[3]], sqn6a[[3]], sqn7a[[3]],
                    sqn1b[[3]], sqn2b[[3]], sqn3b[[3]], sqn4b[[3]], sqn5b[[3]], sqn6b[[3]], sqn7b[[3]],
                    bmiq1a[[3]], bmiq2a[[3]], bmiq3a[[3]], bmiq4a[[3]], bmiq5a[[3]], bmiq6a[[3]], bmiq7a[[3]],
                    bmiq1b[[3]], bmiq2b[[3]], bmiq3b[[3]], bmiq4b[[3]], bmiq5b[[3]], bmiq6b[[3]], bmiq7b[[3]],
                    swan1a[[3]], swan2a[[3]], swan3a[[3]], swan4a[[3]], swan5a[[3]], swan6a[[3]], swan7a[[3]],
                    swan1b[[3]], swan2b[[3]], swan3b[[3]], swan4b[[3]], swan5b[[3]], swan6b[[3]], swan7b[[3]])


for (i in 1:length(bmi.mn.list)) { bmi.mn.list[[i]]$rank <- c(1:nrow(bmi.mn.list[[i]]))}
bmi.mn <- do.call(rbind, lapply(bmi.mn.list, subset, adj.P.Val.x < 0.05, "Name"))  # keep those that have adjusted p<0.05 in any model
bmi.mn <- subset(bmi.mn, !duplicated(bmi.mn))

bmi.mn.ests <- do.call(rbind, lapply(bmi.mn.list, subset, Name %in% bmi.mn$Name, 
                                     c("Name", "logFC", "CI.L", "CI.R", "adj.P.Val.x", "rank")))
bmi.mn.ests$mod <- rep(rep(c(1:14), each=length(unique(bmi.mn$Name))), 3)
bmi.mn.ests$norm <- rep(c(1:3), each=14*length(unique(bmi.mn$Name)))

## Upset Plot
   upset1 <- bmi.mn.ests
   upset1$inmod <- with(upset1, as.numeric(adj.P.Val.x < 0.05))
   upset1 <- upset1[,c("Name", "mod", "norm", "inmod")]


# Table of actual estimates for statistically significant DMPs
bmi.mn.ests$lfc.est <- with(bmi.mn.ests, paste0(sprintf("%.2f", logFC), " (", sprintf("%.2f", CI.L), ", ", sprintf("%.2f", CI.R), ")"))
bmi.mn.ests <- bmi.mn.ests[,c("Name", "mod", "norm", "lfc.est", "rank", "adj.P.Val.x")]

bmimn.w <- reshape(bmi.mn.ests, v.names=c("lfc.est", "adj.P.Val.x", "rank"), idvar=c("norm", "mod"), timevar="Name", direction="wide")

bmimn.w$mod <- factor(bmimn.w$mod, levels=c(1:14), labels=c("Post NoCB Unadj", "Post NoCB Batch", "Post NoCB Batch+Cell",
                                                            "Post sCB Unadj",   "Post sCB Cell", "Post uCB Unadj", "Post uCB Cell",
                                                            "Pre NoCB Unadj", "Pre NoCB Batch", "Pre NoCB Batch+Cell", "Pre sCB Unadj",
                                                            "Pre sCB Cell", "Pre uCB Unadj", "Pre uCB Cell"))
bmimn.w$norm <- factor(bmimn.w$norm, levels=c(1:3), labels=c("SQN", "BMIQ", "SWAN"))


kable(bmimn.w, row.names=F, caption="Intervention at Mean BMI", digits=2)


## Intervention at +5 BMI ##

bmi.p5.list <- list(sqn1a[[5]], sqn2a[[5]], sqn3a[[5]], sqn4a[[5]], sqn5a[[5]], sqn6a[[5]], sqn7a[[5]],
                    sqn1b[[5]], sqn2b[[5]], sqn3b[[5]], sqn4b[[5]], sqn5b[[5]], sqn6b[[5]], sqn7b[[5]],
                    bmiq1a[[5]], bmiq2a[[5]], bmiq3a[[5]], bmiq4a[[5]], bmiq5a[[5]], bmiq6a[[5]], bmiq7a[[5]],
                    bmiq1b[[5]], bmiq2b[[5]], bmiq3b[[5]], bmiq4b[[5]], bmiq5b[[5]], bmiq6b[[5]], bmiq7b[[5]],
                    swan1a[[5]], swan2a[[5]], swan3a[[5]], swan4a[[5]], swan5a[[5]], swan6a[[5]], swan7a[[5]],
                    swan1b[[5]], swan2b[[5]], swan3b[[5]], swan4b[[5]], swan5b[[5]], swan6b[[5]], swan7b[[5]])

for (i in 1:length(bmi.p5.list)) { bmi.p5.list[[i]]$rank <- c(1:nrow(bmi.p5.list[[i]]))}
bmi.p5 <- do.call(rbind, lapply(bmi.p5.list, subset, adj.P.Val.x < 0.05, "Name"))  # none


# UpSet plot for intervention effects either at mean BMI (all) or +5 BMI (none) 

   upset1w <- reshape(upset1, v.names="inmod", timevar="Name", idvar=c("mod", "norm"), direction="wide")
   upset1w$mod_norm <- with(upset1w, paste0(mod, "_", norm))
   upset1w <- upset1w[,c("mod_norm", "inmod.cg20260570", "inmod.cg03057840")]
   names(upset1w) <- gsub("inmod.", "", names(upset1w))


   upsetg1 <- upset(upset1w, names(upset1w[c(2:ncol(upset1w))]), keep_empty_groups=T) + 
      labs(x="", title="DMPs Intervention Effects")
   
   ggsave("../Paper 2 DEC22/New Graphs/UpSet_Intervention_DMPS.tiff", plot=upsetg1, device="tiff", width=15, height=10,
          units="cm", dpi=300)


## BMI in Standard Care ##

sc.list <-  list(sqn1a[[9]], sqn2a[[9]], sqn3a[[9]], sqn4a[[9]], sqn5a[[9]], sqn6a[[9]], sqn7a[[9]],
                    sqn1b[[9]], sqn2b[[9]], sqn3b[[9]], sqn4b[[9]], sqn5b[[9]], sqn6b[[9]], sqn7b[[9]],
                    bmiq1a[[9]], bmiq2a[[9]], bmiq3a[[9]], bmiq4a[[9]], bmiq5a[[9]], bmiq6a[[9]], bmiq7a[[9]],
                    bmiq1b[[9]], bmiq2b[[9]], bmiq3b[[9]], bmiq4b[[9]], bmiq5b[[9]], bmiq6b[[9]], bmiq7b[[9]],
                    swan1a[[9]], swan2a[[9]], swan3a[[9]], swan4a[[9]], swan5a[[9]], swan6a[[9]], swan7a[[9]],
                    swan1b[[9]], swan2b[[9]], swan3b[[9]], swan4b[[9]], swan5b[[9]], swan6b[[9]], swan7b[[9]])

# Number of statistically significant probes
for (i in 1:length(sc.list)) { sc.list[[i]]$rank <- c(1:nrow(sc.list[[i]]))}
sc <- do.call(rbind, lapply(sc.list, subset, adj.P.Val.x < 0.05, "Name"))

sc.ests <- do.call(rbind, lapply(sc.list, subset, Name %in% sc$Name, c("Name", "logFC", "CI.L", "CI.R", "adj.P.Val.x", "rank")))
sc.ests$mod <- rep(rep(c(1:14), each=length(unique(sc$Name))), 3)
sc.ests$norm <- rep(c(1:3), each=14*length(unique(sc$Name)))
sc.ests <- subset(sc.ests, adj.P.Val.x < 0.05)

 

# number of DMPs for each model
numDMPs <- aggregate(Name ~ mod + norm, data=sc.ests, FUN=length, drop=F)


# Look at only <0.01 for the UpSet plot or there are too many
for (i in 1:length(sc.list)) { sc.list[[i]]$rank <- c(1:nrow(sc.list[[i]]))}
sc <- do.call(rbind, lapply(sc.list, subset, adj.P.Val.x < 0.01, "Name"))
sc.ests <- do.call(rbind, lapply(sc.list, subset, Name %in% sc$Name, c("Name", "logFC", "CI.L", "CI.R", "adj.P.Val.x", "rank")))

sc.ests$mod <- rep(rep(c(1:14), each=length(unique(sc$Name))), 3)
sc.ests$norm <- rep(c(1:3), each=14*length(unique(sc$Name)))

# UpSet plot
   upset3 <- sc.ests
   upset3$inmod <- with(upset3, as.numeric(adj.P.Val.x < 0.01))
   upset3 <- upset3[,c("Name", "mod", "norm", "inmod")]

sc.ests$lfc.est <- with(sc.ests, paste0(sprintf("%.2f", logFC), " (", sprintf("%.2f", CI.L), ", ", sprintf("%.2f", CI.R), ")"))
sc.ests <- sc.ests[,c("Name", "mod", "norm", "lfc.est", "rank", "adj.P.Val.x")]

sc.w <- reshape(sc.ests, v.names=c("lfc.est", "adj.P.Val.x", "rank"), idvar=c("norm", "mod"), timevar="Name", direction="wide")

sc.w$mod <- factor(sc.w$mod, levels=c(1:14), labels=c("Post NoCB Unadj", "Post NoCB Batch", "Post NoCB Batch+Cell", "Post sCB Unadj",
                                                            "Post sCB Cell", "Post uCB Unadj", "Post uCB Cell", "Pre NoCB Unadj",
                                                            "Pre NoCB Batch", "Pre NoCB Batch+Cell", "Pre sCB Unadj", "Pre sCB Cell",
                                                            "Pre uCB Unadj", "Pre uCB Cell"))
sc.w$norm <- factor(sc.w$norm, levels=c(1:3), labels=c("SQN", "BMIQ", "SWAN"))


kable(sc.w, row.names=F, caption="BMI in Standard Care (probe < 0.01)", digits=2)


## BMI in Lifestyle Advice ##

la.list <-  list(sqn1a[[11]], sqn2a[[11]], sqn3a[[11]], sqn4a[[11]], sqn5a[[11]], sqn6a[[11]], sqn7a[[11]],
                    sqn1b[[11]], sqn2b[[11]], sqn3b[[11]], sqn4b[[11]], sqn5b[[11]], sqn6b[[11]], sqn7b[[11]],
                    bmiq1a[[11]], bmiq2a[[11]], bmiq3a[[11]], bmiq4a[[11]], bmiq5a[[11]], bmiq6a[[11]], bmiq7a[[11]],
                    bmiq1b[[11]], bmiq2b[[11]], bmiq3b[[11]], bmiq4b[[11]], bmiq5b[[11]], bmiq6b[[11]], bmiq7b[[11]],
                    swan1a[[11]], swan2a[[11]], swan3a[[11]], swan4a[[11]], swan5a[[11]], swan6a[[11]], swan7a[[11]],
                    swan1b[[11]], swan2b[[11]], swan3b[[11]], swan4b[[11]], swan5b[[11]], swan6b[[11]], swan7b[[11]])

for (i in 1:length(la.list)) { la.list[[i]]$rank <- c(1:nrow(la.list[[i]]))}
la <- do.call(rbind, lapply(la.list, subset, adj.P.Val.x < 0.01, "Name"))  # 0 obs with 0.01 criterion

la.ests <- do.call(rbind, lapply(la.list, subset, Name %in% la$Name, c("Name", "logFC", "CI.L", "CI.R", "adj.P.Val.x", "rank")))

la.ests$mod <- rep(rep(c(1:14), each=length(unique(la$Name))), 3)
la.ests$norm <- rep(c(1:3), each=14*length(unique(la$Name)))

# UpSet plot: use BMI in Standard Care as no probes when p value <0.01 in the other group
   
   upsetw <- reshape(upset3, v.names="inmod", timevar="Name", idvar=c("mod", "norm"), direction="wide")
   upsetw$mod_norm <- with(upsetw, paste0(mod, "_", norm))
   upsetw[,c("mod", "norm")] <- NULL
   names(upsetw) <- gsub("inmod.", "", names(upsetw))
   
   rownames(upsetw) <- upsetw$mod_norm
   upsetw$mod_norm <- NULL

   upsetg3 <- upset(upsetw, names(upsetw), keep_empty_groups=T,
                    themes=upset_modify_themes(list('intersections_matrix'=theme(axis.text.y=element_text(size=6)))),
         matrix=(intersection_matrix(geom=geom_point(size=0.5), segment=geom_segment(linewidth=0.1)))) + 
      labs(x="", title="DMPs for BMI (p<0.01)")
   
   ggsave("../Paper 2 DEC22/New Graphs/UpSet_BMI_DMPS.tiff", plot=upsetg3, device="tiff", width=15, height=10,
          units="cm", dpi=300)
   
la.ests$lfc.est <- with(la.ests, paste0(sprintf("%.2f", logFC), " (", sprintf("%.2f", CI.L), ", ", sprintf("%.2f", CI.R), ")"))
la.ests <- la.ests[,c("Name", "mod", "norm", "lfc.est", "rank", "adj.P.Val.x")]

la.w <- reshape(la.ests, v.names=c("lfc.est", "adj.P.Val.x", "rank"), idvar=c("norm", "mod"), timevar="Name", direction="wide")

la.w$mod <- factor(la.w$mod, levels=c(1:14), labels=c("Post NoCB Unadj", "Post NoCB Batch", "Post NoCB Batch+Cell", "Post sCB Unadj",
                                                            "Post sCB Cell", "Post uCB Unadj", "Post uCB Cell", "Pre NoCB Unadj",
                                                            "Pre NoCB Batch", "Pre NoCB Batch+Cell", "Pre sCB Unadj", "Pre sCB Cell",
                                                            "Pre uCB Unadj", "Pre uCB Cell"))
la.w$norm <- factor(la.w$norm, levels=c(1:3), labels=c("SQN", "BMIQ", "SWAN"))


kable(la.w, row.names=F, caption="BMI in Lifestyle Advice", digits=2)


## Keep only batch and batch+cell models for further outputs (also only batch for post-filtered)

rm(sqn1a, sqn1b, bmiq1a, bmiq1b, swan1a, swan1b, sqn2b, bmiq2b, swan2b, sqn4b, bmiq4b, swan4b, 
   sqn6b, bmiq6b, swan6b)
rm(bmi.mn.list, bmi.p5.list, sc.list, la.list, bmi.mn, bmi.mn.ests, bmimn.w, bmi.p5, sc, sc.ests, sc.w, la, la.ests, la.w)
rm(upset1, upset1w, upset3, upset3w, upset4, upset4w)

# Only want to keep BMI in Standard Care estimates

bmisc <- list(sqn2a[[9]], sqn3a[[9]], sqn3b[[9]], sqn4a[[9]], sqn5a[[9]], sqn5b[[9]], sqn6a[[9]], sqn7a[[9]], sqn7b[[9]],
              bmiq2a[[9]], bmiq3a[[9]], bmiq3b[[9]], bmiq4a[[9]], bmiq5a[[9]], bmiq5b[[9]], bmiq6a[[9]], bmiq7a[[9]], bmiq7b[[9]],
              swan2a[[9]], swan3a[[9]], swan3b[[9]], swan4a[[9]], swan5a[[9]], swan5b[[9]], swan6a[[9]], swan7a[[9]], swan7b[[9]])

rm(sqn3a, sqn3b, sqn4a, sqn5a, sqn5b, sqn6a, sqn7a, sqn7b, bmiq3a, bmiq3b, bmiq4a, bmiq5a, bmiq5b, bmiq6a, bmiq7a, bmiq7b,
   swan3a, swan3b, swan4a, swan5a, swan5b, swan6a, swan7a, swan7b, sqn2a, bmiq2a, swan2a)

```

## Fake Group Effects ##

``` {r fkdmps}

sqn1a <- readRDS(file.path(datpath, "/sqn.nocb.fake.m1.RDS"))
sqn2a <- readRDS(file.path(datpath, "/sqn.nocb.fake.m2.RDS"))
sqn3a <- readRDS(file.path(datpath, "/sqn.nocb.fake.m3.RDS"))
sqn1b <- readRDS(file.path(datpath, "/sqn.nocb.fake.m1.filt.RDS"))
sqn2b <- readRDS(file.path(datpath, "/sqn.nocb.fake.m2.filt.RDS"))
sqn3b <- readRDS(file.path(datpath, "/sqn.nocb.fake.m3.filt.RDS"))

bmiq1a <- readRDS(file.path(datpath, "/bmiq.nocb.fake.m1.RDS"))
bmiq2a <- readRDS(file.path(datpath, "/bmiq.nocb.fake.m2.RDS"))
bmiq3a <- readRDS(file.path(datpath, "/bmiq.nocb.fake.m3.RDS"))
bmiq1b <- readRDS(file.path(datpath, "/bmiq.nocb.fake.m1.filt.RDS"))
bmiq2b <- readRDS(file.path(datpath, "/bmiq.nocb.fake.m2.filt.RDS"))
bmiq3b <- readRDS(file.path(datpath, "/bmiq.nocb.fake.m3.filt.RDS"))

swan1a <- readRDS(file.path(datpath, "/swan.nocb.fake.m1.RDS"))
swan2a <- readRDS(file.path(datpath, "/swan.nocb.fake.m2.RDS"))
swan3a <- readRDS(file.path(datpath, "/swan.nocb.fake.m3.RDS"))
swan1b <- readRDS(file.path(datpath, "/swan.nocb.fake.m1.filt.RDS"))
swan2b <- readRDS(file.path(datpath, "/swan.nocb.fake.m2.filt.RDS"))
swan3b <- readRDS(file.path(datpath, "/swan.nocb.fake.m3.filt.RDS"))

sqn4a <- readRDS(file.path(datpath, "/sqn.scb.fake.m1.RDS"))
sqn5a <- readRDS(file.path(datpath, "/sqn.scb.fake.m3.RDS"))
sqn4b <- readRDS(file.path(datpath, "/sqn.scb.fake.m1.filt.RDS"))
sqn5b <- readRDS(file.path(datpath, "/sqn.scb.fake.m3.filt.RDS"))

bmiq4a <- readRDS(file.path(datpath, "/bmiq.scb.fake.m1.RDS"))
bmiq5a <- readRDS(file.path(datpath, "/bmiq.scb.fake.m3.RDS"))
bmiq4b <- readRDS(file.path(datpath, "/bmiq.scb.fake.m1.filt.RDS"))
bmiq5b <- readRDS(file.path(datpath, "/bmiq.scb.fake.m3.filt.RDS"))

swan4a <- readRDS(file.path(datpath, "/swan.scb.fake.m1.RDS"))
swan5a <- readRDS(file.path(datpath, "/swan.scb.fake.m3.RDS"))
swan4b <- readRDS(file.path(datpath, "/swan.scb.fake.m1.filt.RDS"))
swan5b <- readRDS(file.path(datpath, "/swan.scb.fake.m3.filt.RDS"))

sqn6a <- readRDS(file.path(datpath, "/sqn.ucb.fake.m1.RDS"))
sqn7a <- readRDS(file.path(datpath, "/sqn.ucb.fake.m3.RDS"))
sqn6b <- readRDS(file.path(datpath, "/sqn.ucb.fake.m1.filt.RDS"))
sqn7b <- readRDS(file.path(datpath, "/sqn.ucb.fake.m3.filt.RDS"))

bmiq6a <- readRDS(file.path(datpath, "/bmiq.ucb.fake.m1.RDS"))
bmiq7a <- readRDS(file.path(datpath, "/bmiq.ucb.fake.m3.RDS"))
bmiq6b <- readRDS(file.path(datpath, "/bmiq.ucb.fake.m1.filt.RDS"))
bmiq7b <- readRDS(file.path(datpath, "/bmiq.ucb.fake.m3.filt.RDS"))

swan6a <- readRDS(file.path(datpath, "/swan.ucb.fake.m1.RDS"))
swan7a <- readRDS(file.path(datpath, "/swan.ucb.fake.m3.RDS"))
swan6b <- readRDS(file.path(datpath, "/swan.ucb.fake.m1.filt.RDS"))
swan7b <- readRDS(file.path(datpath, "/swan.ucb.fake.m3.filt.RDS"))

# in each list, 3, 5, 9, 11 are the ranked p values for effects
# make a list of p values that are statistically significant for each effect

## Tortoiseshell in Long-Haired

bmi.mn.list <- list(sqn1a[[3]], sqn2a[[3]], sqn3a[[3]], sqn4a[[3]], sqn5a[[3]], sqn6a[[3]], sqn7a[[3]],
                    sqn1b[[3]], sqn2b[[3]], sqn3b[[3]], sqn4b[[3]], sqn5b[[3]], sqn6b[[3]], sqn7b[[3]],
                    bmiq1a[[3]], bmiq2a[[3]], bmiq3a[[3]], bmiq4a[[3]], bmiq5a[[3]], bmiq6a[[3]], bmiq7a[[3]],
                    bmiq1b[[3]], bmiq2b[[3]], bmiq3b[[3]], bmiq4b[[3]], bmiq5b[[3]], bmiq6b[[3]], bmiq7b[[3]],
                    swan1a[[3]], swan2a[[3]], swan3a[[3]], swan4a[[3]], swan5a[[3]], swan6a[[3]], swan7a[[3]],
                    swan1b[[3]], swan2b[[3]], swan3b[[3]], swan4b[[3]], swan5b[[3]], swan6b[[3]], swan7b[[3]])

for (i in 1:length(bmi.mn.list)) { bmi.mn.list[[i]]$rank <- c(1:nrow(bmi.mn.list[[i]]))}
bmi.mn <- do.call(rbind, lapply(bmi.mn.list, subset, adj.P.Val.x < 0.05, "Name")) # there are 46 with p < 0.05, use 0.03 (only 3)
bmi.mn.ests <- do.call(rbind, lapply(bmi.mn.list, subset, Name %in% bmi.mn$Name, c("Name", "logFC", "CI.L", "CI.R", "adj.P.Val.x", "rank")))

bmi.mn.ests$mod <- rep(rep(c(1:14), each=length(unique(bmi.mn$Name))), 3)
bmi.mn.ests$norm <- rep(c(1:3), each=14*length(unique(bmi.mn$Name)))

# UpSet plot
   upsettl <- bmi.mn.ests
   upsettl$inmod <- with(upsettl, as.numeric(adj.P.Val.x < 0.05))
   upsettl <- upsettl[,c("Name", "mod", "norm", "inmod")]

   upsettl <- reshape(upsettl, v.names="inmod", timevar="Name", idvar=c("mod", "norm"), direction="wide")
   upsettl$mod_norm <- with(upsettl, paste0(mod, "_", norm))
   upsettl[,c("mod", "norm")] <- NULL
   names(upsettl) <- gsub("inmod.", "", names(upsettl))
   
   rownames(upsettl) <- upsettl$mod_norm
   upsettl$mod_norm <- NULL

   upsetfk <- upset(upsettl, names(upsettl), keep_empty_groups=T,
                  themes=upset_modify_themes(list('intersections_matrix'=theme(axis.text.y=element_text(size=2)))),
         matrix=(intersection_matrix(geom=geom_point(size=0.5), segment=geom_segment(linewidth=0.1)))) + 
      labs(x="", title="DMPs for Tortoiseshell")
   
   ggsave("../Paper 2 DEC22/New Graphs/UpSet_Tortoise_DMPS.tiff", plot=upsetfk, device="tiff", width=15, height=20,
          units="cm", dpi=300)

bmi.mn.ests$lfc.est <- with(bmi.mn.ests, paste0(sprintf("%.2f", logFC), " (", sprintf("%.2f", CI.L), ", ", sprintf("%.2f", CI.R), ")"))
bmi.mn.ests <- bmi.mn.ests[,c("Name", "mod", "norm", "lfc.est", "rank", "adj.P.Val.x")]

bmimn.w <- reshape(bmi.mn.ests, v.names=c("lfc.est", "adj.P.Val.x", "rank"), idvar=c("norm", "mod"), timevar="Name", direction="wide")

bmimn.w$mod <- factor(bmimn.w$mod, levels=c(1:14), labels=c("Post NoCB Unadj", "Post NoCB Batch", "Post NoCB Batch+Cell", "Post sCB Unadj",
                                                            "Post sCB Cell", "Post uCB Unadj", "Post uCB Cell", "Pre NoCB Unadj",
                                                            "Pre NoCB Batch", "Pre NoCB Batch+Cell", "Pre sCB Unadj", "Pre sCB Cell",
                                                            "Pre uCB Unadj", "Pre uCB Cell"))
bmimn.w$norm <- factor(bmimn.w$norm, levels=c(1:3), labels=c("SQN", "BMIQ", "SWAN"))


kable(bmimn.w, row.names=F, caption="Tortoiseshell in Long-Haired", digits=2)


## Tortoiseshell in Short-Haired ##

bmi.p5.list <- list(sqn1a[[5]], sqn2a[[5]], sqn3a[[5]], sqn4a[[5]], sqn5a[[5]], sqn6a[[5]], sqn7a[[5]],
                    sqn1b[[5]], sqn2b[[5]], sqn3b[[5]], sqn4b[[5]], sqn5b[[5]], sqn6b[[5]], sqn7b[[5]],
                    bmiq1a[[5]], bmiq2a[[5]], bmiq3a[[5]], bmiq4a[[5]], bmiq5a[[5]], bmiq6a[[5]], bmiq7a[[5]],
                    bmiq1b[[5]], bmiq2b[[5]], bmiq3b[[5]], bmiq4b[[5]], bmiq5b[[5]], bmiq6b[[5]], bmiq7b[[5]],
                    swan1a[[5]], swan2a[[5]], swan3a[[5]], swan4a[[5]], swan5a[[5]], swan6a[[5]], swan7a[[5]],
                    swan1b[[5]], swan2b[[5]], swan3b[[5]], swan4b[[5]], swan5b[[5]], swan6b[[5]], swan7b[[5]])

for (i in 1:length(bmi.p5.list)) { bmi.p5.list[[i]]$rank <- c(1:nrow(bmi.p5.list[[i]]))}
bmi.p5 <- do.call(rbind, lapply(bmi.p5.list, subset, adj.P.Val.x < 0.05, "Name"))  # none

## Short-Haired in Tabby ##

sc.list <-  list(sqn1a[[9]], sqn2a[[9]], sqn3a[[9]], sqn4a[[9]], sqn5a[[9]], sqn6a[[9]], sqn7a[[9]],
                    sqn1b[[9]], sqn2b[[9]], sqn3b[[9]], sqn4b[[9]], sqn5b[[9]], sqn6b[[9]], sqn7b[[9]],
                    bmiq1a[[9]], bmiq2a[[9]], bmiq3a[[9]], bmiq4a[[9]], bmiq5a[[9]], bmiq6a[[9]], bmiq7a[[9]],
                    bmiq1b[[9]], bmiq2b[[9]], bmiq3b[[9]], bmiq4b[[9]], bmiq5b[[9]], bmiq6b[[9]], bmiq7b[[9]],
                    swan1a[[9]], swan2a[[9]], swan3a[[9]], swan4a[[9]], swan5a[[9]], swan6a[[9]], swan7a[[9]],
                    swan1b[[9]], swan2b[[9]], swan3b[[9]], swan4b[[9]], swan5b[[9]], swan6b[[9]], swan7b[[9]])


# Number of DMPs

for (i in 1:length(sc.list)) { sc.list[[i]]$rank <- c(1:nrow(sc.list[[i]]))}
sc <- do.call(rbind, lapply(sc.list, subset, adj.P.Val.x < 0.05, "Name"))

sc.ests <- do.call(rbind, lapply(sc.list, subset, Name %in% sc$Name, c("Name", "logFC", "CI.L", "CI.R", "adj.P.Val.x", "rank")))
sc.ests$mod <- rep(rep(c(1:14), each=length(unique(sc$Name))), 3)
sc.ests$norm <- rep(c(1:3), each=14*length(unique(sc$Name)))
sc.ests <- subset(sc.ests, adj.P.Val.x < 0.05)

# number of DMPs for each model
numDMPs <- aggregate(Name ~ mod + norm, data=sc.ests, FUN=length, drop=F)

for (i in 1:length(sc.list)) { sc.list[[i]]$rank <- c(1:nrow(sc.list[[i]]))}
sc <- do.call(rbind, lapply(sc.list, subset, adj.P.Val.x < 0.01, "Name"))  # large number of DMPs (7217), 30 with <0.01
sc.ests <- do.call(rbind, lapply(sc.list, subset, Name %in% sc$Name, c("Name", "logFC", "CI.L", "CI.R", "adj.P.Val.x", "rank")))

sc.ests$mod <- rep(rep(c(1:14), each=length(unique(sc$Name))), 3)
sc.ests$norm <- rep(c(1:3), each=14*length(unique(sc$Name)))

# UpSet plot
   upsetst <- sc.ests
   upsetst$inmod <- with(upsetst, as.numeric(adj.P.Val.x < 0.01))
   upsetst <- upsetst[,c("Name", "mod", "norm", "inmod")]

   upsetst <- reshape(upsetst, v.names="inmod", timevar="Name", idvar=c("mod", "norm"), direction="wide")
   upsetst$mod_norm <- with(upsetst, paste0(mod, "_", norm))
   upsetst[,c("mod", "norm")] <- NULL
   names(upsetst) <- gsub("inmod.", "", names(upsetst))
   
   rownames(upsetst) <- upsetst$mod_norm
   upsetst$mod_norm <- NULL

   upsetst <- upset(upsetst, names(upsetst), keep_empty_groups=T,
                    themes=upset_modify_themes(list('intersections_matrix'=theme(axis.text.y=element_text(size=4)))),
                    matrix=(intersection_matrix(geom=geom_point(size=0.5), segment=geom_segment(linewidth=0.1)))) + 
      labs(x="", title="DMPs Shorthaired in Tabby (p<0.01)")
   
   ggsave("../Paper 2 DEC22/New Graphs/UpSet_Short_DMPS.tiff", plot=upsetst, device="tiff", width=15, height=20,
          units="cm", dpi=300)

sc.ests$lfc.est <- with(sc.ests, paste0(sprintf("%.2f", logFC), " (", sprintf("%.2f", CI.L), ", ", sprintf("%.2f", CI.R), ")"))
sc.ests <- sc.ests[,c("Name", "mod", "norm", "lfc.est", "rank", "adj.P.Val.x")]

sc.w <- reshape(sc.ests, v.names=c("lfc.est", "adj.P.Val.x", "rank"), idvar=c("norm", "mod"), timevar="Name", direction="wide")

sc.w$mod <- factor(sc.w$mod, levels=c(1:14), labels=c("Post NoCB Unadj", "Post NoCB Batch", "Post NoCB Batch+Cell", "Post sCB Unadj",
                                                            "Post sCB Cell", "Post uCB Unadj", "Post uCB Cell", "Pre NoCB Unadj",
                                                            "Pre NoCB Batch", "Pre NoCB Batch+Cell", "Pre sCB Unadj", "Pre sCB Cell",
                                                            "Pre uCB Unadj", "Pre uCB Cell"))
sc.w$norm <- factor(sc.w$norm, levels=c(1:3), labels=c("SQN", "BMIQ", "SWAN"))


kable(sc.w, row.names=F, caption="Short-Haired in Tabby (probe < 0.005)", digits=2)


## Short-Haired in Tortoiseshell ##

la.list <-  list(sqn1a[[11]], sqn2a[[11]], sqn3a[[11]], sqn4a[[11]], sqn5a[[11]], sqn6a[[11]], sqn7a[[11]],
                    sqn1b[[11]], sqn2b[[11]], sqn3b[[11]], sqn4b[[11]], sqn5b[[11]], sqn6b[[11]], sqn7b[[11]],
                    bmiq1a[[11]], bmiq2a[[11]], bmiq3a[[11]], bmiq4a[[11]], bmiq5a[[11]], bmiq6a[[11]], bmiq7a[[11]],
                    bmiq1b[[11]], bmiq2b[[11]], bmiq3b[[11]], bmiq4b[[11]], bmiq5b[[11]], bmiq6b[[11]], bmiq7b[[11]],
                    swan1a[[11]], swan2a[[11]], swan3a[[11]], swan4a[[11]], swan5a[[11]], swan6a[[11]], swan7a[[11]],
                    swan1b[[11]], swan2b[[11]], swan3b[[11]], swan4b[[11]], swan5b[[11]], swan6b[[11]], swan7b[[11]])

for (i in 1:length(la.list)) { la.list[[i]]$rank <- c(1:nrow(la.list[[i]]))}
la <- do.call(rbind, lapply(la.list, subset, adj.P.Val.x < 0.05, "Name"))  # 1 obs
la.ests <- do.call(rbind, lapply(la.list, subset, Name %in% la$Name, c("Name", "logFC", "CI.L", "CI.R", "adj.P.Val.x", "rank")))

la.ests$mod <- rep(rep(c(1:14), each=length(unique(la$Name))), 3)
la.ests$norm <- rep(c(1:3), each=14*length(unique(la$Name)))

# UpSet plot - doesn't work because only one probe
   upsetst <- la.ests
   upsetst$inmod <- with(upsetst, as.numeric(adj.P.Val.x < 0.05))
   upsetst <- upsetst[,c("Name", "mod", "norm", "inmod")]

   upsetst <- reshape(upsetst, v.names="inmod", timevar="Name", idvar=c("mod", "norm"), direction="wide")
   upsetst$mod_norm <- with(upsetst, paste0(mod, "_", norm))
   upsetst[,c("mod", "norm")] <- NULL
   names(upsetst) <- gsub("inmod.", "", names(upsetst))
   
   rownames(upsetst) <- upsetst$mod_norm
   upsetst$mod_norm <- NULL
   
   # only one probe so can't do upset plot - require at least two variables
   upsetst$none <- with(upsetst, ifelse(cg12432161==0, 1, 0))

   upsetst <- upset(upsetst, names(upsetst), keep_empty_groups=T) + 
      labs(x="", title="DMPs Shorthaired in Tortoiseshell")

la.ests$lfc.est <- with(la.ests, paste0(sprintf("%.2f", logFC), " (", sprintf("%.2f", CI.L), ", ", sprintf("%.2f", CI.R), ")"))
la.ests <- la.ests[,c("Name", "mod", "norm", "lfc.est", "rank", "adj.P.Val.x")]


la.ests$mod <- factor(la.ests$mod, levels=c(1:14), labels=c("Post NoCB Unadj", "Post NoCB Batch", "Post NoCB Batch+Cell", "Post sCB Unadj",
                                                            "Post sCB Cell", "Post uCB Unadj", "Post uCB Cell", "Pre NoCB Unadj",
                                                            "Pre NoCB Batch", "Pre NoCB Batch+Cell", "Pre sCB Unadj", "Pre sCB Cell",
                                                            "Pre uCB Unadj", "Pre uCB Cell"))
la.ests$norm <- factor(la.ests$norm, levels=c(1:3), labels=c("SQN", "BMIQ", "SWAN"))


kable(la.ests, row.names=F, caption="Short-Haired in Tortoiseshell", digits=2)


## Keep only batch and batch+cell models for further outputs (also only batch for post-filtered)

rm(sqn1a, sqn1b, bmiq1a, bmiq1b, swan1a, swan1b, sqn2b, bmiq2b, swan2b, sqn4b, bmiq4b, swan4b, 
   sqn6b, bmiq6b, swan6b)
rm(bmi.mn.list, bmi.p5.list, sc.list, la.list, bmi.mn, bmi.mn.ests, bmimn.w, bmi.p5, sc, sc.ests, sc.w, la)

# Only want to keep Short in Tabby estimates

shtabb <- list(sqn2a[[9]], sqn3a[[9]], sqn3b[[9]], sqn4a[[9]], sqn5a[[9]], sqn5b[[9]], sqn6a[[9]], sqn7a[[9]], sqn7b[[9]],
              bmiq2a[[9]], bmiq3a[[9]], bmiq3b[[9]], bmiq4a[[9]], bmiq5a[[9]], bmiq5b[[9]], bmiq6a[[9]], bmiq7a[[9]], bmiq7b[[9]],
              swan2a[[9]], swan3a[[9]], swan3b[[9]], swan4a[[9]], swan5a[[9]], swan5b[[9]], swan6a[[9]], swan7a[[9]], swan7b[[9]])

rm(sqn3a, sqn3b, sqn4a, sqn5a, sqn5b, sqn6a, sqn7a, sqn7b, bmiq3a, bmiq3b, bmiq4a, bmiq5a, bmiq5b, bmiq6a, bmiq7a, bmiq7b,
   swan3a, swan3b, swan4a, swan5a, swan5b, swan6a, swan7a, swan7b)

rm(upsetst, upsettl)

```

## Infant Sex
extract probes

``` {r isex}

# just need to read in the ones I'll be using
sqn2a <- readRDS(file.path(datpath, "/sqn.nocb.sex.m2.RDS"))
sqn3a <- readRDS(file.path(datpath, "/sqn.nocb.sex.m3.RDS"))
sqn3b <- readRDS(file.path(datpath, "/sqn.nocb.sex.m3.filt.RDS"))

bmiq2a <- readRDS(file.path(datpath, "/bmiq.nocb.sex.m2.RDS"))
bmiq3a <- readRDS(file.path(datpath, "/bmiq.nocb.sex.m3.RDS"))
bmiq3b <- readRDS(file.path(datpath, "/bmiq.nocb.sex.m3.filt.RDS"))

swan2a <- readRDS(file.path(datpath, "/swan.nocb.sex.m2.RDS"))
swan3a <- readRDS(file.path(datpath, "/swan.nocb.sex.m3.RDS"))
swan3b <- readRDS(file.path(datpath, "/swan.nocb.sex.m3.filt.RDS"))

sqn4a <- readRDS(file.path(datpath, "/sqn.scb.sex.m1.RDS"))
sqn5a <- readRDS(file.path(datpath, "/sqn.scb.sex.m3.RDS"))
sqn5b <- readRDS(file.path(datpath, "/sqn.scb.sex.m3.filt.RDS"))

bmiq4a <- readRDS(file.path(datpath, "/bmiq.scb.sex.m1.RDS"))
bmiq5a <- readRDS(file.path(datpath, "/bmiq.scb.sex.m3.RDS"))
bmiq5b <- readRDS(file.path(datpath, "/bmiq.scb.sex.m3.filt.RDS"))

swan4a <- readRDS(file.path(datpath, "/swan.scb.sex.m1.RDS"))
swan5a <- readRDS(file.path(datpath, "/swan.scb.sex.m3.RDS"))
swan5b <- readRDS(file.path(datpath, "/swan.scb.sex.m3.filt.RDS"))

sqn6a <- readRDS(file.path(datpath, "/sqn.ucb.sex.m1.RDS"))
sqn7a <- readRDS(file.path(datpath, "/sqn.ucb.sex.m3.RDS"))
sqn7b <- readRDS(file.path(datpath, "/sqn.ucb.sex.m3.filt.RDS"))

bmiq6a <- readRDS(file.path(datpath, "/bmiq.ucb.sex.m1.RDS"))
bmiq7a <- readRDS(file.path(datpath, "/bmiq.ucb.sex.m3.RDS"))
bmiq7b <- readRDS(file.path(datpath, "/bmiq.ucb.sex.m3.filt.RDS"))

swan6a <- readRDS(file.path(datpath, "/swan.ucb.sex.m1.RDS"))
swan7a <- readRDS(file.path(datpath, "/swan.ucb.sex.m3.RDS"))
swan7b <- readRDS(file.path(datpath, "/swan.ucb.sex.m3.filt.RDS"))

# each of these is a list of 3, [[1]] is DMP table, [[2]] is all probes sorted by p value, [[3]] is all probes sorted by logFC

isex <- list(sqn2a[[2]], sqn3a[[2]], sqn3b[[2]], sqn4a[[2]], sqn5a[[2]], sqn5b[[2]], sqn6a[[2]], sqn7a[[2]], sqn7b[[2]],
             bmiq2a[[2]], bmiq3a[[2]], bmiq3b[[2]], bmiq4a[[2]], bmiq5a[[2]], bmiq5b[[2]], bmiq6a[[2]], bmiq7a[[2]], bmiq7b[[2]],
             swan2a[[2]], swan3a[[2]], swan3b[[2]], swan4a[[2]], swan5a[[2]], swan5b[[2]], swan6a[[2]], swan7a[[2]], swan7b[[2]])

# 27 models

# Try an UpSet plot - but set p value criterion very low so I don't get tens of thousands of probes!

for (i in 1:length(isex)) { isex[[i]]$rank <- c(1:nrow(isex[[i]]))}
dmpsx <- do.call(rbind, lapply(isex, subset, adj.P.Val < 1e-100, "Name"))  # large number of DMPs, just get those in top 100 = 137
sc.ests <- do.call(rbind, lapply(isex, subset, Name %in% dmpsx$Name, c("Name", "logFC", "CI.L", "CI.R", "adj.P.Val", "rank")))

sc.ests$mod <- rep(rep(c(1:27), each=length(unique(dmpsx$Name))))


   upsetsx <- sc.ests
   upsetsx$inmod <- with(upsetsx, as.numeric(adj.P.Val < 1e-100))
   upsetsx <- upsetsx[,c("Name", "mod", "inmod")]

   upsetsx <- reshape(upsetsx, v.names="inmod", timevar="Name", idvar="mod", direction="wide")

   upsetsx$mod <- NULL
   names(upsetsx) <- gsub("inmod.", "", names(upsetsx))

   upsetsxplt <- upset(upsetsx, names(upsetsx), keep_empty_groups=T,
         themes=upset_modify_themes(list('intersections_matrix'=theme(axis.text.y=element_text(size=6)))),
         matrix=(intersection_matrix(geom=geom_point(size=0.5), segment=geom_segment(linewidth=0.1)))) + 
      labs(x="", title="DMPs for Sex (p< 1e-100)")

   ggsave("../Paper 2 DEC22/New Graphs/UpSet_Sex_DMPS.tiff", plot=upsetsxplt, device="tiff", width=15, height=20,
          units="cm", dpi=300)

rm(sqn2a, sqn3a, sqn3b, sqn4a, sqn5a, sqn5b, sqn6a, sqn7a, sqn7b, bmiq2a, bmiq3a, bmiq3b, bmiq4a, bmiq5a, bmiq5b, 
   bmiq6a, bmiq7a, bmiq7b, swan2a, swan3a, swan3b, swan4a, swan5a, swan5b, swan6a, swan7a, swan7b)


# Regions

for (i in 1:length(isex)) { isex[[i]]$rank <- c(1:nrow(isex[[i]]))}
dmpsx <- do.call(rbind, lapply(isex, subset, adj.P.Val < 0.001, "Name"))  # large number of DMPs, just get those in top 100 = 137
sc.ests <- do.call(rbind, lapply(isex, subset, Name %in% dmpsx$Name, c("Name", "logFC", "CI.L", "CI.R", "adj.P.Val", "rank")))

sc.ests <- subset(sc.ests, !duplicated(sc.ests$Name))  # 44048

ann450k <- readRDS("../../Base Datasets/ann450k.RDS")

sc.ann <- merge(sc.ests, ann450k, by="Name", all.x=T)
sc.ann <- sc.ann[order(sc.ann$chr, sc.ann$UCSC_RefGene_Name, sc.ann$pos),]

sc.ann.named <- subset(sc.ann, !UCSC_RefGene_Name=="")
sc.ann.unnamed <- subset(sc.ann, UCSC_RefGene_Name=="")

saveRDS(sc.ann, "../Paper 2 DEC22/Annotated DMPs by Sex.RDS")

sc.ann.named$accession <- substr(sc.ann.named$UCSC_RefGene_Accession, 1, regexpr(";", sc.ann.named$UCSC_RefGene_Accession))
   sc.ann.named$accession <- with(sc.ann.named, 
                                  ifelse(accession=="", UCSC_RefGene_Accession,
                                         gsub(";", "", accession)))
   
refgenes <- aggregate(Name ~ chr + accession, data=sc.ann.named, FUN=length)


```

# Top 10 Probes by p Value
Probes which are in the top 10 ranked probes for any model, with the corresponding rank and p value from other models.

``` {r top10p}

# create rank by p values for BMI in Standard Care, Short-Haired in Tabby, and Infant Sex

for (i in 1:length(bmisc)) { bmisc[[i]]$rank.p <- c(1:nrow(bmisc[[i]]))}
for (i in 1:length(shtabb)) {shtabb[[i]]$rank.p <- c(1:nrow(shtabb[[i]]))}
for (i in 1:length(isex)) {isex[[i]]$rank.p <- c(1:nrow(isex[[i]]))}

# extract the top 10 for each model - get list of probe names
bmi <- do.call(rbind, lapply(bmisc, subset, rank.p <= 10, "Name"))
bmi <- subset(bmi, !duplicated(Name)) # 50 probes which seems like too many

# extract the probes in any top 10 from every model: adj. p value and rank

# BMI in Standard Care #
bmi.ests <- do.call(rbind, lapply(bmisc, subset, Name %in% bmi$Name, c("Name", "adj.P.Val.x", "rank.p")))

bmi.ests$mnum <- rep(rep(c(1:9), each=length(unique(bmi$Name))), 3)
bmi.ests$norm <- rep(c(1:3), each=9*length(unique(bmi.ests$Name)))
   bmi.ests$norm <- factor(bmi.ests$norm, levels=c(1:3), labels=c("SQN", "BMIQ", "SWAN"))
bmi.ests$filt <- with(bmi.ests, ifelse(mnum %in% c(3,6,9), 2, 1))
   bmi.ests$filt <- factor(bmi.ests$filt, levels=c(1,2), labels=c("Post", "Pre"))

bmi.ests$batch.meth <- with(bmi.ests, ifelse(mnum %in% c(1:3), 1,
                                             ifelse(mnum %in% c(4:6), 2, 3)))
   bmi.ests$batch.meth <- factor(bmi.ests$batch.meth, levels=c(1:3), labels=c("Adjust", "SCB", "UCB"))
bmi.ests$cell.adj <- with(bmi.ests, ifelse(mnum %in% c(1,4,7), 0, 1))
   bmi.ests$cell.adj <- factor(bmi.ests$cell.adj, levels=c(0,1), labels=c("No", "Yes"))
   
   bmi.ests$batchcell <- with(bmi.ests, ifelse(batch.meth=="Adjust" & cell.adj=="No", 1,
                                               ifelse(batch.meth=="SCB" & cell.adj=="No", 2,
                                                      ifelse(batch.meth=="UCB" & cell.adj=="No", 3,
                                                             ifelse(batch.meth=="Adjust" & cell.adj=="Yes", 4,
                                                                    ifelse(batch.meth=="SCB" & cell.adj=="Yes", 5, 6))))))
bmi.ests$batchcell <- factor(bmi.ests$batchcell, levels=c(1:6), labels=c("NoCB Batch", "sCB", "uCB", "NoCB Batch+Cell",
                                                                         "sCB +Cell", "uCB +Cell"))                   
bshps <- c(0,1,2)

bmi.rankp <- ggplot(aes(x=rank.p, y=Name, col=norm, shape=batch.meth), data=subset(bmi.ests, cell.adj=="Yes")) + 
             geom_point() + facet_wrap(~ filt) + scale_shape_manual(values=bshps) + 
             scale_colour_viridis(discrete=T, begin=0.2, end=0.6, option="viridis") +
             labs(x="Rank (Adjusted p Value)", y="Probe Name", title="BMI in Standard Care") +
             theme(axis.text.y=element_text(size=6), panel.background=element_blank(), 
                panel.grid.major=element_line(colour="gray95"), legend.position="none")
   
# Spearman Rank Correlation matrix
mods <- subset(bmi.ests, cell.adj=="Yes")

ranks <- mods[,c("Name", "rank.p", "norm", "filt", "batch.meth")]
ranks$model <- with(ranks, paste0(norm, "_", filt, "_", batch.meth))
ranks[,c("norm", "filt", "batch.meth")] <- NULL

ranks <- reshape(ranks, v.names="rank.p", idvar="Name", timevar="model", direction="wide")

colnames(ranks) <- gsub("rank.p.", "", colnames(ranks))

rownames(ranks) <- ranks$Name
ranks$Name <- NULL

rankcorr <- cor(ranks, method="spearman")

kable(rankcorr, digits=2)

## Short-Haired in Tabby ##

fg <- do.call(rbind, lapply(shtabb, subset, rank.p <= 10, "Name"))
fg <- subset(fg, !duplicated(Name)) # 56 probes which seems like too many

fg.ests <- do.call(rbind, lapply(shtabb, subset, Name %in% fg$Name, c("Name", "adj.P.Val.x", "rank.p")))

fg.ests$mnum <- rep(rep(c(1:9), each=length(unique(fg$Name))), 3)
fg.ests$norm <- rep(c(1:3), each=9*length(unique(fg.ests$Name)))
   fg.ests$norm <- factor(fg.ests$norm, levels=c(1:3), labels=c("SQN", "BMIQ", "SWAN"))
fg.ests$filt <- with(fg.ests, ifelse(mnum %in% c(3,6,9), 2, 1))
   fg.ests$filt <- factor(fg.ests$filt, levels=c(1,2), labels=c("Post", "Pre"))

fg.ests$batch.meth <- with(fg.ests, ifelse(mnum %in% c(1:3), 1,
                                             ifelse(mnum %in% c(4:6), 2, 3)))
   fg.ests$batch.meth <- factor(fg.ests$batch.meth, levels=c(1:3), labels=c("Adjust", "SCB", "UCB"))
fg.ests$cell.adj <- with(fg.ests, ifelse(mnum %in% c(1,4,7), 0, 1))
   fg.ests$cell.adj <- factor(fg.ests$cell.adj, levels=c(0,1), labels=c("No", "Yes"))
          
fake.rankp <- ggplot(aes(x=rank.p, y=Name, col=norm, shape=batch.meth), data=subset(fg.ests, cell.adj=="Yes")) + 
               geom_point() + facet_wrap(~ filt) + scale_shape_manual(values=bshps) + 
               scale_colour_viridis(discrete=T, begin=0.2, end=0.6, option="viridis") +
               labs(x="Rank (Adjusted p Value)", y="Probe Name", title="Short-Haired in Tabby",
                                        col="Normalisation", shape="Batch Correction") +
               theme(axis.text.y=element_text(size=6),  panel.background=element_blank(), 
                  panel.grid.major=element_line(colour="gray95"))

# Spearman Rank Correlation Matrix

mods <- subset(fg.ests, cell.adj=="Yes")

ranks <- mods[,c("Name", "rank.p", "norm", "filt", "batch.meth")]
ranks$model <- with(ranks, paste0(norm, "_", filt, "_", batch.meth))
ranks[,c("norm", "filt", "batch.meth")] <- NULL

ranks <- reshape(ranks, v.names="rank.p", idvar="Name", timevar="model", direction="wide")

colnames(ranks) <- gsub("rank.p.", "", colnames(ranks))

rownames(ranks) <- ranks$Name
ranks$Name <- NULL

rankcorr <- cor(ranks, method="spearman")

kable(rankcorr, digits=2)


## Infant Sex ##

sex <- do.call(rbind, lapply(isex, subset, rank.p <= 10, "Name"))
sex <- subset(sex, !duplicated(Name)) # 15

sex.ests <- do.call(rbind, lapply(isex, subset, Name %in% sex$Name, c("Name", "adj.P.Val", "rank.p")))

sex.ests$mnum <- rep(rep(c(1:9), each=length(unique(sex$Name))), 3)
sex.ests$norm <- rep(c(1:3), each=9*length(unique(sex.ests$Name)))
   sex.ests$norm <- factor(sex.ests$norm, levels=c(1:3), labels=c("SQN", "BMIQ", "SWAN"))
sex.ests$filt <- with(sex.ests, ifelse(mnum %in% c(3,6,9), 2, 1))
   sex.ests$filt <- factor(sex.ests$filt, levels=c(1,2), labels=c("Post", "Pre"))

sex.ests$batch.meth <- with(sex.ests, ifelse(mnum %in% c(1:3), 1,
                                             ifelse(mnum %in% c(4:6), 2, 3)))
   sex.ests$batch.meth <- factor(sex.ests$batch.meth, levels=c(1:3), labels=c("Adjust", "SCB", "UCB"))
sex.ests$cell.adj <- with(sex.ests, ifelse(mnum %in% c(1,4,7), 0, 1))
   sex.ests$cell.adj <- factor(sex.ests$cell.adj, levels=c(0,1), labels=c("No", "Yes"))
          
sex.rankp <- ggplot(aes(x=rank.p, y=Name, col=norm, shape=batch.meth), data=subset(sex.ests, cell.adj=="Yes")) + 
               geom_point() + facet_wrap(~ filt) + scale_shape_manual(values=bshps) + 
               scale_colour_viridis(discrete=T, begin=0.2, end=0.6, option="viridis") +
               labs(x="Rank (Adjusted p Value)", y="Probe Name", title="Infant Sex") +
               theme(axis.text.y=element_text(size=6),  panel.background=element_blank(), 
                  panel.grid.major=element_line(colour="gray95"), legend.position="none")

# Spearman Rank Correlation Matrix
mods <- subset(sex.ests, cell.adj=="Yes")

ranks <- mods[,c("Name", "rank.p", "norm", "filt", "batch.meth")]
ranks$model <- with(ranks, paste0(norm, "_", filt, "_", batch.meth))
ranks[,c("norm", "filt", "batch.meth")] <- NULL

ranks <- reshape(ranks, v.names="rank.p", idvar="Name", timevar="model", direction="wide")

colnames(ranks) <- gsub("rank.p.", "", colnames(ranks))

rownames(ranks) <- ranks$Name
ranks$Name <- NULL

rankcorr <- cor(ranks, method="spearman")

kable(rankcorr, digits=2)


sex.rankp
bmi.rankp
fake.rankp

rankps <- plot_grid(sex.rankp, bmi.rankp, fake.rankp, ncol=3, rel_widths=c(1,1,1.5))

   ggsave("../Paper 2 DEC22/New Graphs/Rank_pvalues.tiff", plot=rankps, device="tiff", width=40, height=20,
          units="cm", dpi=300)


```

# Top 10 probes by log-Fold Change

``` {r top10lfc}

# Function to reorder by logFC and 
resortfn <- function(indat) {
   
   indat <- indat[order(abs(indat$logFC), decreasing=T),]
   indat$rank.lfc <- c(1:nrow(indat))
   
   return(indat)
}

bmisc <- lapply(bmisc, function(x) resortfn(x))
shtabb <- lapply(shtabb, function(x) resortfn(x))
isex <- lapply(isex, function(x) resortfn(x))


# extract the top 10 for each model - get list of probe names
bmi <- do.call(rbind, lapply(bmisc, subset, rank.lfc <= 10, "Name"))
bmi <- subset(bmi, !duplicated(Name)) # 38

# extract the probes in any top 10 from every model: adj. p value and rank

# BMI in Standard Care #
bmi.ests <- do.call(rbind, lapply(bmisc, subset, Name %in% bmi$Name, c("Name", "logFC", "CI.L", "CI.R", "rank.lfc")))

bmi.ests$mnum <- rep(rep(c(1:9), each=length(unique(bmi$Name))), 3)
bmi.ests$norm <- rep(c(1:3), each=9*length(unique(bmi.ests$Name)))
   bmi.ests$norm <- factor(bmi.ests$norm, levels=c(1:3), labels=c("SQN", "BMIQ", "SWAN"))
bmi.ests$filt <- with(bmi.ests, ifelse(mnum %in% c(3,6,9), 2, 1))
   bmi.ests$filt <- factor(bmi.ests$filt, levels=c(1,2), labels=c("Post", "Pre"))

bmi.ests$batch.meth <- with(bmi.ests, ifelse(mnum %in% c(1:3), 1,
                                             ifelse(mnum %in% c(4:6), 2, 3)))
   bmi.ests$batch.meth <- factor(bmi.ests$batch.meth, levels=c(1:3), labels=c("Adjust", "SCB", "UCB"))
bmi.ests$cell.adj <- with(bmi.ests, ifelse(mnum %in% c(1,4,7), 0, 1))
   bmi.ests$cell.adj <- factor(bmi.ests$cell.adj, levels=c(0,1), labels=c("No", "Yes"))
   
   bmi.ests$batchcell <- with(bmi.ests, ifelse(batch.meth=="Adjust" & cell.adj=="No", 1,
                                               ifelse(batch.meth=="SCB" & cell.adj=="No", 2,
                                                      ifelse(batch.meth=="UCB" & cell.adj=="No", 3,
                                                             ifelse(batch.meth=="Adjust" & cell.adj=="Yes", 4,
                                                                    ifelse(batch.meth=="SCB" & cell.adj=="Yes", 5, 6))))))
bmi.ests$batchcell <- factor(bmi.ests$batchcell, levels=c(1:6), labels=c("NoCB Batch", "sCB", "uCB", "NoCB Batch+Cell",
                                                                         "sCB +Cell", "uCB +Cell"))                   
bshps <- c(0,1,2)

bmi.logfc <- ggplot(aes(x=logFC, y=Name, col=batch.meth), data=subset(bmi.ests, cell.adj=="Yes" & filt=="Post")) + 
             geom_point(position=position_dodge(width=0.5), pch=20, size=1) + 
             geom_errorbar(aes(xmin=CI.L, xmax=CI.R), size=0.25, position=position_dodge(width=0.5)) + 
             labs(x="Rank (Adjusted p Value)", y="Probe Name", title="BMI in Standard Care", col="Batch Correction") +
             theme(axis.text.y=element_text(size=6), panel.background=element_blank(), 
                panel.grid.major=element_line(colour="gray95")) +
   facet_wrap(~norm)


bmi.logfc1 <- ggplot(aes(x=logFC, y=Name, col=batch.meth, size=rank.lfc), 
                     data=subset(bmi.ests, cell.adj=="Yes" & filt=="Post" & norm=="SQN")) +
   geom_point(position=position_dodge(width=0.5), pch=1) +
   geom_errorbar(aes(xmin=CI.L, xmax=CI.R), size=0.25, position=position_dodge(width=0.5)) +
   labs(x="logFC Estimate", y="", title="SQN") +
   theme(axis.text.y=element_text(size=6), panel.background=element_blank(),
         panel.grid.major=element_line(colour="gray95"), legend.position="none") +
   scale_x_continuous(limits=c(-2, 2))

bmi.logfc2 <- ggplot(aes(x=logFC, y=Name, col=batch.meth, size=rank.lfc), 
                     data=subset(bmi.ests, cell.adj=="Yes" & filt=="Post" & norm=="BMIQ")) +
   geom_point(position=position_dodge(width=0.5), pch=1) +
   geom_errorbar(aes(xmin=CI.L, xmax=CI.R), size=0.25, position=position_dodge(width=0.5)) +
   labs(x="logFC Estimate", y="", title="BMIQ") +
   theme(axis.text.y=element_text(size=6), panel.background=element_blank(),
         panel.grid.major=element_line(colour="gray95"), legend.position="none") +
   scale_x_continuous(limits=c(-2,2))

bmi.logfc3 <- ggplot(aes(x=logFC, y=Name, col=batch.meth, size=rank.lfc), 
                     data=subset(bmi.ests, cell.adj=="Yes" & filt=="Post" & norm=="SWAN")) +
   geom_point(position=position_dodge(width=0.5), pch=1) +
   geom_errorbar(aes(xmin=CI.L, xmax=CI.R), size=0.25, position=position_dodge(width=0.5)) +
   labs(x="logFC Estimate", y="", title="SWAN", col="Batch Corrected", size="Rank") +
   theme(axis.text.y=element_text(size=6), panel.background=element_blank(),
         panel.grid.major=element_line(colour="gray95")) +
   scale_x_continuous(limits=c(-2,2))

bmigrid <- plot_grid(bmi.logfc1, bmi.logfc2, bmi.logfc3, ncol=3, rel_widths=c(1,1,1.2))


## Short-Haired in Tabby ##

fg <- do.call(rbind, lapply(shtabb, subset, rank.lfc <= 10, "Name"))
fg <- subset(fg, !duplicated(Name)) # 32 probes

fg.ests <- do.call(rbind, lapply(shtabb, subset, Name %in% fg$Name, c("Name", "logFC", "CI.L", "CI.R", "rank.lfc")))

fg.ests$mnum <- rep(rep(c(1:9), each=length(unique(fg$Name))), 3)
fg.ests$norm <- rep(c(1:3), each=9*length(unique(fg.ests$Name)))
   fg.ests$norm <- factor(fg.ests$norm, levels=c(1:3), labels=c("SQN", "BMIQ", "SWAN"))
fg.ests$filt <- with(fg.ests, ifelse(mnum %in% c(3,6,9), 2, 1))
   fg.ests$filt <- factor(fg.ests$filt, levels=c(1,2), labels=c("Post", "Pre"))

fg.ests$batch.meth <- with(fg.ests, ifelse(mnum %in% c(1:3), 1,
                                             ifelse(mnum %in% c(4:6), 2, 3)))
   fg.ests$batch.meth <- factor(fg.ests$batch.meth, levels=c(1:3), labels=c("Adjust", "SCB", "UCB"))
fg.ests$cell.adj <- with(fg.ests, ifelse(mnum %in% c(1,4,7), 0, 1))
   fg.ests$cell.adj <- factor(fg.ests$cell.adj, levels=c(0,1), labels=c("No", "Yes"))

fg.logfc1 <- ggplot(aes(x=logFC, y=Name, col=batch.meth, size=rank.lfc), 
                     data=subset(fg.ests, cell.adj=="Yes" & filt=="Post" & norm=="SQN")) +
   geom_point(position=position_dodge(width=0.5), pch=1) +
   geom_errorbar(aes(xmin=CI.L, xmax=CI.R), size=0.25, position=position_dodge(width=0.5)) +
   labs(x="logFC Estimate", y="", title="SQN") +
   theme(axis.text.y=element_text(size=6), panel.background=element_blank(),
         panel.grid.major=element_line(colour="gray95"), legend.position="none") +
   scale_x_continuous(limits=c(-5, 3))

fg.logfc2 <- ggplot(aes(x=logFC, y=Name, col=batch.meth, size=rank.lfc), 
                     data=subset(fg.ests, cell.adj=="Yes" & filt=="Post" & norm=="BMIQ")) +
   geom_point(position=position_dodge(width=0.5), pch=1) +
   geom_errorbar(aes(xmin=CI.L, xmax=CI.R), size=0.25, position=position_dodge(width=0.5)) +
   labs(x="logFC Estimate", y="", title="BMIQ") +
   theme(axis.text.y=element_text(size=6), panel.background=element_blank(),
         panel.grid.major=element_line(colour="gray95"), legend.position="none") +
   scale_x_continuous(limits=c(-5, 3))

fg.logfc3 <- ggplot(aes(x=logFC, y=Name, col=batch.meth, size=rank.lfc), 
                     data=subset(fg.ests, cell.adj=="Yes" & filt=="Post" & norm=="SWAN")) +
   geom_point(position=position_dodge(width=0.5), pch=1) +
   geom_errorbar(aes(xmin=CI.L, xmax=CI.R), size=0.25, position=position_dodge(width=0.5)) +
   labs(x="logFC Estimate", y="", title="SWAN", col="Batch Corrected", size="Rank") +
   theme(axis.text.y=element_text(size=6), panel.background=element_blank(),
         panel.grid.major=element_line(colour="gray95")) +
   scale_x_continuous(limits=c(-5,3))

fakegrid <- plot_grid(fg.logfc1, fg.logfc2, fg.logfc3, ncol=3, rel_widths=c(1,1,1.2))

## Infant Sex ##

sex <- do.call(rbind, lapply(isex, subset, rank.lfc <= 10, "Name"))
sex <- subset(sex, !duplicated(Name)) # 22

sex.ests <- do.call(rbind, lapply(isex, subset, Name %in% sex$Name, c("Name", "logFC", "CI.L", "CI.R", "rank.lfc")))

sex.ests$mnum <- rep(rep(c(1:9), each=length(unique(sex$Name))), 3)
sex.ests$norm <- rep(c(1:3), each=9*length(unique(sex.ests$Name)))
   sex.ests$norm <- factor(sex.ests$norm, levels=c(1:3), labels=c("SQN", "BMIQ", "SWAN"))
sex.ests$filt <- with(sex.ests, ifelse(mnum %in% c(3,6,9), 2, 1))
   sex.ests$filt <- factor(sex.ests$filt, levels=c(1,2), labels=c("Post", "Pre"))

sex.ests$batch.meth <- with(sex.ests, ifelse(mnum %in% c(1:3), 1,
                                             ifelse(mnum %in% c(4:6), 2, 3)))
   sex.ests$batch.meth <- factor(sex.ests$batch.meth, levels=c(1:3), labels=c("Adjust", "SCB", "UCB"))
sex.ests$cell.adj <- with(sex.ests, ifelse(mnum %in% c(1,4,7), 0, 1))
   sex.ests$cell.adj <- factor(sex.ests$cell.adj, levels=c(0,1), labels=c("No", "Yes"))
          

sex.logfc1 <- ggplot(aes(x=logFC, y=Name, col=batch.meth, size=rank.lfc), 
                     data=subset(sex.ests, cell.adj=="Yes" & filt=="Post" & norm=="SQN")) +
   geom_point(position=position_dodge(width=0.5), pch=1) +
   geom_errorbar(aes(xmin=CI.L, xmax=CI.R), size=0.25, position=position_dodge(width=0.5)) +
   labs(x="logFC Estimate", y="", title="SQN") +
   theme(axis.text.y=element_text(size=6), panel.background=element_blank(),
         panel.grid.major=element_line(colour="gray95"), legend.position="none") +
   scale_x_continuous(limits=c(-4,4))

sex.logfc2 <- ggplot(aes(x=logFC, y=Name, col=batch.meth, size=rank.lfc), 
                     data=subset(sex.ests, cell.adj=="Yes" & filt=="Post" & norm=="BMIQ")) +
   geom_point(position=position_dodge(width=0.5), pch=1) +
   geom_errorbar(aes(xmin=CI.L, xmax=CI.R), size=0.25, position=position_dodge(width=0.5)) +
   labs(x="logFC Estimate", y="", title="BMIQ") +
   theme(axis.text.y=element_text(size=6), panel.background=element_blank(),
         panel.grid.major=element_line(colour="gray95"), legend.position="none") +
   scale_x_continuous(limits=c(-4,4))

sex.logfc3 <- ggplot(aes(x=logFC, y=Name, col=batch.meth, size=rank.lfc), 
                     data=subset(sex.ests, cell.adj=="Yes" & filt=="Post" & norm=="SWAN")) +
   geom_point(position=position_dodge(width=0.5), pch=1) +
   geom_errorbar(aes(xmin=CI.L, xmax=CI.R), size=0.25, position=position_dodge(width=0.5)) +
   labs(x="logFC Estimate", y="", title="SWAN", col="Batch Corrected", size="Rank") +
   theme(axis.text.y=element_text(size=6), panel.background=element_blank(),
         panel.grid.major=element_line(colour="gray95")) +
   scale_x_continuous(limits=c(-4,4))

sexgrid <- plot_grid(sex.logfc1, sex.logfc2, sex.logfc3, ncol=3, rel_widths=c(1,1,1.2))

allgrid <- plot_grid(sexgrid, bmigrid, fakegrid, ncol=1, rel_widths=c(1,1,1), labels=c("(a)", "(b)", "(c)"))

   ggsave("../Paper 2 DEC22/New Graphs/Rank_logFC_.tiff", plot=allgrid, device="tiff", width=40, height=60,
          units="cm", dpi=300)
   
   # also save the 3 grids separately because the graph with everything is awfully small
   ggsave("../Paper 2 DEC22/New Graphs/Rank_logFC_Sex.tiff", plot=sexgrid, device="tiff", width=30, height=15,
          units="cm", dpi=300)
   ggsave("../Paper 2 DEC22/New Graphs/Rank_logFC_BMI.tiff", plot=bmigrid, device="tiff", width=30, height=15,
          units="cm", dpi=300)
   ggsave("../Paper 2 DEC22/New Graphs/Rank_logFC_Fake.tiff", plot=fakegrid, device="tiff", width=30, height=15,
          units="cm", dpi=300)


rm(bmi.logfc1, bmi.logfc2, bmi.logfc3, fg.logfc1, fg.logfc2, fg.logfc3, sex.logfc1, sex.logfc2, sex.logfc3,
   bmi, bmi.ests, fg, fg.ests, sex, sex.ests)

```

# Distribution of p values

``` {r distp}


for (i in 1:length(bmisc)) {
   mnms <- c(paste0("pval.", i), paste0("rank.p", i))
   names(bmisc[[i]])[c(7,10)] <- mnms
}

# only need batch+cell adjusted, post-filtered models

bmip <- bmisc[[2]][,c("Name", "pval.2")]
for (i in c(5,8,11,14,17,20,23,26)) {
   bmip <- merge(bmip, bmisc[[i]][,c(1,7)], by="Name")
}

# Now to make it long!
bmipl <- reshape(bmip, varying=c("pval.2", "pval.5", "pval.8", "pval.11", "pval.14", "pval.17", "pval.20", "pval.23", "pval.26"),
                 v.names="p.", timevar="mnum", idvar="Name", direction="long")
bmipl$norm <- with(bmipl, ifelse(mnum %in% c(1,2,3), 1, ifelse(mnum %in% c(4,5,6), 2, 3)))
   bmipl$norm <- factor(bmipl$norm, levels=c(1,2,3), labels=c("SQN", "BMIQ", "SWAN"))
bmipl$batch.meth <- with(bmipl, ifelse(mnum %in% c(1,4,7), 1, ifelse(mnum %in% c(2,5,8), 2, 3)))
   bmipl$batch.meth <- factor(bmipl$batch.meth, levels=c(1,2,3), labels=c("Adjust", "SCB", "UCB"))
   
bmipbox <- ggplot(aes(x=batch.meth, y=p., fill=batch.meth), data=bmipl) + 
            geom_boxplot() + facet_wrap(~norm) +
            scale_fill_viridis(discrete=T, begin=0.2, end=0.7) +
            theme(legend.position="none") + labs(x="", y="Unadjusted p", title="BMI in Standard Care")


## Short-Haired in Tabby ##

for (i in 1:length(shtabb)) {
   mnms <- c(paste0("pval.", i), paste0("rank.p", i))
   names(shtabb[[i]])[c(7,10)] <- mnms
}

# only need batch+cell adjusted, post-filtered models

fakep <- shtabb[[2]][,c("Name", "pval.2")]
for (i in c(5,8,11,14,17,20,23,26)) {
   fakep <- merge(fakep, shtabb[[i]][,c(1,7)], by="Name")
}

# Now to make it long!
fakepl <- reshape(fakep, varying=c("pval.2", "pval.5", "pval.8", "pval.11", "pval.14", "pval.17", "pval.20", "pval.23", "pval.26"),
                 v.names="p.", timevar="mnum", idvar="Name", direction="long")
fakepl$norm <- with(fakepl, ifelse(mnum %in% c(1,2,3), 1, ifelse(mnum %in% c(4,5,6), 2, 3)))
   fakepl$norm <- factor(fakepl$norm, levels=c(1,2,3), labels=c("SQN", "BMIQ", "SWAN"))
fakepl$batch.meth <- with(fakepl, ifelse(mnum %in% c(1,4,7), 1, ifelse(mnum %in% c(2,5,8), 2, 3)))
   fakepl$batch.meth <- factor(fakepl$batch.meth, levels=c(1,2,3), labels=c("Adjust", "SCB", "UCB"))
   
fakepbox <- ggplot(aes(x=batch.meth, y=p., fill=batch.meth), data=fakepl) + 
            geom_boxplot() + facet_wrap(~norm) +
            scale_fill_viridis(discrete=T, begin=0.2, end=0.7) +
            theme(legend.position="none") + labs(x="", y="Unadjusted p", title="Short-Haired in Tabby")


## Infant Sex ##

for (i in 1:length(isex)) {
   mnms <- c(paste0("pval.", i), paste0("rank.p", i))
   names(isex[[i]])[c(7,9)] <- mnms
}

# only need batch+cell adjusted, post-filtered models

sexp <- isex[[2]][,c("Name", "pval.2")]
for (i in c(5,8,11,14,17,20,23,26)) {
   sexp <- merge(sexp, isex[[i]][,c(2,7)], by="Name")
}

# Now to make it long!
sexpl <- reshape(sexp, varying=c("pval.2", "pval.5", "pval.8", "pval.11", "pval.14", "pval.17", "pval.20", "pval.23", "pval.26"),
                 v.names="p.", timevar="mnum", idvar="Name", direction="long")
sexpl$norm <- with(sexpl, ifelse(mnum %in% c(1,2,3), 1, ifelse(mnum %in% c(4,5,6), 2, 3)))
   sexpl$norm <- factor(sexpl$norm, levels=c(1,2,3), labels=c("SQN", "BMIQ", "SWAN"))
sexpl$batch.meth <- with(sexpl, ifelse(mnum %in% c(1,4,7), 1, ifelse(mnum %in% c(2,5,8), 2, 3)))
   sexpl$batch.meth <- factor(sexpl$batch.meth, levels=c(1,2,3), labels=c("Adjust", "SCB", "UCB"))
   
sexpbox <- ggplot(aes(x=batch.meth, y=p., fill=batch.meth), data=sexpl) + 
            geom_boxplot() + facet_wrap(~norm) +
            scale_fill_viridis(discrete=T, begin=0.2, end=0.7) +
            theme(legend.position="none") + labs(x="", y="Unadjusted p", title="Infant Sex")


pdists <- plot_grid(sexpbox, bmipbox, fakepbox, ncol=3)
pdists

ggsave("../Paper 2 DEC22/New Graphs/Box_pdists.tiff", plot=pdists, device="tiff", width=30, height=15, units="cm",
       dpi=300)

   
```

# Distribution of logFC estimates

``` {r lfcdist}


for (i in 1:length(bmisc)) { names(bmisc[[i]])[4] <- paste0("logFC.", i)}

# only need batch+cell adjusted, post-filtered models

bmip <- bmisc[[2]][,c("Name", "logFC.2")]
for (i in c(5,8,11,14,17,20,23,26)) {
   bmip <- merge(bmip, bmisc[[i]][,c(1,4)], by="Name")
}

# Now to make it long!
bmipl <- reshape(bmip, varying=c("logFC.2", "logFC.5", "logFC.8", "logFC.11", "logFC.14", "logFC.17", "logFC.20", "logFC.23", "logFC.26"),
                 v.names="logFC", timevar="mnum", idvar="Name", direction="long")
bmipl$norm <- with(bmipl, ifelse(mnum %in% c(1,2,3), 1, ifelse(mnum %in% c(4,5,6), 2, 3)))
   bmipl$norm <- factor(bmipl$norm, levels=c(1,2,3), labels=c("SQN", "BMIQ", "SWAN"))
bmipl$batch.meth <- with(bmipl, ifelse(mnum %in% c(1,4,7), 1, ifelse(mnum %in% c(2,5,8), 2, 3)))
   bmipl$batch.meth <- factor(bmipl$batch.meth, levels=c(1,2,3), labels=c("Adjust", "SCB", "UCB"))
   
bmipbox <- ggplot(aes(x=batch.meth, y=logFC, fill=batch.meth, col=batch.meth), data=bmipl) + 
            geom_boxplot(outlier.size=0.5) + facet_wrap(~norm) +
            scale_fill_viridis(discrete=T, begin=0.2, end=0.7) +
            scale_color_viridis(discrete=T, begin=0.2, end=0.7) +
            theme(legend.position="none") + labs(x="", y="loGFC", title="BMI in Standard Care")


## Short-Haired in Tabby ##

for (i in 1:length(shtabb)) { names(shtabb[[i]])[4] <- paste0("logFC.", i)}

# only need batch+cell adjusted, post-filtered models

fakep <- shtabb[[2]][,c("Name", "logFC.2")]
for (i in c(5,8,11,14,17,20,23,26)) {
   fakep <- merge(fakep, shtabb[[i]][,c(1,4)], by="Name")
}

# Now to make it long!
fakepl <- reshape(fakep, varying=c("logFC.2", "logFC.5", "logFC.8", "logFC.11", "logFC.14", "logFC.17", "logFC.20", "logFC.23", "logFC.26"),
                 v.names="logFC", timevar="mnum", idvar="Name", direction="long")
fakepl$norm <- with(fakepl, ifelse(mnum %in% c(1,2,3), 1, ifelse(mnum %in% c(4,5,6), 2, 3)))
   fakepl$norm <- factor(fakepl$norm, levels=c(1,2,3), labels=c("SQN", "BMIQ", "SWAN"))
fakepl$batch.meth <- with(fakepl, ifelse(mnum %in% c(1,4,7), 1, ifelse(mnum %in% c(2,5,8), 2, 3)))
   fakepl$batch.meth <- factor(fakepl$batch.meth, levels=c(1,2,3), labels=c("Adjust", "SCB", "UCB"))
   
fakepbox <- ggplot(aes(x=batch.meth, y=logFC, fill=batch.meth, col=batch.meth), data=fakepl) + 
            geom_boxplot(outlier.size=0.5) + facet_wrap(~norm) +
            scale_fill_viridis(discrete=T, begin=0.2, end=0.7) +
            scale_color_viridis(discrete=T, begin=0.2, end=0.7) +
            theme(legend.position="none") + labs(x="", y="loGFC", title="Short-Haired in Tabby")

## Infant Sex ##

for (i in 1:length(isex)) { names(isex[[i]])[4] <- paste0("logFC.", i)}

# only need batch+cell adjusted, post-filtered models

sexp <- isex[[2]][,c("Name", "logFC.2")]
for (i in c(5,8,11,14,17,20,23,26)) {
   sexp <- merge(sexp, isex[[i]][,c(2,4)], by="Name")
}

# Now to make it long!
sexpl <- reshape(sexp, varying=c("logFC.2", "logFC.5", "logFC.8", "logFC.11", "logFC.14", "logFC.17", "logFC.20", "logFC.23", "logFC.26"),
                 v.names="logFC", timevar="mnum", idvar="Name", direction="long")
sexpl$norm <- with(sexpl, ifelse(mnum %in% c(1,2,3), 1, ifelse(mnum %in% c(4,5,6), 2, 3)))
   sexpl$norm <- factor(sexpl$norm, levels=c(1,2,3), labels=c("SQN", "BMIQ", "SWAN"))
sexpl$batch.meth <- with(sexpl, ifelse(mnum %in% c(1,4,7), 1, ifelse(mnum %in% c(2,5,8), 2, 3)))
   sexpl$batch.meth <- factor(sexpl$batch.meth, levels=c(1,2,3), labels=c("Adjust", "SCB", "UCB"))
   
sexpbox <- ggplot(aes(x=batch.meth, y=logFC, fill=batch.meth, col=batch.meth), data=sexpl) + 
            geom_boxplot(outlier.size=0.5) + facet_wrap(~norm) +
            scale_fill_viridis(discrete=T, begin=0.2, end=0.7) +
            scale_color_viridis(discrete=T, begin=0.2, end=0.7) +
            theme(legend.position="none") + labs(x="", y="loGFC", title="Infant Sex")


logfcbox <- plot_grid(sexpbox, bmipbox, fakepbox, ncol=3)

ggsave("../Paper 2 DEC22/New Graphs/Box_logFCdists.tiff", plot=logfcbox, device="tiff", width=30, height=15, units="cm",
       dpi=300)

```
