# Supplementary material for: Data processing choices can affect findings in differential methylation analyses: an investigation using data from the LIMIT RCT
Source: PeerJ. 2023 Feb 3;11:e14786. doi: 10.7717/peerj.14786 (PMC9901304; doi:10.7717/peerj.14786)
Supplement: Supplemental Information 2 [file peerj-11-14786-s002.zip › Code/LIMIT DNAm Methods Comparison - BMI and Intervention Batch Adjustment.Rmd]

---
title: 'LIMIT DNAm Methods Comparison: BMI and Intervention Batch Adjustment'
output: 
   word_document:
      reference_docx: WordStyleRef1.docx
---

```{r setup, include=FALSE}
knitr::opts_chunk$set(echo=F)

library(limma)
library(knitr)
library(viridis)
library(ggplot2)
library(doBy)

datpath <- "/Volumes/JENNIE/O&G data/LIMIT DNAm Data/"

metadata <- readRDS(file.path(datpath, "Base Datasets/metadata.RDS"))
ann450k <- readRDS(file.path(datpath, "Base Datasets/ann450k.RDS"))


# function to print very large or small p values as <0.001 and >0.99 instead of 0 or 1
pvalfn <- function(x) {ifelse(x < 0.001, "<0.001", ifelse(x > 0.99, ">0.99", round(x, 2)))}

# function to merge BH and Holm top 10 tables

ttmerge <- function(bhtbl, hmtbl)  {
   
      bh <- bhtbl
      hm <- hmtbl
      
      hm$Name <- rownames(hm)
      bh$ordnum <- c(1:nrow(bh))
   
      ptop <- merge(bh[,c("ordnum", "chr", "Name", "UCSC_RefGene_Name", "logFC", "CI.L", "CI.R", "P.Value", "adj.P.Val")], 
                      hm[,c("Name", "adj.P.Val")], by="Name")
      ptop <- ptop[order(ptop$ordnum),]
      ptop$ordnum <- NULL
      
      return(ptop)
}

# top 10 table (by p value) colnames
topp.names <- c("Probe", "Chr", "UCSC RefGene Name", "logFC", "CI.L", "CI.R", "BH p", "Holm p")
# top 10 table (by log FC) colnames
toplfc.names <- c("Name", "chr", "UCSC RefGene Name", "logFC", "CI.L", "CI.R", "P.Value", "adj.P.Val")

# function to process top 10 table by logfold change

lfctbl <- function(x)  {
   ltbl <- x
   ltbl[,c("P.Value", "adj.P.Val")] <- lapply(ltbl[,c("P.Value", "adj.P.Val")], function(x) pvalfn(x))
   ltbl <- ltbl[,c("Name", "chr", "UCSC_RefGene_Name", "logFC", "CI.L", "CI.R", "P.Value", "adj.P.Val")]
}

effnames <- c("", "", "Intervention at Mean BMI","", "Intervention at BMI +5","", "", "",
              "BMI in Standard Care","", "BMI in Lifestyle Advice")


# Function to do all of the stuff with DMPs and Top 10 Tables

dmpfun <- function(fit, cont1, cont2)  {
   
   c.trt <- contrasts.fit(fit, cont1)
      c.trt <- eBayes(c.trt)
   c.bmi <- contrasts.fit(fit, cont2)
      c.bmi <- eBayes(c.bmi)
      
   trt.dmp.bh <- summary(decideTests(c.trt))
   trt.dmp.hm <- summary(decideTests(c.trt, adjust.method="holm"))
   
   trt.pval1.bh <- topTable(c.trt, coef=1, n=nrow(fit), genelist=ann, confint=T, sort.by="P")
   trt.pval1.hm <- topTable(c.trt, coef=1, n=nrow(fit), genelist=ann, confint=F, sort.by="P", adjust.method="holm")
      trt.pval1 <- ttmerge(trt.pval1.bh, trt.pval1.hm)
      
   trt.pval2.bh <- topTable(c.trt, coef=2, n=nrow(fit), genelist=ann, confint=T, sort.by="P")
   trt.pval2.hm <- topTable(c.trt, coef=2, n=nrow(fit), genelist=ann, confint=T, sort.by="P", adjust.method="holm")
      trt.pval2 <- ttmerge(trt.pval2.bh, trt.pval2.hm)
   
   trt.logfc1 <- topTable(c.trt, coef=1, n=nrow(fit), genelist=ann, confint=T, sort.by="logFC")
      trt.logfc1 <- lfctbl(trt.logfc1)
      
   trt.logfc2 <- topTable(c.trt, coef=2, n=nrow(fit), genelist=ann, confint=T, sort.by="logFC")
      trt.logfc2 <- lfctbl(trt.logfc2)
   
   
   bmi.dmp.bh <- summary(decideTests(c.bmi))
   bmi.dmp.hm <- summary(decideTests(c.bmi), adjust.method="holm")
   
   bmi.pval1.bh <- topTable(c.bmi, coef=1, n=nrow(fit), genelist=ann, confint=T, sort.by="P")
   bmi.pval1.hm <- topTable(c.bmi, coef=1, n=nrow(fit), genelist=ann, confint=F, sort.by="P", adjust.method="holm")
      bmi.pval1 <- ttmerge(bmi.pval1.bh, bmi.pval1.hm)
      
   bmi.pval2.bh <- topTable(c.bmi, coef=2, n=nrow(fit), genelist=ann, confint=T, sort.by="P")
   bmi.pval2.hm <- topTable(c.bmi, coef=2, n=nrow(fit), genelist=ann, confint=F, sort.by="P", adjust.method="holm")
      bmi.pval2 <- ttmerge(bmi.pval2.bh, bmi.pval2.hm)
      
   bmi.logfc1 <- topTable(c.bmi, coef=1, n=nrow(fit), genelist=ann, confint=T, sort.by="logFC")
      bmi.logfc1 <- lfctbl(bmi.logfc1)
      
   bmi.logfc2 <- topTable(c.bmi, coef=2, n=nrow(fit), genelist=ann, confint=T, sort.by="logFC")
      bmi.logfc2 <- lfctbl(bmi.logfc2)
      
   return(list(trt.dmp.bh, trt.dmp.hm, trt.pval1, trt.logfc1, trt.pval2, trt.logfc2, 
               bmi.dmp.bh, bmi.dmp.hm, bmi.pval1, bmi.logfc1, bmi.pval2, bmi.logfc2))
   
}

# contrast matrices


# effect of lifestyle advice at mean BMI and at +5 BMI for models in ComBat data
trtcont1 <- cbind(la_bmi1=c(0, 1, 0, 0),
                  la_bmi2=c(0, 1, 0, 5),
                  intract=c(0, 0, 0, 5))
# effect of +5 BMI in standard care and lifestyle advice groups for models in ComBat data
bmicont1 <- cbind(bmi_sc=c(0, 0, 5, 0),
                  bmi_la=c(0, 0, 5, 5))

# effect of lifestyle advice at mean BMI and at +5 BMI for batch adjustment models
trtcont2 <- cbind(la_bmi1=c(0, 1, rep(0, 56)),
                  la_bmi2=c(0, 1, rep(0, 55), 5),
                  intract=c(rep(0, 57), 1))
# effect of +5 BMI in standard care and lifestyle advice groups for batch adjustment models
bmicont2 <- cbind(bmi_sc=c(0, 0, 5, rep(0, 55)),
                  bmi_la=c(0, 0, 5, rep(0, 54), 5))


```

The results reported in this document compare different methods of accounting for batch: adjusting for batch as a covariate in the model, supervised ComBat processing (in which the effects of interest, i.e. BMI, Intervention and their interaction) are specified, and unsupervised ComBat processing (in which no effects of interest are specified).

# SQN Data

## Adjustment for Batch as Covariate in the Model

``` {r nocb_sqn, results="asis", eval=F}

# Main Data - Probe Filtering Prior to Normalisation #

m1.main <- readRDS(file.path(datpath, "Model Fit Results/Methods Comparison/qn_main2.RDS"))
ann <- ann450k[match(rownames(m1.main), ann450k$Name),]

m1.res1 <- dmpfun(m1.main, trtcont2, bmicont2)
saveRDS(m1.res1, file.path(datpath, "Model Fit Results/Methods Comparison/Probe Rankings/sqn.nocb.m2.RDS"))

# DMPs for Treatment and BMI Effects
trt.tbl.bh <- as.data.frame(cbind(m1.res1[[1]], m1.res1[[7]])[,c(1,2,4,5,3)])
trt.tbl.hm <- as.data.frame(cbind(m1.res1[[2]], m1.res1[[8]])[,c(1,2,4,5,3)])

kable(trt.tbl.bh, row.names=T, col.names=c("Trt (Mean BMI)", "Trt (BMI +5)", "BMI (SC)", "BMI (LA)", "Intract"),
      caption="Filtering Post-Normalisation - No ComBat M2 - DMPs for Intervention and BMI Effects")

if (rowSums(trt.tbl.bh[1,]) > 0 | rowSums(trt.tbl.bh[3,]) > 0) {
   kable(trt.tbl.hm, row.names=T, col.names=c("Trt (Mean BMI)", "Trt (BMI +5)",  "BMI (SC)", "BMI (LA)", "Intract"),
         caption="DMPs with Holm Adjustment")
}

# top 10 tables

for (i in c(3,5,9,11))  {
      m1.res1[[i]][,c("adj.P.Val.x", "adj.P.Val.y")] <- lapply(m1.res1[[i]][,c("adj.P.Val.x", "adj.P.Val.y")], 
                                                            function(x) pvalfn(x))
   print(kable(m1.res1[[i]][c(1:10),-7], row.names=F, col.names=topp.names, caption=paste0("Top 10 by p value: ", effnames[i]), digits=2))
   print(kable(m1.res1[[i+1]][c(1:10),], row.names=F, col.names=toplfc.names, caption=paste0("Top 10 by LogFC: ", effnames[i]), digits=2))
}


# Probe Filtering After Normalisation

m1.filt <- readRDS(file.path(datpath, "Model Fit Results/Methods Comparison/qn_filt2.RDS"))
ann <- ann450k[match(rownames(m1.filt), ann450k$Name),]

m1.res2 <- dmpfun(m1.filt, trtcont2, bmicont2)
saveRDS(m1.res2, file.path(datpath, "Model Fit Results/Methods Comparison/Probe Rankings/sqn.nocb.m2.filt.RDS"))

# DMPs for Treatment and BMI Effects
trt.tbl.bh <- as.data.frame(cbind(m1.res2[[1]], m1.res2[[7]])[,c(1,2,4,5,3)])
trt.tbl.hm <- as.data.frame(cbind(m1.res2[[2]], m1.res2[[8]])[,c(1,2,4,5,3)])

kable(trt.tbl.bh, row.names=T, col.names=c("Trt (Mean BMI)", "Trt (BMI +5)", "BMI (SC)", "BMI (LA)", "Intract"),
      caption="Filtering Pre-Normalisation - No ComBat M1 - DMPs for Intervention and BMI Effects")

if (rowSums(trt.tbl.bh[1,]) > 0 | rowSums(trt.tbl.bh[3,]) > 0) {
   kable(trt.tbl.hm, row.names=T, col.names=c("Trt (Mean BMI)", "Trt (BMI +5)",  "BMI (SC)", "BMI (LA)", "Intract"),
         caption="DMPs with Holm Adjustment")
}

# top 10 tables

for (i in c(3,5,9,11))  {
      m1.res2[[i]][,c("adj.P.Val.x", "adj.P.Val.y")] <- lapply(m1.res2[[i]][,c("adj.P.Val.x", "adj.P.Val.y")], 
                                                            function(x) pvalfn(x))
   print(kable(m1.res2[[i]][c(1:10),-7], row.names=F, col.names=topp.names, caption=paste0("Top 10 by p value: ", effnames[i]), digits=2))
   print(kable(m1.res2[[i+1]][c(1:10),], row.names=F, col.names=toplfc.names, caption=paste0("Top 10 by LogFC: ", effnames[i]), digits=2))
}


rm(m1.res1, m1.res2, trt.tbl.bh, trt.tbl.hm, m1.main, m1.filt)

```

## Supervised ComBat Processed Data

``` {r scb_sqn, results="asis", eval=F}

# Main Data - Probe Filtering Prior to Normalisation #

m1.main <- readRDS(file.path(datpath, "Model Fit Results/Methods Comparison/qn_main_scb1.RDS"))
ann <- ann450k[match(rownames(m1.main), ann450k$Name),]

m1.res1 <- dmpfun(m1.main, trtcont1, bmicont1)
saveRDS(m1.res1, file.path(datpath, "Model Fit Results/Methods Comparison/Probe Rankings/sqn.scb.m1.RDS"))

# DMPs for Treatment and BMI Effects
trt.tbl.bh <- as.data.frame(cbind(m1.res1[[1]], m1.res1[[7]])[,c(1,2,4,5,3)])
trt.tbl.hm <- as.data.frame(cbind(m1.res1[[2]], m1.res1[[8]])[,c(1,2,4,5,3)])

kable(trt.tbl.bh, row.names=T, col.names=c("Trt (Mean BMI)", "Trt (BMI +5)", "BMI (SC)", "BMI (LA)", "Intract"),
      caption="Filtering Post-Normalisation - Supervised ComBat M1 - DMPs for Intervention and BMI Effects")

if (rowSums(trt.tbl.bh[1,]) > 0 | rowSums(trt.tbl.bh[3,]) > 0) {
   kable(trt.tbl.hm, row.names=T, col.names=c("Trt (Mean BMI)", "Trt (BMI +5)",  "BMI (SC)", "BMI (LA)", "Intract"),
         caption="DMPs with Holm Adjustment")
}

# top 10 tables

for (i in c(3,5,9,11))  {
      m1.res1[[i]][,c("adj.P.Val.x", "adj.P.Val.y")] <- lapply(m1.res1[[i]][,c("adj.P.Val.x", "adj.P.Val.y")], 
                                                            function(x) pvalfn(x))
   print(kable(m1.res1[[i]][c(1:10),-7], row.names=F, col.names=topp.names, caption=paste0("Top 10 by p value: ", effnames[i]), digits=2))
   print(kable(m1.res1[[i+1]][c(1:10),], row.names=F, col.names=toplfc.names, caption=paste0("Top 10 by LogFC: ", effnames[i]), digits=2))
}


# Probe Filtering After Normalisation

m1.filt <- readRDS(file.path(datpath, "Model Fit Results/Methods Comparison/qn_filt_scb1.RDS"))
ann <- ann450k[match(rownames(m1.filt), ann450k$Name),]

m1.res2 <- dmpfun(m1.filt, trtcont1, bmicont1)
saveRDS(m1.res2, file.path(datpath, "Model Fit Results/Methods Comparison/Probe Rankings/sqn.scb.m1.filt.RDS"))

# DMPs for Treatment and BMI Effects
trt.tbl.bh <- as.data.frame(cbind(m1.res2[[1]], m1.res2[[7]])[,c(1,2,4,5,3)])
trt.tbl.hm <- as.data.frame(cbind(m1.res2[[2]], m1.res2[[8]])[,c(1,2,4,5,3)])

kable(trt.tbl.bh, row.names=T, col.names=c("Trt (Mean BMI)", "Trt (BMI +5)", "BMI (SC)", "BMI (LA)", "Intract"),
      caption="Filtering Pre-Normalisation - Supervised ComBat M1 - DMPs for Intervention and BMI Effects")

if (rowSums(trt.tbl.bh[1,]) > 0 | rowSums(trt.tbl.bh[3,]) > 0) {
   kable(trt.tbl.hm, row.names=T, col.names=c("Trt (Mean BMI)", "Trt (BMI +5)",  "BMI (SC)", "BMI (LA)", "Intract"),
         caption="DMPs with Holm Adjustment")
}

# top 10 tables

for (i in c(3,5,9,11))  {
      m1.res2[[i]][,c("adj.P.Val.x", "adj.P.Val.y")] <- lapply(m1.res2[[i]][,c("adj.P.Val.x", "adj.P.Val.y")], 
                                                            function(x) pvalfn(x))
   print(kable(m1.res2[[i]][c(1:10),-7], row.names=F, col.names=topp.names, caption=paste0("Top 10 by p value: ", effnames[i]), digits=2))
   print(kable(m1.res2[[i+1]][c(1:10),], row.names=F, col.names=toplfc.names, caption=paste0("Top 10 by LogFC: ", effnames[i]), digits=2))
}


rm(m1.res1, m1.res2, trt.tbl.bh, trt.tbl.hm, m1.main, m1.filt)


```


## Unsupervised ComBat Processing

``` {r ucb_sqn, results="asis", eval=F}

# Main Data - Probe Filtering Prior to Normalisation #

m1.main <- readRDS(file.path(datpath, "Model Fit Results/Methods Comparison/qn_main_ucb1.RDS"))
ann <- ann450k[match(rownames(m1.main), ann450k$Name),]

m1.res1 <- dmpfun(m1.main, trtcont1, bmicont1)
saveRDS(m1.res1, file.path(datpath, "Model Fit Results/Methods Comparison/Probe Rankings/sqn.ucb.m1.RDS"))

# DMPs for Treatment and BMI Effects
trt.tbl.bh <- as.data.frame(cbind(m1.res1[[1]], m1.res1[[7]])[,c(1,2,4,5,3)])
trt.tbl.hm <- as.data.frame(cbind(m1.res1[[2]], m1.res1[[8]])[,c(1,2,4,5,3)])

kable(trt.tbl.bh, row.names=T, col.names=c("Trt (Mean BMI)", "Trt (BMI +5)", "BMI (SC)", "BMI (LA)", "Intract"),
      caption="Filtering Post-Normalisation - Unsupervised ComBat M1 - DMPs for Intervention and BMI Effects")

if (rowSums(trt.tbl.bh[1,]) > 0 | rowSums(trt.tbl.bh[3,]) > 0) {
   kable(trt.tbl.hm, row.names=T, col.names=c("Trt (Mean BMI)", "Trt (BMI +5)",  "BMI (SC)", "BMI (LA)", "Intract"),
         caption="DMPs with Holm Adjustment")
}

# top 10 tables

for (i in c(3,5,9,11))  {
      m1.res1[[i]][,c("adj.P.Val.x", "adj.P.Val.y")] <- lapply(m1.res1[[i]][,c("adj.P.Val.x", "adj.P.Val.y")], 
                                                            function(x) pvalfn(x))
   print(kable(m1.res1[[i]][c(1:10),-7], row.names=F, col.names=topp.names, caption=paste0("Top 10 by p value: ", effnames[i]), digits=2))
   print(kable(m1.res1[[i+1]][c(1:10),], row.names=F, col.names=toplfc.names, caption=paste0("Top 10 by LogFC: ", effnames[i]), digits=2))
}


# Probe Filtering After Normalisation

m1.filt <- readRDS(file.path(datpath, "Model Fit Results/Methods Comparison/qn_filt_ucb1.RDS"))
ann <- ann450k[match(rownames(m1.filt), ann450k$Name),]

m1.res2 <- dmpfun(m1.filt, trtcont1, bmicont1)
saveRDS(m1.res2, file.path(datpath, "Model Fit Results/Methods Comparison/Probe Rankings/sqn.ucb.m1.filt.RDS"))

# DMPs for Treatment and BMI Effects
trt.tbl.bh <- as.data.frame(cbind(m1.res2[[1]], m1.res2[[7]])[,c(1,2,4,5,3)])
trt.tbl.hm <- as.data.frame(cbind(m1.res2[[2]], m1.res2[[8]])[,c(1,2,4,5,3)])

kable(trt.tbl.bh, row.names=T, col.names=c("Trt (Mean BMI)", "Trt (BMI +5)", "BMI (SC)", "BMI (LA)", "Intract"),
      caption="Filtering Pre-Normalisation - Unsupervised ComBat M1 - DMPs for Intervention and BMI Effects")

if (rowSums(trt.tbl.bh[1,]) > 0 | rowSums(trt.tbl.bh[3,]) > 0) {
   kable(trt.tbl.hm, row.names=T, col.names=c("Trt (Mean BMI)", "Trt (BMI +5)",  "BMI (SC)", "BMI (LA)", "Intract"),
         caption="DMPs with Holm Adjustment")
}

# top 10 tables

for (i in c(3,5,9,11))  {
      m1.res2[[i]][,c("adj.P.Val.x", "adj.P.Val.y")] <- lapply(m1.res2[[i]][,c("adj.P.Val.x", "adj.P.Val.y")], 
                                                            function(x) pvalfn(x))
   print(kable(m1.res2[[i]][c(1:10),-7], row.names=F, col.names=topp.names, caption=paste0("Top 10 by p value: ", effnames[i]), digits=2))
   print(kable(m1.res2[[i+1]][c(1:10),], row.names=F, col.names=toplfc.names, caption=paste0("Top 10 by LogFC: ", effnames[i]), digits=2))
}


rm(m1.res1, m1.res2, trt.tbl.bh, trt.tbl.hm, m1.main, m1.filt)

```

# BMIQ Data

``` {r nocbm1_bmiq, results="asis", eval=F}

# Main Data - Probe Filtering Prior to Normalisation #

m1.main <- readRDS(file.path(datpath, "Model Fit Results/Methods Comparison/bmiq_main2.RDS"))
ann <- ann450k[match(rownames(m1.main), ann450k$Name),]

m1.res1 <- dmpfun(m1.main, trtcont2, bmicont2)
saveRDS(m1.res1, file.path(datpath, "Model Fit Results/Methods Comparison/Probe Rankings/bmiq.nocb.m2.RDS"))


# DMPs for Treatment and BMI Effects
trt.tbl.bh <- as.data.frame(cbind(m1.res1[[1]], m1.res1[[7]])[,c(1,2,4,5,3)])
trt.tbl.hm <- as.data.frame(cbind(m1.res1[[2]], m1.res1[[8]])[,c(1,2,4,5,3)])

kable(trt.tbl.bh, row.names=T, col.names=c("Trt (Mean BMI)", "Trt (BMI +5)", "BMI (SC)", "BMI (LA)", "Intract"),
      caption="Filtering Post-Normalisation - No ComBat M2 - DMPs for Intervention and BMI Effects")

if (rowSums(trt.tbl.bh[1,]) > 0 | rowSums(trt.tbl.bh[3,]) > 0) {
   kable(trt.tbl.hm, row.names=T, col.names=c("Trt (Mean BMI)", "Trt (BMI +5)",  "BMI (SC)", "BMI (LA)", "Intract"),
         caption="DMPs with Holm Adjustment")
}

# top 10 tables

for (i in c(3,5,9,11))  {
      m1.res1[[i]][,c("adj.P.Val.x", "adj.P.Val.y")] <- lapply(m1.res1[[i]][,c("adj.P.Val.x", "adj.P.Val.y")], 
                                                            function(x) pvalfn(x))
   print(kable(m1.res1[[i]][c(1:10),-7], row.names=F, col.names=topp.names, caption=paste0("Top 10 by p value: ", effnames[i]), digits=2))
   print(kable(m1.res1[[i+1]][c(1:10),], row.names=F, col.names=toplfc.names, caption=paste0("Top 10 by LogFC: ", effnames[i]), digits=2))
}


# Probe Filtering After Normalisation

m1.filt <- readRDS(file.path(datpath, "Model Fit Results/Methods Comparison/bmiq_filt2.RDS"))
ann <- ann450k[match(rownames(m1.filt), ann450k$Name),]

m1.res2 <- dmpfun(m1.filt, trtcont2, bmicont2)
saveRDS(m1.res2, file.path(datpath, "Model Fit Results/Methods Comparison/Probe Rankings/bmiq.nocb.m2.filt.RDS"))

# DMPs for Treatment and BMI Effects
trt.tbl.bh <- as.data.frame(cbind(m1.res2[[1]], m1.res2[[7]])[,c(1,2,4,5,3)])
trt.tbl.hm <- as.data.frame(cbind(m1.res2[[2]], m1.res2[[8]])[,c(1,2,4,5,3)])

kable(trt.tbl.bh, row.names=T, col.names=c("Trt (Mean BMI)", "Trt (BMI +5)", "BMI (SC)", "BMI (LA)", "Intract"),
      caption="Filtering Pre-Normalisation - No ComBat M2 - DMPs for Intervention and BMI Effects")

if (rowSums(trt.tbl.bh[1,]) > 0 | rowSums(trt.tbl.bh[3,]) > 0) {
   kable(trt.tbl.hm, row.names=T, col.names=c("Trt (Mean BMI)", "Trt (BMI +5)",  "BMI (SC)", "BMI (LA)", "Intract"),
         caption="DMPs with Holm Adjustment")
}

# top 10 tables

for (i in c(3,5,9,11))  {
      m1.res2[[i]][,c("adj.P.Val.x", "adj.P.Val.y")] <- lapply(m1.res2[[i]][,c("adj.P.Val.x", "adj.P.Val.y")], 
                                                            function(x) pvalfn(x))
   print(kable(m1.res2[[i]][c(1:10),-7], row.names=F, col.names=topp.names, caption=paste0("Top 10 by p value: ", effnames[i]), digits=2))
   print(kable(m1.res2[[i+1]][c(1:10),], row.names=F, col.names=toplfc.names, caption=paste0("Top 10 by LogFC: ", effnames[i]), digits=2))
}


rm(m1.res1, m1.res2, trt.tbl.bh, trt.tbl.hm, m1.main, m1.filt)


```

## Supervised ComBat Processed Data

``` {r scb_bmiq, results="asis", eval=F}

# Main Data - Probe Filtering Prior to Normalisation #

m1.main <- readRDS(file.path(datpath, "Model Fit Results/Methods Comparison/bmiq_main_scb1.RDS"))
ann <- ann450k[match(rownames(m1.main), ann450k$Name),]

m1.res1 <- dmpfun(m1.main, trtcont1, bmicont1)
saveRDS(m1.res1, file.path(datpath, "Model Fit Results/Methods Comparison/Probe Rankings/bmiq.scb.m1.RDS"))

# DMPs for Treatment and BMI Effects
trt.tbl.bh <- as.data.frame(cbind(m1.res1[[1]], m1.res1[[7]])[,c(1,2,4,5,3)])
trt.tbl.hm <- as.data.frame(cbind(m1.res1[[2]], m1.res1[[8]])[,c(1,2,4,5,3)])

kable(trt.tbl.bh, row.names=T, col.names=c("Trt (Mean BMI)", "Trt (BMI +5)", "BMI (SC)", "BMI (LA)", "Intract"),
      caption="Filtering Post-Normalisation - Supervised ComBat M1 - DMPs for Intervention and BMI Effects")

if (rowSums(trt.tbl.bh[1,]) > 0 | rowSums(trt.tbl.bh[3,]) > 0) {
   kable(trt.tbl.hm, row.names=T, col.names=c("Trt (Mean BMI)", "Trt (BMI +5)",  "BMI (SC)", "BMI (LA)", "Intract"),
         caption="DMPs with Holm Adjustment")
}

# top 10 tables

for (i in c(3,5,9,11))  {
      m1.res1[[i]][,c("adj.P.Val.x", "adj.P.Val.y")] <- lapply(m1.res1[[i]][,c("adj.P.Val.x", "adj.P.Val.y")], 
                                                            function(x) pvalfn(x))
   print(kable(m1.res1[[i]][c(1:10),-7], row.names=F, col.names=topp.names, caption=paste0("Top 10 by p value: ", effnames[i]), digits=2))
   print(kable(m1.res1[[i+1]][c(1:10),], row.names=F, col.names=toplfc.names, caption=paste0("Top 10 by LogFC: ", effnames[i]), digits=2))
}


# Probe Filtering After Normalisation

m1.filt <- readRDS(file.path(datpath, "Model Fit Results/Methods Comparison/bmiq_filt_scb1.RDS"))
ann <- ann450k[match(rownames(m1.filt), ann450k$Name),]

m1.res2 <- dmpfun(m1.filt, trtcont1, bmicont1)
saveRDS(m1.res2, file.path(datpath, "Model Fit Results/Methods Comparison/Probe Rankings/bmiq.scb.m1.filt.RDS"))

# DMPs for Treatment and BMI Effects
trt.tbl.bh <- as.data.frame(cbind(m1.res2[[1]], m1.res2[[7]])[,c(1,2,4,5,3)])
trt.tbl.hm <- as.data.frame(cbind(m1.res2[[2]], m1.res2[[8]])[,c(1,2,4,5,3)])

kable(trt.tbl.bh, row.names=T, col.names=c("Trt (Mean BMI)", "Trt (BMI +5)", "BMI (SC)", "BMI (LA)", "Intract"),
      caption="Filtering Pre-Normalisation - Supervised ComBat M1 - DMPs for Intervention and BMI Effects")

if (rowSums(trt.tbl.bh[1,]) > 0 | rowSums(trt.tbl.bh[3,]) > 0) {
   kable(trt.tbl.hm, row.names=T, col.names=c("Trt (Mean BMI)", "Trt (BMI +5)",  "BMI (SC)", "BMI (LA)", "Intract"),
         caption="DMPs with Holm Adjustment")
}

# top 10 tables

for (i in c(3,5,9,11))  {
      m1.res2[[i]][,c("adj.P.Val.x", "adj.P.Val.y")] <- lapply(m1.res2[[i]][,c("adj.P.Val.x", "adj.P.Val.y")], 
                                                            function(x) pvalfn(x))
   print(kable(m1.res2[[i]][c(1:10),-7], row.names=F, col.names=topp.names, caption=paste0("Top 10 by p value: ", effnames[i]), digits=2))
   print(kable(m1.res2[[i+1]][c(1:10),], row.names=F, col.names=toplfc.names, caption=paste0("Top 10 by LogFC: ", effnames[i]), digits=2))
}


rm(m1.res1, m1.res2, trt.tbl.bh, trt.tbl.hm, m1.main, m1.filt)


```


## Unsupervised ComBat Processing

``` {r ucb_bmiq, results="asis", eval=F}

# Main Data - Probe Filtering Prior to Normalisation #

m1.main <- readRDS(file.path(datpath, "Model Fit Results/Methods Comparison/bmiq_main_ucb1.RDS"))
ann <- ann450k[match(rownames(m1.main), ann450k$Name),]

m1.res1 <- dmpfun(m1.main, trtcont1, bmicont1)
saveRDS(m1.res1, file.path(datpath, "Model Fit Results/Methods Comparison/Probe Rankings/bmiq.ucb.m1.RDS"))

# DMPs for Treatment and BMI Effects
trt.tbl.bh <- as.data.frame(cbind(m1.res1[[1]], m1.res1[[7]])[,c(1,2,4,5,3)])
trt.tbl.hm <- as.data.frame(cbind(m1.res1[[2]], m1.res1[[8]])[,c(1,2,4,5,3)])

kable(trt.tbl.bh, row.names=T, col.names=c("Trt (Mean BMI)", "Trt (BMI +5)", "BMI (SC)", "BMI (LA)", "Intract"),
      caption="Filtering Post-Normalisation - Unsupervised ComBat M1 - DMPs for Intervention and BMI Effects")

if (rowSums(trt.tbl.bh[1,]) > 0 | rowSums(trt.tbl.bh[3,]) > 0) {
   kable(trt.tbl.hm, row.names=T, col.names=c("Trt (Mean BMI)", "Trt (BMI +5)",  "BMI (SC)", "BMI (LA)", "Intract"),
         caption="DMPs with Holm Adjustment")
}

# top 10 tables

for (i in c(3,5,9,11))  {
      m1.res1[[i]][,c("adj.P.Val.x", "adj.P.Val.y")] <- lapply(m1.res1[[i]][,c("adj.P.Val.x", "adj.P.Val.y")], 
                                                            function(x) pvalfn(x))
   print(kable(m1.res1[[i]][c(1:10),-7], row.names=F, col.names=topp.names, caption=paste0("Top 10 by p value: ", effnames[i]), digits=2))
   print(kable(m1.res1[[i+1]][c(1:10),], row.names=F, col.names=toplfc.names, caption=paste0("Top 10 by LogFC: ", effnames[i]), digits=2))
}


# Probe Filtering After Normalisation

m1.filt <- readRDS(file.path(datpath, "Model Fit Results/Methods Comparison/bmiq_filt_ucb1.RDS"))
ann <- ann450k[match(rownames(m1.filt), ann450k$Name),]

m1.res2 <- dmpfun(m1.filt, trtcont1, bmicont1)
saveRDS(m1.res2, file.path(datpath, "Model Fit Results/Methods Comparison/Probe Rankings/bmiq.ucb.m1.filt.RDS"))

# DMPs for Treatment and BMI Effects
trt.tbl.bh <- as.data.frame(cbind(m1.res2[[1]], m1.res2[[7]])[,c(1,2,4,5,3)])
trt.tbl.hm <- as.data.frame(cbind(m1.res2[[2]], m1.res2[[8]])[,c(1,2,4,5,3)])

kable(trt.tbl.bh, row.names=T, col.names=c("Trt (Mean BMI)", "Trt (BMI +5)", "BMI (SC)", "BMI (LA)", "Intract"),
      caption="Filtering Pre-Normalisation - Unsupervised ComBat M1 - DMPs for Intervention and BMI Effects")

if (rowSums(trt.tbl.bh[1,]) > 0 | rowSums(trt.tbl.bh[3,]) > 0) {
   kable(trt.tbl.hm, row.names=T, col.names=c("Trt (Mean BMI)", "Trt (BMI +5)",  "BMI (SC)", "BMI (LA)", "Intract"),
         caption="DMPs with Holm Adjustment")
}

# top 10 tables

for (i in c(3,5,9,11))  {
      m1.res2[[i]][,c("adj.P.Val.x", "adj.P.Val.y")] <- lapply(m1.res2[[i]][,c("adj.P.Val.x", "adj.P.Val.y")], 
                                                            function(x) pvalfn(x))
   print(kable(m1.res2[[i]][c(1:10),-7], row.names=F, col.names=topp.names, caption=paste0("Top 10 by p value: ", effnames[i]), digits=2))
   print(kable(m1.res2[[i+1]][c(1:10),], row.names=F, col.names=toplfc.names, caption=paste0("Top 10 by LogFC: ", effnames[i]), digits=2))
}


rm(m1.res1, m1.res2, trt.tbl.bh, trt.tbl.hm, m1.main, m1.filt)

```


# SWAN Data

``` {r nocbm1_swan, results="asis", eval=F}

# Main Data - Probe Filtering Prior to Normalisation #

m1.main <- readRDS(file.path(datpath, "Model Fit Results/Methods Comparison/swan_main2.RDS"))
ann <- ann450k[match(rownames(m1.main), ann450k$Name),]

m1.res1 <- dmpfun(m1.main, trtcont2, bmicont2)
saveRDS(m1.res1, file.path(datpath, "Model Fit Results/Methods Comparison/Probe Rankings/swan.nocb.m2.RDS"))

# DMPs for Treatment and BMI Effects
trt.tbl.bh <- as.data.frame(cbind(m1.res1[[1]], m1.res1[[7]])[,c(1,2,4,5,3)])
trt.tbl.hm <- as.data.frame(cbind(m1.res1[[2]], m1.res1[[8]])[,c(1,2,4,5,3)])

kable(trt.tbl.bh, row.names=T, col.names=c("Trt (Mean BMI)", "Trt (BMI +5)", "BMI (SC)", "BMI (LA)", "Intract"),
      caption="Filtering Post-Normalisation - No ComBat M2 - DMPs for Intervention and BMI Effects")

if (rowSums(trt.tbl.bh[1,]) > 0 | rowSums(trt.tbl.bh[3,]) > 0) {
   kable(trt.tbl.hm, row.names=T, col.names=c("Trt (Mean BMI)", "Trt (BMI +5)",  "BMI (SC)", "BMI (LA)", "Intract"),
         caption="DMPs with Holm Adjustment")
}

# top 10 tables

for (i in c(3,5,9,11))  {
   m1.res1[[i]][,c("adj.P.Val.x", "adj.P.Val.y")] <- lapply(m1.res1[[i]][,c("adj.P.Val.x", "adj.P.Val.y")], 
                                                            function(x) pvalfn(x))
   print(kable(m1.res1[[i]][c(1:10),-7], row.names=F, col.names=topp.names, caption=paste0("Top 10 by p value: ", effnames[i]), digits=2))
   print(kable(m1.res1[[i+1]][c(1:10),], row.names=F, col.names=toplfc.names, caption=paste0("Top 10 by LogFC: ", effnames[i]), digits=2))
}


# Probe Filtering After Normalisation

m1.filt <- readRDS(file.path(datpath, "Model Fit Results/Methods Comparison/swan_filt2.RDS"))
ann <- ann450k[match(rownames(m1.filt), ann450k$Name),]

m1.res2 <- dmpfun(m1.filt, trtcont2, bmicont2)
saveRDS(m1.res2, file.path(datpath, "Model Fit Results/Methods Comparison/Probe Rankings/swan.nocb.m2.filt.RDS"))

# DMPs for Treatment and BMI Effects
trt.tbl.bh <- as.data.frame(cbind(m1.res2[[1]], m1.res2[[7]])[,c(1,2,4,5,3)])
trt.tbl.hm <- as.data.frame(cbind(m1.res2[[2]], m1.res2[[8]])[,c(1,2,4,5,3)])

kable(trt.tbl.bh, row.names=T, col.names=c("Trt (Mean BMI)", "Trt (BMI +5)", "BMI (SC)", "BMI (LA)", "Intract"),
      caption="Filtering Pre-Normalisation - No ComBat M1 - DMPs for Intervention and BMI Effects")

if (rowSums(trt.tbl.bh[1,]) > 0 | rowSums(trt.tbl.bh[3,]) > 0) {
   kable(trt.tbl.hm, row.names=T, col.names=c("Trt (Mean BMI)", "Trt (BMI +5)",  "BMI (SC)", "BMI (LA)", "Intract"),
         caption="DMPs with Holm Adjustment")
}

# top 10 tables

for (i in c(3,5,9,11))  {
   m1.res2[[i]][,c("adj.P.Val.x", "adj.P.Val.y")] <- lapply(m1.res2[[i]][,c("adj.P.Val.x", "adj.P.Val.y")], 
                                                            function(x) pvalfn(x))
   print(kable(m1.res2[[i]][c(1:10),-7], row.names=F, col.names=topp.names, caption=paste0("Top 10 by p value: ", effnames[i]), digits=2))
   print(kable(m1.res2[[i+1]][c(1:10),], row.names=F, col.names=toplfc.names, caption=paste0("Top 10 by LogFC: ", effnames[i]), digits=2))
}


rm(m1.res1, m1.res2, trt.tbl.bh, trt.tbl.hm, m1.main, m1.filt)


```

## Supervised ComBat Processed Data

``` {r scb_swan, results="asis", eval=F}

# Main Data - Probe Filtering Prior to Normalisation #

m1.main <- readRDS(file.path(datpath, "Model Fit Results/Methods Comparison/swan_main_scb1.RDS"))
ann <- ann450k[match(rownames(m1.main), ann450k$Name),]

m1.res1 <- dmpfun(m1.main, trtcont1, bmicont1)
saveRDS(m1.res1, file.path(datpath, "Model Fit Results/Methods Comparison/Probe Rankings/swan.scb.m1.RDS"))

# DMPs for Treatment and BMI Effects
trt.tbl.bh <- as.data.frame(cbind(m1.res1[[1]], m1.res1[[7]])[,c(1,2,4,5,3)])
trt.tbl.hm <- as.data.frame(cbind(m1.res1[[2]], m1.res1[[8]])[,c(1,2,4,5,3)])

kable(trt.tbl.bh, row.names=T, col.names=c("Trt (Mean BMI)", "Trt (BMI +5)", "BMI (SC)", "BMI (LA)", "Intract"),
      caption="Filtering Post-Normalisation - Supervised ComBat M1 - DMPs for Intervention and BMI Effects")

if (rowSums(trt.tbl.bh[1,]) > 0 | rowSums(trt.tbl.bh[3,]) > 0) {
   kable(trt.tbl.hm, row.names=T, col.names=c("Trt (Mean BMI)", "Trt (BMI +5)",  "BMI (SC)", "BMI (LA)", "Intract"),
         caption="DMPs with Holm Adjustment")
}

# top 10 tables

for (i in c(3,5,9,11))  {
      m1.res1[[i]][,c("adj.P.Val.x", "adj.P.Val.y")] <- lapply(m1.res1[[i]][,c("adj.P.Val.x", "adj.P.Val.y")], 
                                                            function(x) pvalfn(x))
   print(kable(m1.res1[[i]][c(1:10),-7], row.names=F, col.names=topp.names, caption=paste0("Top 10 by p value: ", effnames[i]), digits=2))
   print(kable(m1.res1[[i+1]][c(1:10),], row.names=F, col.names=toplfc.names, caption=paste0("Top 10 by LogFC: ", effnames[i]), digits=2))
}


# Probe Filtering After Normalisation

m1.filt <- readRDS(file.path(datpath, "Model Fit Results/Methods Comparison/swan_filt_scb1.RDS"))
ann <- ann450k[match(rownames(m1.filt), ann450k$Name),]

m1.res2 <- dmpfun(m1.filt, trtcont1, bmicont1)
saveRDS(m1.res2, file.path(datpath, "Model Fit Results/Methods Comparison/Probe Rankings/swan.scb.m1.filt.RDS"))

# DMPs for Treatment and BMI Effects
trt.tbl.bh <- as.data.frame(cbind(m1.res2[[1]], m1.res2[[7]])[,c(1,2,4,5,3)])
trt.tbl.hm <- as.data.frame(cbind(m1.res2[[2]], m1.res2[[8]])[,c(1,2,4,5,3)])

kable(trt.tbl.bh, row.names=T, col.names=c("Trt (Mean BMI)", "Trt (BMI +5)", "BMI (SC)", "BMI (LA)", "Intract"),
      caption="Filtering Pre-Normalisation - Supervised ComBat M1 - DMPs for Intervention and BMI Effects")

if (rowSums(trt.tbl.bh[1,]) > 0 | rowSums(trt.tbl.bh[3,]) > 0) {
   kable(trt.tbl.hm, row.names=T, col.names=c("Trt (Mean BMI)", "Trt (BMI +5)",  "BMI (SC)", "BMI (LA)", "Intract"),
         caption="DMPs with Holm Adjustment")
}

# top 10 tables

for (i in c(3,5,9,11))  {
      m1.res2[[i]][,c("adj.P.Val.x", "adj.P.Val.y")] <- lapply(m1.res2[[i]][,c("adj.P.Val.x", "adj.P.Val.y")], 
                                                            function(x) pvalfn(x))
   print(kable(m1.res2[[i]][c(1:10),-7], row.names=F, col.names=topp.names, caption=paste0("Top 10 by p value: ", effnames[i]), digits=2))
   print(kable(m1.res2[[i+1]][c(1:10),], row.names=F, col.names=toplfc.names, caption=paste0("Top 10 by LogFC: ", effnames[i]), digits=2))
}


rm(m1.res1, m1.res2, trt.tbl.bh, trt.tbl.hm, m1.main, m1.filt)


```


## Unsupervised ComBat Processing

``` {r ucb_swan, results="asis", eval=F}

# Main Data - Probe Filtering Prior to Normalisation #

m1.main <- readRDS(file.path(datpath, "Model Fit Results/Methods Comparison/swan_main_ucb1.RDS"))
ann <- ann450k[match(rownames(m1.main), ann450k$Name),]

m1.res1 <- dmpfun(m1.main, trtcont1, bmicont1)
saveRDS(m1.res1, file.path(datpath, "Model Fit Results/Methods Comparison/Probe Rankings/swan.ucb.m1.RDS"))

# DMPs for Treatment and BMI Effects
trt.tbl.bh <- as.data.frame(cbind(m1.res1[[1]], m1.res1[[7]])[,c(1,2,4,5,3)])
trt.tbl.hm <- as.data.frame(cbind(m1.res1[[2]], m1.res1[[8]])[,c(1,2,4,5,3)])

kable(trt.tbl.bh, row.names=T, col.names=c("Trt (Mean BMI)", "Trt (BMI +5)", "BMI (SC)", "BMI (LA)", "Intract"),
      caption="Filtering Post-Normalisation - Unsupervised ComBat M1 - DMPs for Intervention and BMI Effects")

if (rowSums(trt.tbl.bh[1,]) > 0 | rowSums(trt.tbl.bh[3,]) > 0) {
   kable(trt.tbl.hm, row.names=T, col.names=c("Trt (Mean BMI)", "Trt (BMI +5)",  "BMI (SC)", "BMI (LA)", "Intract"),
         caption="DMPs with Holm Adjustment")
}

# top 10 tables

for (i in c(3,5,9,11))  {
      m1.res1[[i]][,c("adj.P.Val.x", "adj.P.Val.y")] <- lapply(m1.res1[[i]][,c("adj.P.Val.x", "adj.P.Val.y")], 
                                                            function(x) pvalfn(x))
   print(kable(m1.res1[[i]][c(1:10),-7], row.names=F, col.names=topp.names, caption=paste0("Top 10 by p value: ", effnames[i]), digits=2))
   print(kable(m1.res1[[i+1]][c(1:10),], row.names=F, col.names=toplfc.names, caption=paste0("Top 10 by LogFC: ", effnames[i]), digits=2))
}


# Probe Filtering After Normalisation

m1.filt <- readRDS(file.path(datpath, "Model Fit Results/Methods Comparison/swan_filt_ucb1.RDS"))
ann <- ann450k[match(rownames(m1.filt), ann450k$Name),]

m1.res2 <- dmpfun(m1.filt, trtcont1, bmicont1)
saveRDS(m1.res2, file.path(datpath, "Model Fit Results/Methods Comparison/Probe Rankings/swan.ucb.m1.filt.RDS"))

# DMPs for Treatment and BMI Effects
trt.tbl.bh <- as.data.frame(cbind(m1.res2[[1]], m1.res2[[7]])[,c(1,2,4,5,3)])
trt.tbl.hm <- as.data.frame(cbind(m1.res2[[2]], m1.res2[[8]])[,c(1,2,4,5,3)])

kable(trt.tbl.bh, row.names=T, col.names=c("Trt (Mean BMI)", "Trt (BMI +5)", "BMI (SC)", "BMI (LA)", "Intract"),
      caption="Filtering Pre-Normalisation - Unsupervised ComBat M1 - DMPs for Intervention and BMI Effects")

if (rowSums(trt.tbl.bh[1,]) > 0 | rowSums(trt.tbl.bh[3,]) > 0) {
   kable(trt.tbl.hm, row.names=T, col.names=c("Trt (Mean BMI)", "Trt (BMI +5)",  "BMI (SC)", "BMI (LA)", "Intract"),
         caption="DMPs with Holm Adjustment")
}

# top 10 tables

for (i in c(3,5,9,11))  {
      m1.res2[[i]][,c("adj.P.Val.x", "adj.P.Val.y")] <- lapply(m1.res2[[i]][,c("adj.P.Val.x", "adj.P.Val.y")], 
                                                            function(x) pvalfn(x))
   print(kable(m1.res2[[i]][c(1:10),-7], row.names=F, col.names=topp.names, caption=paste0("Top 10 by p value: ", effnames[i]), digits=2))
   print(kable(m1.res2[[i+1]][c(1:10),], row.names=F, col.names=toplfc.names, caption=paste0("Top 10 by LogFC: ", effnames[i]), digits=2))
}


rm(m1.res1, m1.res2, trt.tbl.bh, trt.tbl.hm, m1.main, m1.filt)

```

# Compare Pre-Filtered and Post-Filtered Data

## SQN Data

``` {r sqnfilt, results="asis", eval=F}

sqn.nocb1 <- readRDS(file.path(datpath, "Model Fit Results/Methods Comparison/Probe Rankings/sqn.nocb.m2.RDS"))
sqn.nocb2 <- readRDS(file.path(datpath, "Model Fit Results/Methods Comparison/Probe Rankings/sqn.nocb.m2.filt.RDS"))

sqn.scb1 <- readRDS(file.path(datpath, "Model Fit Results/Methods Comparison/Probe Rankings/sqn.scb.m1.RDS"))
sqn.scb2 <- readRDS(file.path(datpath, "Model Fit Results/Methods Comparison/Probe Rankings/sqn.scb.m1.filt.RDS"))

sqn.ucb1 <- readRDS(file.path(datpath, "Model Fit Results/Methods Comparison/Probe Rankings/sqn.ucb.m1.RDS"))
sqn.ucb2 <- readRDS(file.path(datpath, "Model Fit Results/Methods Comparison/Probe Rankings/sqn.ucb.m1.filt.RDS"))

#--------------------------------------------------------------------------------------------------------------------------------#
#                                                                                                                                #
#  Compare top 10 tables between post-filtered and pre-filtered data models (and also between different batch handling methods)  #
#                                                                                                                                #
#--------------------------------------------------------------------------------------------------------------------------------#

#-----------------------#
#   Top 10 by P Value   #
#-----------------------#

ptbnms <- c("Name", "chr", "UCSC_RefGene_Name", "bhp.1", "rank.1", "bhp.2", "rank.2", "bhp.3", "rank.3",
              "bhp.4", "rank.4", "bhp.5", "rank.5", "bhp.6", "rank.6")
ptlabs <- c("Probe", "chr", "UCSC RefGene", "BH p noCB post", "Rank noCB post", "BH p noCB pre", "Rank noCB pre",
                               "BH p sCB post", "Rank sCB post", "BH p sCB pre", "Rank sCB pre", "BH p uCB post", "Rank uCB post",
                               "BH p uCB pre", "Rank uCB pre")
## Intervention at Mean BMI ##

list1 <- list(sqn.nocb1[[3]], sqn.nocb2[[3]], sqn.scb1[[3]], sqn.scb2[[3]], sqn.ucb1[[3]], sqn.ucb2[[3]])

int_bmi1 <- as.vector(sapply(list1, function(x) cbind(x$Name[c(1:10)])))
int_bmi1 <- subset(int_bmi1, !duplicated(int_bmi1))  # 14

for (i in 1:length(list1))  {  list1[[i]]$rank <- c(1:nrow(list1[[i]])) }
tbl_int1 <- lapply(list1, function(x) subset(x, x$Name %in% int_bmi1))
for (i in 1:length(tbl_int1)) { 
   tbl_int1[[i]]$estci <- with(tbl_int1[[i]], paste0(sprintf("%.2f", logFC), " (", sprintf("%.2f", CI.L), ", ",
                                                     sprintf("%.2f", CI.R), ")"))
      }

for (i in 1:length(tbl_int1)) { 
   names(tbl_int1[[i]])[c(7,8,10,11)] <- c(paste0("pval.", i), paste0("bhp.", i), paste0("rank.", i), paste0("estci.",i))
}

int1 <- tbl_int1[[1]][,c("Name", "chr", "UCSC_RefGene_Name", "estci.1", "bhp.1", "rank.1")]
for (i in 2:6) {
   int1 <- merge(int1, tbl_int1[[i]][,c(1,11,8,10)], by="Name", all=T)
}

int1 <- int1[order(int1$rank.1),]
int1[,grepl("bhp", names(int1))] <- lapply(int1[,grepl("bhp", names(int1))], function(x) pvalfn(x))
kable(int1[,ptbnms], row.names=F, col.names=ptlabs,
      caption="Top 10 Probes by P Value for Intervention at Mean BMI", digits=2)


## Intervention at +5 BMI ##

list2 <- list(sqn.nocb1[[5]], sqn.nocb2[[5]], sqn.scb1[[5]], sqn.scb2[[5]], sqn.ucb1[[5]], sqn.ucb2[[5]])

int_bmi2 <- as.vector(sapply(list2, function(x) cbind(x$Name[c(1:10)])))
int_bmi2 <- subset(int_bmi2, !duplicated(int_bmi2))  # 16

for (i in 1:length(list2))  {  list2[[i]]$rank <- c(1:nrow(list2[[i]])) }
tbl_int2 <- lapply(list2, function(x) subset(x, x$Name %in% int_bmi2))

for (i in 1:length(tbl_int2)) { 
   tbl_int2[[i]]$estci <- with(tbl_int2[[i]], paste0(sprintf("%.2f", logFC), " (", sprintf("%.2f", CI.L), ", ",
                                                     sprintf("%.2f", CI.R), ")"))
      }

for (i in 1:length(tbl_int2)) { 
   names(tbl_int2[[i]])[c(7,8,10,11)] <- c(paste0("pval.", i), paste0("bhp.", i), paste0("rank.", i), paste0("estci.",i))
}

int2 <- tbl_int2[[1]][,c("Name", "chr", "UCSC_RefGene_Name", "estci.1", "bhp.1", "rank.1")]

for (i in 2:6) {
   int2 <- merge(int2, tbl_int2[[i]][,c(1,11,8,10)], by="Name", all=T)
}

int2 <- int2[order(int2$rank.1),]
int2[,grepl("bhp", names(int2))] <- lapply(int2[,grepl("bhp", names(int2))], function(x) pvalfn(x))
kable(int2[,ptbnms], row.names=F, col.names=ptlabs, caption="Top 10 Probes by P Value for Intervention at +5 BMI", digits=2)


## BMI in Standard Care ##

list3 <- list(sqn.nocb1[[9]], sqn.nocb2[[9]], sqn.scb1[[9]], sqn.scb2[[9]], sqn.ucb1[[9]], sqn.ucb2[[9]])

int_bmi3 <- as.vector(sapply(list3, function(x) cbind(x$Name[c(1:10)])))
int_bmi3 <- subset(int_bmi3, !duplicated(int_bmi3))  # 16

for (i in 1:length(list3))  {  list3[[i]]$rank <- c(1:nrow(list3[[i]])) }
tbl_int3 <- lapply(list3, function(x) subset(x, x$Name %in% int_bmi3))

for (i in 1:length(tbl_int3)) { 
   tbl_int3[[i]]$estci <- with(tbl_int3[[i]], paste0(sprintf("%.2f", logFC), " (", sprintf("%.2f", CI.L), ", ",
                                                     sprintf("%.2f", CI.R), ")"))
      }

for (i in 1:length(tbl_int3)) { 
   names(tbl_int3[[i]])[c(7,8,10,11)] <- c(paste0("pval.", i), paste0("bhp.", i), paste0("rank.", i), paste0("estci.",i))
}

int3 <- tbl_int3[[1]][,c("Name", "chr", "UCSC_RefGene_Name", "estci.1", "bhp.1", "rank.1")]

for (i in 2:6) {
   int3 <- merge(int3, tbl_int3[[i]][,c(1,11,8,10)], by="Name", all=T)
}

int3 <- int3[order(int3$rank.1),]
int3[,grepl("bhp", names(int3))] <- lapply(int3[,grepl("bhp", names(int3))], function(x) pvalfn(x))
kable(int3[,ptbnms], row.names=F, col.names=ptlabs, caption="Top 10 Probes by P Value for BMI in Standard Care", digits=2)


## BMI in Lifestyle Advice ##

list4 <- list(sqn.nocb1[[11]], sqn.nocb2[[11]], sqn.scb1[[11]], sqn.scb2[[11]], sqn.ucb1[[11]], sqn.ucb2[[11]])

int_bmi4 <- as.vector(sapply(list4, function(x) cbind(x$Name[c(1:10)])))
int_bmi4 <- subset(int_bmi4, !duplicated(int_bmi4))  # 16

for (i in 1:length(list4))  {  list4[[i]]$rank <- c(1:nrow(list4[[i]])) }
tbl_int4 <- lapply(list4, function(x) subset(x, x$Name %in% int_bmi4))

for (i in 1:length(tbl_int4)) { 
   tbl_int4[[i]]$estci <- with(tbl_int4[[i]], paste0(sprintf("%.2f", logFC), " (", sprintf("%.2f", CI.L), ", ",
                                                     sprintf("%.2f", CI.R), ")"))
      }

for (i in 1:length(tbl_int4)) { 
   names(tbl_int4[[i]])[c(7,8,10,11)] <- c(paste0("pval.", i), paste0("bhp.", i), paste0("rank.", i), paste0("estci.",i))
}

int4 <- tbl_int4[[1]][,c("Name", "chr", "UCSC_RefGene_Name", "estci.1", "bhp.1", "rank.1")]

for (i in 2:6) {
   int4 <- merge(int4, tbl_int4[[i]][,c(1,11,8,10)], by="Name", all=T)
}

int4 <- int4[order(int4$rank.1),]
int4[,grepl("bhp", names(int4))] <- lapply(int4[,grepl("bhp", names(int4))], function(x) pvalfn(x))
kable(int4[,ptbnms], row.names=F, col.names=ptlabs, caption="Top 10 Probes by P Value for BMI in Lifestyle Advice", digits=2)


#-----------------------------#
#  Top 10 by log Fold Change  #
#-----------------------------#

ltbnms <- c("Name", "chr", "UCSC_RefGene_Name", "estci.1", "bhp.1", "rank.1", "estci.2", "bhp.2", "rank.2", "estci.3", "bhp.3", "rank.3",
             "estci.4", "bhp.4", "rank.4", "estci.5", "bhp.5", "rank.5", "estci.6", "bhp.6", "rank.6")
ltlabs <- c("Probe", "chr", "UCSC RefGene", "logFC noCB post", "BH p noCB post", "Rank noCB post", "LogFC noCB pre", "BH p noCB pre",
            "Rank noCB pre", "logFC sCB post", "BH p sCB post", "Rank sCB post", "logFC sCB pre", "BH p sCB pre", "Rank sCB pre",
            "logFC uCB post", "BH p uCB post", "Rank uCB post", "logFC uCB pre", "BH p uCB pre", "Rank uCB pre")

## Intervention at Mean BMI ##

list1 <- list(sqn.nocb1[[4]], sqn.nocb2[[4]], sqn.scb1[[4]], sqn.scb2[[4]], sqn.ucb1[[4]], sqn.ucb2[[4]])

int_bmi1 <- as.vector(sapply(list1, function(x) cbind(x$Name[c(1:10)])))
int_bmi1 <- subset(int_bmi1, !duplicated(int_bmi1))  # 14

for (i in 1:length(list1))  {  list1[[i]]$rank <- c(1:nrow(list1[[i]])) }
tbl_int1 <- lapply(list1, function(x) subset(x, x$Name %in% int_bmi1))
for (i in 1:length(tbl_int1)) { 
   tbl_int1[[i]]$estci <- with(tbl_int1[[i]], paste0(sprintf("%.2f", logFC), " (", sprintf("%.2f", CI.L), ", ",
                                                     sprintf("%.2f", CI.R), ")"))
}

for (i in 1:length(tbl_int1)) { 
   names(tbl_int1[[i]])[c(7,8,9,10)] <- c(paste0("pval.", i), paste0("bhp.", i), paste0("rank.", i), paste0("estci.",i))
}

int1 <- tbl_int1[[1]][,c("Name", "chr", "UCSC_RefGene_Name", "estci.1", "bhp.1", "rank.1")]
for (i in 2:6) {
   int1 <- merge(int1, tbl_int1[[i]][,c(1,10,8,9)], by="Name", all=T)
}

int1 <- int1[order(int1$rank.1),]
kable(int1[,ltbnms], row.names=F, col.names=ltlabs, caption="Top 10 Probes by logFC for Intervention at Mean BMI", digits=2)


## Intervention at +5 BMI ##

list2 <- list(sqn.nocb1[[6]], sqn.nocb2[[6]], sqn.scb1[[6]], sqn.scb2[[6]], sqn.ucb1[[6]], sqn.ucb2[[6]])

int_bmi2 <- as.vector(sapply(list2, function(x) cbind(x$Name[c(1:10)])))
int_bmi2 <- subset(int_bmi2, !duplicated(int_bmi2))

for (i in 1:length(list2))  {  list2[[i]]$rank <- c(1:nrow(list2[[i]])) }
tbl_int2 <- lapply(list2, function(x) subset(x, x$Name %in% int_bmi2))
for (i in 1:length(tbl_int2)) { 
   tbl_int2[[i]]$estci <- with(tbl_int2[[i]], paste0(sprintf("%.2f", logFC), " (", sprintf("%.2f", CI.L), ", ",
                                                     sprintf("%.2f", CI.R), ")"))
}

for (i in 1:length(tbl_int2)) { 
   names(tbl_int2[[i]])[c(7,8,9,10)] <- c(paste0("pval.", i), paste0("bhp.", i), paste0("rank.", i), paste0("estci.",i))
}

int2 <- tbl_int2[[1]][,c("Name", "chr", "UCSC_RefGene_Name", "estci.1", "bhp.1", "rank.1")]
for (i in 2:6) {
   int2 <- merge(int2, tbl_int2[[i]][,c(1,10,8,9)], by="Name", all=T)
}

int2 <- int2[order(int2$rank.1),]
kable(int2[,ltbnms], row.names=F, col.names=ltlabs, caption="Top 10 Probes by logFC for Intervention at +5 BMI", digits=2)


## BMI in Standard Care ##

list3 <- list(sqn.nocb1[[10]], sqn.nocb2[[10]], sqn.scb1[[10]], sqn.scb2[[10]], sqn.ucb1[[10]], sqn.ucb2[[10]])

int_bmi3 <- as.vector(sapply(list3, function(x) cbind(x$Name[c(1:10)])))
int_bmi3 <- subset(int_bmi3, !duplicated(int_bmi3))

for (i in 1:length(list3))  {  list3[[i]]$rank <- c(1:nrow(list3[[i]])) }
tbl_int3 <- lapply(list3, function(x) subset(x, x$Name %in% int_bmi3))
for (i in 1:length(tbl_int3)) { 
   tbl_int3[[i]]$estci <- with(tbl_int3[[i]], paste0(sprintf("%.2f", logFC), " (", sprintf("%.2f", CI.L), ", ",
                                                     sprintf("%.2f", CI.R), ")"))
}

for (i in 1:length(tbl_int3)) { 
   names(tbl_int3[[i]])[c(7,8,9,10)] <- c(paste0("pval.", i), paste0("bhp.", i), paste0("rank.", i), paste0("estci.",i))
}

int3 <- tbl_int3[[1]][,c("Name", "chr", "UCSC_RefGene_Name", "estci.1", "bhp.1", "rank.1")]
for (i in 2:6) {
   int3 <- merge(int3, tbl_int3[[i]][,c(1,10,8,9)], by="Name", all=T)
}

int3 <- int3[order(int3$rank.1),]
kable(int3[,ltbnms], row.names=F, col.names=ltlabs, caption="Top 10 Probes by logFC for BMI in Standard Care", digits=2)


## BMI in Lifestyle Advice ##

list4 <- list(sqn.nocb1[[12]], sqn.nocb2[[12]], sqn.scb1[[12]], sqn.scb2[[12]], sqn.ucb1[[12]], sqn.ucb2[[12]])

int_bmi4 <- as.vector(sapply(list4, function(x) cbind(x$Name[c(1:10)])))
int_bmi4 <- subset(int_bmi4, !duplicated(int_bmi4))

for (i in 1:length(list4))  {  list4[[i]]$rank <- c(1:nrow(list4[[i]])) }
tbl_int4 <- lapply(list4, function(x) subset(x, x$Name %in% int_bmi4))
for (i in 1:length(tbl_int4)) { 
   tbl_int4[[i]]$estci <- with(tbl_int4[[i]], paste0(sprintf("%.2f", logFC), " (", sprintf("%.2f", CI.L), ", ",
                                                     sprintf("%.2f", CI.R), ")"))
}

for (i in 1:length(tbl_int4)) { 
   names(tbl_int4[[i]])[c(7,8,9,10)] <- c(paste0("pval.", i), paste0("bhp.", i), paste0("rank.", i), paste0("estci.",i))
}

int4 <- tbl_int4[[1]][,c("Name", "chr", "UCSC_RefGene_Name", "estci.1", "bhp.1", "rank.1")]
for (i in 2:6) {
   int4 <- merge(int4, tbl_int4[[i]][,c(1,10,8,9)], by="Name", all=T)
}

int4 <- int4[order(int4$rank.1),]
kable(int4[,ltbnms], row.names=F, col.names=ltlabs, caption="Top 10 Probes by logFC for BMI in Lifestyle Advice", digits=2)


#----------------------------------------------------------#
#  Compare distributions of p values and log Fold Changes  #
#----------------------------------------------------------#

list1 <- list(sqn.nocb1[[3]], sqn.nocb2[[3]], sqn.scb1[[3]], sqn.scb2[[3]], sqn.ucb1[[3]], sqn.ucb2[[3]])

int1p <- list1[[1]][,c("Name", "logFC", "P.Value")]
for (i in c(2:6)) { 
   int1p <- merge(int1p, list1[[i]][,c("Name", "logFC", "P.Value")], by="Name")
}

names(int1p) <- c("Name", paste0(rep(c("logFC.", "pval."), 6), rep(c(1:6), each=2)))
                  
int1pl <- reshape(int1p, varying=list(paste0("pval.", c(1:6)), paste0("logFC.", c(1:6))),
                  v.names=c("pval", "logFC"), timevar="dat", idvar="Name", direction="long")

int1pl$batch.meth <- with(int1pl, ifelse(dat %in% c(1,2), 1, ifelse(dat %in% c(3,4), 2, 3)))
   int1pl$batch.meth <- factor(int1pl$batch.meth, levels=c(1,2,3), labels=c("NoCB", "sCB", "uCB"))
int1pl$filt.meth <- with(int1pl, ifelse(dat %in% c(1,3,5), 1, 2))
   int1pl$filt.meth <- factor(int1pl$filt.meth, levels=c(1,2), labels=c("Post", "Pre"))

kable(summaryBy(pval ~ filt.meth + batch.meth, data=int1pl, FUN=summary), row.names=F, digits=2,
      caption="Intervention at Mean BMI: P Value Distribution")

ggplot(aes(x=pval, y=batch.meth, col=batch.meth), data=int1pl) + geom_boxplot() +
   scale_color_viridis(discrete=T, begin=0, end=1) + theme(legend.position="none") +
   labs(x="Unadjusted p value", y="", title="Intervention at Mean BMI") +
   facet_wrap(~ filt.meth)

kable(summaryBy(logFC ~ filt.meth + batch.meth, data=int1pl, FUN=summary), row.names=F, digits=2,
      caption="Intervention at Mean BMI: logFC Distribution")

ggplot(aes(x=logFC, y=batch.meth, col=batch.meth), data=int1pl) + geom_boxplot() +
   scale_color_viridis(discrete=T, begin=0, end=1) + theme(legend.position="none") +
   labs(x="Log2 Fold Change", y="", title="Intervention at Mean BMI") +
   facet_wrap(~filt.meth)


# Intervention at BMI + 5

list2 <- list(sqn.nocb1[[5]], sqn.nocb2[[5]], sqn.scb1[[5]], sqn.scb2[[5]], sqn.ucb1[[5]], sqn.ucb2[[5]])

int2p <- list2[[1]][,c("Name", "logFC", "P.Value")]
for (i in c(2:6)) { 
   int2p <- merge(int2p, list2[[i]][,c("Name", "logFC", "P.Value")], by="Name")
}

names(int2p) <- c("Name", paste0(rep(c("logFC.", "pval."), 6), rep(c(1:6), each=2)))
                  
int2pl <- reshape(int2p, varying=list(paste0("pval.", c(1:6)), paste0("logFC.", c(1:6))),
                  v.names=c("pval", "logFC"), timevar="dat", idvar="Name", direction="long")

int2pl$batch.meth <- with(int2pl, ifelse(dat %in% c(1,2), 1, ifelse(dat %in% c(3,4), 2, 3)))
   int2pl$batch.meth <- factor(int2pl$batch.meth, levels=c(1,2,3), labels=c("NoCB", "sCB", "uCB"))
int2pl$filt.meth <- with(int2pl, ifelse(dat %in% c(1,3,5), 1, 2))
   int2pl$filt.meth <- factor(int2pl$filt.meth, levels=c(1,2), labels=c("Post", "Pre"))

kable(summaryBy(pval ~ filt.meth + batch.meth, data=int2pl, FUN=summary), row.names=F, digits=2,
      caption="Intervention at +5 BMI: P Value Distribution")

ggplot(aes(x=pval, y=batch.meth, col=batch.meth), data=int2pl) + geom_boxplot() +
   scale_color_viridis(discrete=T, begin=0, end=1) + theme(legend.position="none") +
   labs(x="Unadjusted p value", y="", title="Intervention at +5 BMI") +
   facet_wrap(~ filt.meth)

kable(summaryBy(logFC ~ filt.meth + batch.meth, data=int2pl, FUN=summary), row.names=F, digits=2,
      caption="Intervention at +5 BMI: logFC Distribution")

ggplot(aes(x=logFC, y=batch.meth, col=batch.meth), data=int2pl) + geom_boxplot() +
   scale_color_viridis(discrete=T, begin=0, end=1) + theme(legend.position="none") +
   labs(x="Log2 Fold Change", y="", title="Intervention at +5 BMI") +
   facet_wrap(~filt.meth)


## BMI in Standard Care ##

list3 <- list(sqn.nocb1[[9]], sqn.nocb2[[9]], sqn.scb1[[9]], sqn.scb2[[9]], sqn.ucb1[[9]], sqn.ucb2[[9]])

int3p <- list3[[1]][,c("Name", "logFC", "P.Value")]
for (i in c(2:6)) { 
   int3p <- merge(int3p, list3[[i]][,c("Name", "logFC", "P.Value")], by="Name")
}

names(int3p) <- c("Name", paste0(rep(c("logFC.", "pval."), 6), rep(c(1:6), each=2)))
                  
int3pl <- reshape(int3p, varying=list(paste0("pval.", c(1:6)), paste0("logFC.", c(1:6))),
                  v.names=c("pval", "logFC"), timevar="dat", idvar="Name", direction="long")

int3pl$batch.meth <- with(int3pl, ifelse(dat %in% c(1,2), 1, ifelse(dat %in% c(3,4), 2, 3)))
   int3pl$batch.meth <- factor(int3pl$batch.meth, levels=c(1,2,3), labels=c("NoCB", "sCB", "uCB"))
int3pl$filt.meth <- with(int3pl, ifelse(dat %in% c(1,3,5), 1, 2))
   int3pl$filt.meth <- factor(int3pl$filt.meth, levels=c(1,2), labels=c("Post", "Pre"))

kable(summaryBy(pval ~ filt.meth + batch.meth, data=int3pl, FUN=summary), row.names=F, digits=2,
      caption="BMI in Standard Care: P Value Distribution")

ggplot(aes(x=pval, y=batch.meth, col=batch.meth), data=int3pl) + geom_boxplot() +
   scale_color_viridis(discrete=T, begin=0, end=1) + theme(legend.position="none") +
   labs(x="Unadjusted p value", y="", title="BMI in Standard Care") +
   facet_wrap(~ filt.meth)

kable(summaryBy(logFC ~ filt.meth + batch.meth, data=int3pl, FUN=summary), row.names=F, digits=2,
      caption="BMI in Standard Care: logFC Distribution")

ggplot(aes(x=logFC, y=batch.meth, col=batch.meth), data=int3pl) + geom_boxplot() +
   scale_color_viridis(discrete=T, begin=0, end=1) + theme(legend.position="none") +
   labs(x="Log2 Fold Change", y="", title="BMI in Standard Care") +
   facet_wrap(~filt.meth)

## BMI in Lifestyle Advice ##

list4 <- list(sqn.nocb1[[11]], sqn.nocb2[[11]], sqn.scb1[[11]], sqn.scb2[[11]], sqn.ucb1[[11]], sqn.ucb2[[11]])

int4p <- list4[[1]][,c("Name", "logFC", "P.Value")]
for (i in c(2:6)) { 
   int4p <- merge(int4p, list4[[i]][,c("Name", "logFC", "P.Value")], by="Name")
}

names(int4p) <- c("Name", paste0(rep(c("logFC.", "pval."), 6), rep(c(1:6), each=2)))
                  
int4pl <- reshape(int4p, varying=list(paste0("pval.", c(1:6)), paste0("logFC.", c(1:6))),
                  v.names=c("pval", "logFC"), timevar="dat", idvar="Name", direction="long")

int4pl$batch.meth <- with(int4pl, ifelse(dat %in% c(1,2), 1, ifelse(dat %in% c(3,4), 2, 3)))
   int4pl$batch.meth <- factor(int4pl$batch.meth, levels=c(1,2,3), labels=c("NoCB", "sCB", "uCB"))
int4pl$filt.meth <- with(int4pl, ifelse(dat %in% c(1,3,5), 1, 2))
   int4pl$filt.meth <- factor(int4pl$filt.meth, levels=c(1,2), labels=c("Post", "Pre"))

kable(summaryBy(pval ~ filt.meth + batch.meth, data=int4pl, FUN=summary), row.names=F, digits=2,
      caption="BMI in Lifestyle Advice: P Value Distribution")

ggplot(aes(x=pval, y=batch.meth, col=batch.meth), data=int4pl) + geom_boxplot() +
   scale_color_viridis(discrete=T, begin=0, end=1) + theme(legend.position="none") +
   labs(x="Unadjusted p value", y="", title="BMI in Lifestyle Advice") +
   facet_wrap(~ filt.meth)

kable(summaryBy(logFC ~ filt.meth + batch.meth, data=int4pl, FUN=summary), row.names=F, digits=2,
      caption="BMI in Lifestyle Advice: logFC Distribution")

ggplot(aes(x=logFC, y=batch.meth, col=batch.meth), data=int4pl) + geom_boxplot() +
   scale_color_viridis(discrete=T, begin=0, end=1) + theme(legend.position="none") +
   labs(x="Log2 Fold Change", y="", title="BMI in Lifestyle Advice") +
   facet_wrap(~filt.meth)


rm(list1, list2, list3, list4, int1p, int1pl, int2p, int2pl, int3, int3pl, int4, int4pl,
   sqn.nocb1, sqn.nocb2, sqn.scb1, sqn.scb2, sqn.ucb1, sqn.ucb2, int1, int2, int3, int4)

``` 


## BMIQ Data

``` {r bmiqfilt, results="asis", eval=F}

bmiq.nocb1 <- readRDS(file.path(datpath, "Model Fit Results/Methods Comparison/Probe Rankings/bmiq.nocb.m2.RDS"))
bmiq.nocb2 <- readRDS(file.path(datpath, "Model Fit Results/Methods Comparison/Probe Rankings/bmiq.nocb.m2.filt.RDS"))

bmiq.scb1 <- readRDS(file.path(datpath, "Model Fit Results/Methods Comparison/Probe Rankings/bmiq.scb.m1.RDS"))
bmiq.scb2 <- readRDS(file.path(datpath, "Model Fit Results/Methods Comparison/Probe Rankings/bmiq.scb.m1.filt.RDS"))

bmiq.ucb1 <- readRDS(file.path(datpath, "Model Fit Results/Methods Comparison/Probe Rankings/bmiq.ucb.m1.RDS"))
bmiq.ucb2 <- readRDS(file.path(datpath, "Model Fit Results/Methods Comparison/Probe Rankings/bmiq.ucb.m1.filt.RDS"))

#--------------------------------------------------------------------------------------------------------------------------------#
#                                                                                                                                #
#  Compare top 10 tables between post-filtered and pre-filtered data models (and also between different batch handling methods)  #
#                                                                                                                                #
#--------------------------------------------------------------------------------------------------------------------------------#

#-----------------------#
#   Top 10 by P Value   #
#-----------------------#

ptbnms <- c("Name", "chr", "UCSC_RefGene_Name", "bhp.1", "rank.1", "bhp.2", "rank.2", "bhp.3", "rank.3",
              "bhp.4", "rank.4", "bhp.5", "rank.5", "bhp.6", "rank.6")
ptlabs <- c("Probe", "chr", "UCSC RefGene", "BH p noCB post", "Rank noCB post", "BH p noCB pre", "Rank noCB pre",
                               "BH p sCB post", "Rank sCB post", "BH p sCB pre", "Rank sCB pre", "BH p uCB post", "Rank uCB post",
                               "BH p uCB pre", "Rank uCB pre")
## Intervention at Mean BMI ##

list1 <- list(bmiq.nocb1[[3]], bmiq.nocb2[[3]], bmiq.scb1[[3]], bmiq.scb2[[3]], bmiq.ucb1[[3]], bmiq.ucb2[[3]])

int_bmi1 <- as.vector(sapply(list1, function(x) cbind(x$Name[c(1:10)])))
int_bmi1 <- subset(int_bmi1, !duplicated(int_bmi1))  # 14

for (i in 1:length(list1))  {  list1[[i]]$rank <- c(1:nrow(list1[[i]])) }
tbl_int1 <- lapply(list1, function(x) subset(x, x$Name %in% int_bmi1))
for (i in 1:length(tbl_int1)) { 
   tbl_int1[[i]]$estci <- with(tbl_int1[[i]], paste0(sprintf("%.2f", logFC), " (", sprintf("%.2f", CI.L), ", ",
                                                     sprintf("%.2f", CI.R), ")"))
      }

for (i in 1:length(tbl_int1)) { 
   names(tbl_int1[[i]])[c(7,8,10,11)] <- c(paste0("pval.", i), paste0("bhp.", i), paste0("rank.", i), paste0("estci.",i))
}

int1 <- tbl_int1[[1]][,c("Name", "chr", "UCSC_RefGene_Name", "estci.1", "bhp.1", "rank.1")]
for (i in 2:6) {
   int1 <- merge(int1, tbl_int1[[i]][,c(1,11,8,10)], by="Name", all=T)
}

int1 <- int1[order(int1$rank.1),]
int1[,grepl("bhp", names(int1))] <- lapply(int1[,grepl("bhp", names(int1))], function(x) pvalfn(x))
kable(int1[,ptbnms], row.names=F, col.names=ptlabs,
      caption="Top 10 Probes by P Value for Intervention at Mean BMI", digits=2)


## Intervention at +5 BMI ##

list2 <- list(bmiq.nocb1[[5]], bmiq.nocb2[[5]], bmiq.scb1[[5]], bmiq.scb2[[5]], bmiq.ucb1[[5]], bmiq.ucb2[[5]])

int_bmi2 <- as.vector(sapply(list2, function(x) cbind(x$Name[c(1:10)])))
int_bmi2 <- subset(int_bmi2, !duplicated(int_bmi2))  # 16

for (i in 1:length(list2))  {  list2[[i]]$rank <- c(1:nrow(list2[[i]])) }
tbl_int2 <- lapply(list2, function(x) subset(x, x$Name %in% int_bmi2))

for (i in 1:length(tbl_int2)) { 
   tbl_int2[[i]]$estci <- with(tbl_int2[[i]], paste0(sprintf("%.2f", logFC), " (", sprintf("%.2f", CI.L), ", ",
                                                     sprintf("%.2f", CI.R), ")"))
      }

for (i in 1:length(tbl_int2)) { 
   names(tbl_int2[[i]])[c(7,8,10,11)] <- c(paste0("pval.", i), paste0("bhp.", i), paste0("rank.", i), paste0("estci.",i))
}

int2 <- tbl_int2[[1]][,c("Name", "chr", "UCSC_RefGene_Name", "estci.1", "bhp.1", "rank.1")]

for (i in 2:6) {
   int2 <- merge(int2, tbl_int2[[i]][,c(1,11,8,10)], by="Name", all=T)
}

int2 <- int2[order(int2$rank.1),]
int2[,grepl("bhp", names(int2))] <- lapply(int2[,grepl("bhp", names(int2))], function(x) pvalfn(x))
kable(int2[,ptbnms], row.names=F, col.names=ptlabs, caption="Top 10 Probes by P Value for Intervention at +5 BMI", digits=2)


## BMI in Standard Care ##

list3 <- list(bmiq.nocb1[[9]], bmiq.nocb2[[9]], bmiq.scb1[[9]], bmiq.scb2[[9]], bmiq.ucb1[[9]], bmiq.ucb2[[9]])

int_bmi3 <- as.vector(sapply(list3, function(x) cbind(x$Name[c(1:10)])))
int_bmi3 <- subset(int_bmi3, !duplicated(int_bmi3))  # 16

for (i in 1:length(list3))  {  list3[[i]]$rank <- c(1:nrow(list3[[i]])) }
tbl_int3 <- lapply(list3, function(x) subset(x, x$Name %in% int_bmi3))

for (i in 1:length(tbl_int3)) { 
   tbl_int3[[i]]$estci <- with(tbl_int3[[i]], paste0(sprintf("%.2f", logFC), " (", sprintf("%.2f", CI.L), ", ",
                                                     sprintf("%.2f", CI.R), ")"))
      }

for (i in 1:length(tbl_int3)) { 
   names(tbl_int3[[i]])[c(7,8,10,11)] <- c(paste0("pval.", i), paste0("bhp.", i), paste0("rank.", i), paste0("estci.",i))
}

int3 <- tbl_int3[[1]][,c("Name", "chr", "UCSC_RefGene_Name", "estci.1", "bhp.1", "rank.1")]

for (i in 2:6) {
   int3 <- merge(int3, tbl_int3[[i]][,c(1,11,8,10)], by="Name", all=T)
}

int3 <- int3[order(int3$rank.1),]
int3[,grepl("bhp", names(int3))] <- lapply(int3[,grepl("bhp", names(int3))], function(x) pvalfn(x))
kable(int3[,ptbnms], row.names=F, col.names=ptlabs, caption="Top 10 Probes by P Value for BMI in Standard Care", digits=2)


## BMI in Lifestyle Advice ##

list4 <- list(bmiq.nocb1[[11]], bmiq.nocb2[[11]], bmiq.scb1[[11]], bmiq.scb2[[11]], bmiq.ucb1[[11]], bmiq.ucb2[[11]])

int_bmi4 <- as.vector(sapply(list4, function(x) cbind(x$Name[c(1:10)])))
int_bmi4 <- subset(int_bmi4, !duplicated(int_bmi4))  # 16

for (i in 1:length(list4))  {  list4[[i]]$rank <- c(1:nrow(list4[[i]])) }
tbl_int4 <- lapply(list4, function(x) subset(x, x$Name %in% int_bmi4))

for (i in 1:length(tbl_int4)) { 
   tbl_int4[[i]]$estci <- with(tbl_int4[[i]], paste0(sprintf("%.2f", logFC), " (", sprintf("%.2f", CI.L), ", ",
                                                     sprintf("%.2f", CI.R), ")"))
      }

for (i in 1:length(tbl_int4)) { 
   names(tbl_int4[[i]])[c(7,8,10,11)] <- c(paste0("pval.", i), paste0("bhp.", i), paste0("rank.", i), paste0("estci.",i))
}

int4 <- tbl_int4[[1]][,c("Name", "chr", "UCSC_RefGene_Name", "estci.1", "bhp.1", "rank.1")]

for (i in 2:6) {
   int4 <- merge(int4, tbl_int4[[i]][,c(1,11,8,10)], by="Name", all=T)
}

int4 <- int4[order(int4$rank.1),]
int4[,grepl("bhp", names(int4))] <- lapply(int4[,grepl("bhp", names(int4))], function(x) pvalfn(x))
kable(int4[,ptbnms], row.names=F, col.names=ptlabs, caption="Top 10 Probes by P Value for BMI in Lifestyle Advice", digits=2)


#-----------------------------#
#  Top 10 by log Fold Change  #
#-----------------------------#

ltbnms <- c("Name", "chr", "UCSC_RefGene_Name", "estci.1", "bhp.1", "rank.1", "estci.2", "bhp.2", "rank.2", "estci.3", "bhp.3", "rank.3",
             "estci.4", "bhp.4", "rank.4", "estci.5", "bhp.5", "rank.5", "estci.6", "bhp.6", "rank.6")
ltlabs <- c("Probe", "chr", "UCSC RefGene", "logFC noCB post", "BH p noCB post", "Rank noCB post", "LogFC noCB pre", "BH p noCB pre",
            "Rank noCB pre", "logFC sCB post", "BH p sCB post", "Rank sCB post", "logFC sCB pre", "BH p sCB pre", "Rank sCB pre",
            "logFC uCB post", "BH p uCB post", "Rank uCB post", "logFC uCB pre", "BH p uCB pre", "Rank uCB pre")

## Intervention at Mean BMI ##

list1 <- list(bmiq.nocb1[[4]], bmiq.nocb2[[4]], bmiq.scb1[[4]], bmiq.scb2[[4]], bmiq.ucb1[[4]], bmiq.ucb2[[4]])

int_bmi1 <- as.vector(sapply(list1, function(x) cbind(x$Name[c(1:10)])))
int_bmi1 <- subset(int_bmi1, !duplicated(int_bmi1))  # 14

for (i in 1:length(list1))  {  list1[[i]]$rank <- c(1:nrow(list1[[i]])) }
tbl_int1 <- lapply(list1, function(x) subset(x, x$Name %in% int_bmi1))
for (i in 1:length(tbl_int1)) { 
   tbl_int1[[i]]$estci <- with(tbl_int1[[i]], paste0(sprintf("%.2f", logFC), " (", sprintf("%.2f", CI.L), ", ",
                                                     sprintf("%.2f", CI.R), ")"))
}

for (i in 1:length(tbl_int1)) { 
   names(tbl_int1[[i]])[c(7,8,9,10)] <- c(paste0("pval.", i), paste0("bhp.", i), paste0("rank.", i), paste0("estci.",i))
}

int1 <- tbl_int1[[1]][,c("Name", "chr", "UCSC_RefGene_Name", "estci.1", "bhp.1", "rank.1")]
for (i in 2:6) {
   int1 <- merge(int1, tbl_int1[[i]][,c(1,10,8,9)], by="Name", all=T)
}

int1 <- int1[order(int1$rank.1),]
kable(int1[,ltbnms], row.names=F, col.names=ltlabs, caption="Top 10 Probes by logFC for Intervention at Mean BMI", digits=2)


## Intervention at +5 BMI ##

list2 <- list(bmiq.nocb1[[6]], bmiq.nocb2[[6]], bmiq.scb1[[6]], bmiq.scb2[[6]], bmiq.ucb1[[6]], bmiq.ucb2[[6]])

int_bmi2 <- as.vector(sapply(list2, function(x) cbind(x$Name[c(1:10)])))
int_bmi2 <- subset(int_bmi2, !duplicated(int_bmi2))

for (i in 1:length(list2))  {  list2[[i]]$rank <- c(1:nrow(list2[[i]])) }
tbl_int2 <- lapply(list2, function(x) subset(x, x$Name %in% int_bmi2))
for (i in 1:length(tbl_int2)) { 
   tbl_int2[[i]]$estci <- with(tbl_int2[[i]], paste0(sprintf("%.2f", logFC), " (", sprintf("%.2f", CI.L), ", ",
                                                     sprintf("%.2f", CI.R), ")"))
}

for (i in 1:length(tbl_int2)) { 
   names(tbl_int2[[i]])[c(7,8,9,10)] <- c(paste0("pval.", i), paste0("bhp.", i), paste0("rank.", i), paste0("estci.",i))
}

int2 <- tbl_int2[[1]][,c("Name", "chr", "UCSC_RefGene_Name", "estci.1", "bhp.1", "rank.1")]
for (i in 2:6) {
   int2 <- merge(int2, tbl_int2[[i]][,c(1,10,8,9)], by="Name", all=T)
}

int2 <- int2[order(int2$rank.1),]
kable(int2[,ltbnms], row.names=F, col.names=ltlabs, caption="Top 10 Probes by logFC for Intervention at +5 BMI", digits=2)


## BMI in Standard Care ##

list3 <- list(bmiq.nocb1[[10]], bmiq.nocb2[[10]], bmiq.scb1[[10]], bmiq.scb2[[10]], bmiq.ucb1[[10]], bmiq.ucb2[[10]])

int_bmi3 <- as.vector(sapply(list3, function(x) cbind(x$Name[c(1:10)])))
int_bmi3 <- subset(int_bmi3, !duplicated(int_bmi3))

for (i in 1:length(list3))  {  list3[[i]]$rank <- c(1:nrow(list3[[i]])) }
tbl_int3 <- lapply(list3, function(x) subset(x, x$Name %in% int_bmi3))
for (i in 1:length(tbl_int3)) { 
   tbl_int3[[i]]$estci <- with(tbl_int3[[i]], paste0(sprintf("%.2f", logFC), " (", sprintf("%.2f", CI.L), ", ",
                                                     sprintf("%.2f", CI.R), ")"))
}

for (i in 1:length(tbl_int3)) { 
   names(tbl_int3[[i]])[c(7,8,9,10)] <- c(paste0("pval.", i), paste0("bhp.", i), paste0("rank.", i), paste0("estci.",i))
}

int3 <- tbl_int3[[1]][,c("Name", "chr", "UCSC_RefGene_Name", "estci.1", "bhp.1", "rank.1")]
for (i in 2:6) {
   int3 <- merge(int3, tbl_int3[[i]][,c(1,10,8,9)], by="Name", all=T)
}

int3 <- int3[order(int3$rank.1),]
kable(int3[,ltbnms], row.names=F, col.names=ltlabs, caption="Top 10 Probes by logFC for BMI in Standard Care", digits=2)


## BMI in Lifestyle Advice ##

list4 <- list(bmiq.nocb1[[12]], bmiq.nocb2[[12]], bmiq.scb1[[12]], bmiq.scb2[[12]], bmiq.ucb1[[12]], bmiq.ucb2[[12]])

int_bmi4 <- as.vector(sapply(list4, function(x) cbind(x$Name[c(1:10)])))
int_bmi4 <- subset(int_bmi4, !duplicated(int_bmi4))

for (i in 1:length(list4))  {  list4[[i]]$rank <- c(1:nrow(list4[[i]])) }
tbl_int4 <- lapply(list4, function(x) subset(x, x$Name %in% int_bmi4))
for (i in 1:length(tbl_int4)) { 
   tbl_int4[[i]]$estci <- with(tbl_int4[[i]], paste0(sprintf("%.2f", logFC), " (", sprintf("%.2f", CI.L), ", ",
                                                     sprintf("%.2f", CI.R), ")"))
}

for (i in 1:length(tbl_int4)) { 
   names(tbl_int4[[i]])[c(7,8,9,10)] <- c(paste0("pval.", i), paste0("bhp.", i), paste0("rank.", i), paste0("estci.",i))
}

int4 <- tbl_int4[[1]][,c("Name", "chr", "UCSC_RefGene_Name", "estci.1", "bhp.1", "rank.1")]
for (i in 2:6) {
   int4 <- merge(int4, tbl_int4[[i]][,c(1,10,8,9)], by="Name", all=T)
}

int4 <- int4[order(int4$rank.1),]
kable(int4[,ltbnms], row.names=F, col.names=ltlabs, caption="Top 10 Probes by logFC for BMI in Lifestyle Advice", digits=2)


#----------------------------------------------------------#
#  Compare distributions of p values and log Fold Changes  #
#----------------------------------------------------------#

list1 <- list(bmiq.nocb1[[3]], bmiq.nocb2[[3]], bmiq.scb1[[3]], bmiq.scb2[[3]], bmiq.ucb1[[3]], bmiq.ucb2[[3]])

int1p <- list1[[1]][,c("Name", "logFC", "P.Value")]
for (i in c(2:6)) { 
   int1p <- merge(int1p, list1[[i]][,c("Name", "logFC", "P.Value")], by="Name")
}

names(int1p) <- c("Name", paste0(rep(c("logFC.", "pval."), 6), rep(c(1:6), each=2)))
                  
int1pl <- reshape(int1p, varying=list(paste0("pval.", c(1:6)), paste0("logFC.", c(1:6))),
                  v.names=c("pval", "logFC"), timevar="dat", idvar="Name", direction="long")

int1pl$batch.meth <- with(int1pl, ifelse(dat %in% c(1,2), 1, ifelse(dat %in% c(3,4), 2, 3)))
   int1pl$batch.meth <- factor(int1pl$batch.meth, levels=c(1,2,3), labels=c("NoCB", "sCB", "uCB"))
int1pl$filt.meth <- with(int1pl, ifelse(dat %in% c(1,3,5), 1, 2))
   int1pl$filt.meth <- factor(int1pl$filt.meth, levels=c(1,2), labels=c("Post", "Pre"))

kable(summaryBy(pval ~ filt.meth + batch.meth, data=int1pl, FUN=summary), row.names=F, digits=2,
      caption="Intervention at Mean BMI: P Value Distribution")

ggplot(aes(x=pval, y=batch.meth, col=batch.meth), data=int1pl) + geom_boxplot() +
   scale_color_viridis(discrete=T, begin=0, end=1) + theme(legend.position="none") +
   labs(x="Unadjusted p value", y="", title="Intervention at Mean BMI") +
   facet_wrap(~ filt.meth)

kable(summaryBy(logFC ~ filt.meth + batch.meth, data=int1pl, FUN=summary), row.names=F, digits=2,
      caption="Intervention at Mean BMI: logFC Distribution")

ggplot(aes(x=logFC, y=batch.meth, col=batch.meth), data=int1pl) + geom_boxplot() +
   scale_color_viridis(discrete=T, begin=0, end=1) + theme(legend.position="none") +
   labs(x="Log2 Fold Change", y="", title="Intervention at Mean BMI") +
   facet_wrap(~filt.meth)


# Intervention at BMI + 5

list2 <- list(bmiq.nocb1[[5]], bmiq.nocb2[[5]], bmiq.scb1[[5]], bmiq.scb2[[5]], bmiq.ucb1[[5]], bmiq.ucb2[[5]])

int2p <- list2[[1]][,c("Name", "logFC", "P.Value")]
for (i in c(2:6)) { 
   int2p <- merge(int2p, list2[[i]][,c("Name", "logFC", "P.Value")], by="Name")
}

names(int2p) <- c("Name", paste0(rep(c("logFC.", "pval."), 6), rep(c(1:6), each=2)))
                  
int2pl <- reshape(int2p, varying=list(paste0("pval.", c(1:6)), paste0("logFC.", c(1:6))),
                  v.names=c("pval", "logFC"), timevar="dat", idvar="Name", direction="long")

int2pl$batch.meth <- with(int2pl, ifelse(dat %in% c(1,2), 1, ifelse(dat %in% c(3,4), 2, 3)))
   int2pl$batch.meth <- factor(int2pl$batch.meth, levels=c(1,2,3), labels=c("NoCB", "sCB", "uCB"))
int2pl$filt.meth <- with(int2pl, ifelse(dat %in% c(1,3,5), 1, 2))
   int2pl$filt.meth <- factor(int2pl$filt.meth, levels=c(1,2), labels=c("Post", "Pre"))

kable(summaryBy(pval ~ filt.meth + batch.meth, data=int2pl, FUN=summary), row.names=F, digits=2,
      caption="Intervention at +5 BMI: P Value Distribution")

ggplot(aes(x=pval, y=batch.meth, col=batch.meth), data=int2pl) + geom_boxplot() +
   scale_color_viridis(discrete=T, begin=0, end=1) + theme(legend.position="none") +
   labs(x="Unadjusted p value", y="", title="Intervention at +5 BMI") +
   facet_wrap(~ filt.meth)

kable(summaryBy(logFC ~ filt.meth + batch.meth, data=int2pl, FUN=summary), row.names=F, digits=2,
      caption="Intervention at +5 BMI: logFC Distribution")

ggplot(aes(x=logFC, y=batch.meth, col=batch.meth), data=int2pl) + geom_boxplot() +
   scale_color_viridis(discrete=T, begin=0, end=1) + theme(legend.position="none") +
   labs(x="Log2 Fold Change", y="", title="Intervention at +5 BMI") +
   facet_wrap(~filt.meth)


## BMI in Standard Care ##

list3 <- list(bmiq.nocb1[[9]], bmiq.nocb2[[9]], bmiq.scb1[[9]], bmiq.scb2[[9]], bmiq.ucb1[[9]], bmiq.ucb2[[9]])

int3p <- list3[[1]][,c("Name", "logFC", "P.Value")]
for (i in c(2:6)) { 
   int3p <- merge(int3p, list3[[i]][,c("Name", "logFC", "P.Value")], by="Name")
}

names(int3p) <- c("Name", paste0(rep(c("logFC.", "pval."), 6), rep(c(1:6), each=2)))
                  
int3pl <- reshape(int3p, varying=list(paste0("pval.", c(1:6)), paste0("logFC.", c(1:6))),
                  v.names=c("pval", "logFC"), timevar="dat", idvar="Name", direction="long")

int3pl$batch.meth <- with(int3pl, ifelse(dat %in% c(1,2), 1, ifelse(dat %in% c(3,4), 2, 3)))
   int3pl$batch.meth <- factor(int3pl$batch.meth, levels=c(1,2,3), labels=c("NoCB", "sCB", "uCB"))
int3pl$filt.meth <- with(int3pl, ifelse(dat %in% c(1,3,5), 1, 2))
   int3pl$filt.meth <- factor(int3pl$filt.meth, levels=c(1,2), labels=c("Post", "Pre"))

kable(summaryBy(pval ~ filt.meth + batch.meth, data=int3pl, FUN=summary), row.names=F, digits=2,
      caption="BMI in Standard Care: P Value Distribution")

ggplot(aes(x=pval, y=batch.meth, col=batch.meth), data=int3pl) + geom_boxplot() +
   scale_color_viridis(discrete=T, begin=0, end=1) + theme(legend.position="none") +
   labs(x="Unadjusted p value", y="", title="BMI in Standard Care") +
   facet_wrap(~ filt.meth)

kable(summaryBy(logFC ~ filt.meth + batch.meth, data=int3pl, FUN=summary), row.names=F, digits=2,
      caption="BMI in Standard Care: logFC Distribution")

ggplot(aes(x=logFC, y=batch.meth, col=batch.meth), data=int3pl) + geom_boxplot() +
   scale_color_viridis(discrete=T, begin=0, end=1) + theme(legend.position="none") +
   labs(x="Log2 Fold Change", y="", title="BMI in Standard Care") +
   facet_wrap(~filt.meth)

## BMI in Lifestyle Advice ##

list4 <- list(bmiq.nocb1[[11]], bmiq.nocb2[[11]], bmiq.scb1[[11]], bmiq.scb2[[11]], bmiq.ucb1[[11]], bmiq.ucb2[[11]])

int4p <- list4[[1]][,c("Name", "logFC", "P.Value")]
for (i in c(2:6)) { 
   int4p <- merge(int4p, list4[[i]][,c("Name", "logFC", "P.Value")], by="Name")
}

names(int4p) <- c("Name", paste0(rep(c("logFC.", "pval."), 6), rep(c(1:6), each=2)))
                  
int4pl <- reshape(int4p, varying=list(paste0("pval.", c(1:6)), paste0("logFC.", c(1:6))),
                  v.names=c("pval", "logFC"), timevar="dat", idvar="Name", direction="long")

int4pl$batch.meth <- with(int4pl, ifelse(dat %in% c(1,2), 1, ifelse(dat %in% c(3,4), 2, 3)))
   int4pl$batch.meth <- factor(int4pl$batch.meth, levels=c(1,2,3), labels=c("NoCB", "sCB", "uCB"))
int4pl$filt.meth <- with(int4pl, ifelse(dat %in% c(1,3,5), 1, 2))
   int4pl$filt.meth <- factor(int4pl$filt.meth, levels=c(1,2), labels=c("Post", "Pre"))

kable(summaryBy(pval ~ filt.meth + batch.meth, data=int4pl, FUN=summary), row.names=F, digits=2,
      caption="BMI in Lifestyle Advice: P Value Distribution")

ggplot(aes(x=pval, y=batch.meth, col=batch.meth), data=int4pl) + geom_boxplot() +
   scale_color_viridis(discrete=T, begin=0, end=1) + theme(legend.position="none") +
   labs(x="Unadjusted p value", y="", title="BMI in Lifestyle Advice") +
   facet_wrap(~ filt.meth)

kable(summaryBy(logFC ~ filt.meth + batch.meth, data=int4pl, FUN=summary), row.names=F, digits=2,
      caption="BMI in Lifestyle Advice: logFC Distribution")

ggplot(aes(x=logFC, y=batch.meth, col=batch.meth), data=int4pl) + geom_boxplot() +
   scale_color_viridis(discrete=T, begin=0, end=1) + theme(legend.position="none") +
   labs(x="Log2 Fold Change", y="", title="BMI in Lifestyle Advice") +
   facet_wrap(~filt.meth)


rm(list1, list2, list3, list4, int1p, int1pl, int2p, int2pl, int3p, int3pl, int4p, int4pl,
   bmiq.nocb1, bmiq.nocb2, bmiq.scb1, bmiq.scb2, bmiq.ucb1, bmiq.ucb2, int1, int2, int3, int4,
   int_bmi1, int_bmi2, int_bmi3, int_bmi4, tbl_int1, tbl_int2, tbl_int3, tbl_int4)

```


## SWAN Data

``` {r swanfilt, results="asis", eval=F}

swan.nocb1 <- readRDS(file.path(datpath, "Model Fit Results/Methods Comparison/Probe Rankings/swan.nocb.m2.RDS"))
swan.nocb2 <- readRDS(file.path(datpath, "Model Fit Results/Methods Comparison/Probe Rankings/swan.nocb.m2.filt.RDS"))

swan.scb1 <- readRDS(file.path(datpath, "Model Fit Results/Methods Comparison/Probe Rankings/swan.scb.m1.RDS"))
swan.scb2 <- readRDS(file.path(datpath, "Model Fit Results/Methods Comparison/Probe Rankings/swan.scb.m1.filt.RDS"))

swan.ucb1 <- readRDS(file.path(datpath, "Model Fit Results/Methods Comparison/Probe Rankings/swan.ucb.m1.RDS"))
swan.ucb2 <- readRDS(file.path(datpath, "Model Fit Results/Methods Comparison/Probe Rankings/swan.ucb.m1.filt.RDS"))

#--------------------------------------------------------------------------------------------------------------------------------#
#                                                                                                                                #
#  Compare top 10 tables between post-filtered and pre-filtered data models (and also between different batch handling methods)  #
#                                                                                                                                #
#--------------------------------------------------------------------------------------------------------------------------------#

#-----------------------#
#   Top 10 by P Value   #
#-----------------------#

ptbnms <- c("Name", "chr", "UCSC_RefGene_Name", "bhp.1", "rank.1", "bhp.2", "rank.2", "bhp.3", "rank.3",
              "bhp.4", "rank.4", "bhp.5", "rank.5", "bhp.6", "rank.6")
ptlabs <- c("Probe", "chr", "UCSC RefGene", "BH p noCB post", "Rank noCB post", "BH p noCB pre", "Rank noCB pre",
                               "BH p sCB post", "Rank sCB post", "BH p sCB pre", "Rank sCB pre", "BH p uCB post", "Rank uCB post",
                               "BH p uCB pre", "Rank uCB pre")
## Intervention at Mean BMI ##

list1 <- list(swan.nocb1[[3]], swan.nocb2[[3]], swan.scb1[[3]], swan.scb2[[3]], swan.ucb1[[3]], swan.ucb2[[3]])

int_bmi1 <- as.vector(sapply(list1, function(x) cbind(x$Name[c(1:10)])))
int_bmi1 <- subset(int_bmi1, !duplicated(int_bmi1))  # 14

for (i in 1:length(list1))  {  list1[[i]]$rank <- c(1:nrow(list1[[i]])) }
tbl_int1 <- lapply(list1, function(x) subset(x, x$Name %in% int_bmi1))
for (i in 1:length(tbl_int1)) { 
   tbl_int1[[i]]$estci <- with(tbl_int1[[i]], paste0(sprintf("%.2f", logFC), " (", sprintf("%.2f", CI.L), ", ",
                                                     sprintf("%.2f", CI.R), ")"))
      }

for (i in 1:length(tbl_int1)) { 
   names(tbl_int1[[i]])[c(7,8,10,11)] <- c(paste0("pval.", i), paste0("bhp.", i), paste0("rank.", i), paste0("estci.",i))
}

int1 <- tbl_int1[[1]][,c("Name", "chr", "UCSC_RefGene_Name", "estci.1", "bhp.1", "rank.1")]
for (i in 2:6) {
   int1 <- merge(int1, tbl_int1[[i]][,c(1,11,8,10)], by="Name", all=T)
}

int1 <- int1[order(int1$rank.1),]
int1[,grepl("bhp", names(int1))] <- lapply(int1[,grepl("bhp", names(int1))], function(x) pvalfn(x))
kable(int1[,ptbnms], row.names=F, col.names=ptlabs,
      caption="Top 10 Probes by P Value for Intervention at Mean BMI", digits=2)


## Intervention at +5 BMI ##

list2 <- list(swan.nocb1[[5]], swan.nocb2[[5]], swan.scb1[[5]], swan.scb2[[5]], swan.ucb1[[5]], swan.ucb2[[5]])

int_bmi2 <- as.vector(sapply(list2, function(x) cbind(x$Name[c(1:10)])))
int_bmi2 <- subset(int_bmi2, !duplicated(int_bmi2))  # 16

for (i in 1:length(list2))  {  list2[[i]]$rank <- c(1:nrow(list2[[i]])) }
tbl_int2 <- lapply(list2, function(x) subset(x, x$Name %in% int_bmi2))

for (i in 1:length(tbl_int2)) { 
   tbl_int2[[i]]$estci <- with(tbl_int2[[i]], paste0(sprintf("%.2f", logFC), " (", sprintf("%.2f", CI.L), ", ",
                                                     sprintf("%.2f", CI.R), ")"))
      }

for (i in 1:length(tbl_int2)) { 
   names(tbl_int2[[i]])[c(7,8,10,11)] <- c(paste0("pval.", i), paste0("bhp.", i), paste0("rank.", i), paste0("estci.",i))
}

int2 <- tbl_int2[[1]][,c("Name", "chr", "UCSC_RefGene_Name", "estci.1", "bhp.1", "rank.1")]

for (i in 2:6) {
   int2 <- merge(int2, tbl_int2[[i]][,c(1,11,8,10)], by="Name", all=T)
}

int2 <- int2[order(int2$rank.1),]
int2[,grepl("bhp", names(int2))] <- lapply(int2[,grepl("bhp", names(int2))], function(x) pvalfn(x))
kable(int2[,ptbnms], row.names=F, col.names=ptlabs, caption="Top 10 Probes by P Value for Intervention at +5 BMI", digits=2)


## BMI in Standard Care ##

list3 <- list(swan.nocb1[[9]], swan.nocb2[[9]], swan.scb1[[9]], swan.scb2[[9]], swan.ucb1[[9]], swan.ucb2[[9]])

int_bmi3 <- as.vector(sapply(list3, function(x) cbind(x$Name[c(1:10)])))
int_bmi3 <- subset(int_bmi3, !duplicated(int_bmi3))  # 16

for (i in 1:length(list3))  {  list3[[i]]$rank <- c(1:nrow(list3[[i]])) }
tbl_int3 <- lapply(list3, function(x) subset(x, x$Name %in% int_bmi3))

for (i in 1:length(tbl_int3)) { 
   tbl_int3[[i]]$estci <- with(tbl_int3[[i]], paste0(sprintf("%.2f", logFC), " (", sprintf("%.2f", CI.L), ", ",
                                                     sprintf("%.2f", CI.R), ")"))
      }

for (i in 1:length(tbl_int3)) { 
   names(tbl_int3[[i]])[c(7,8,10,11)] <- c(paste0("pval.", i), paste0("bhp.", i), paste0("rank.", i), paste0("estci.",i))
}

int3 <- tbl_int3[[1]][,c("Name", "chr", "UCSC_RefGene_Name", "estci.1", "bhp.1", "rank.1")]

for (i in 2:6) {
   int3 <- merge(int3, tbl_int3[[i]][,c(1,11,8,10)], by="Name", all=T)
}

int3 <- int3[order(int3$rank.1),]
int3[,grepl("bhp", names(int3))] <- lapply(int3[,grepl("bhp", names(int3))], function(x) pvalfn(x))
kable(int3[,ptbnms], row.names=F, col.names=ptlabs, caption="Top 10 Probes by P Value for BMI in Standard Care", digits=2)


## BMI in Lifestyle Advice ##

list4 <- list(swan.nocb1[[11]], swan.nocb2[[11]], swan.scb1[[11]], swan.scb2[[11]], swan.ucb1[[11]], swan.ucb2[[11]])

int_bmi4 <- as.vector(sapply(list4, function(x) cbind(x$Name[c(1:10)])))
int_bmi4 <- subset(int_bmi4, !duplicated(int_bmi4))  # 16

for (i in 1:length(list4))  {  list4[[i]]$rank <- c(1:nrow(list4[[i]])) }
tbl_int4 <- lapply(list4, function(x) subset(x, x$Name %in% int_bmi4))

for (i in 1:length(tbl_int4)) { 
   tbl_int4[[i]]$estci <- with(tbl_int4[[i]], paste0(sprintf("%.2f", logFC), " (", sprintf("%.2f", CI.L), ", ",
                                                     sprintf("%.2f", CI.R), ")"))
      }

for (i in 1:length(tbl_int4)) { 
   names(tbl_int4[[i]])[c(7,8,10,11)] <- c(paste0("pval.", i), paste0("bhp.", i), paste0("rank.", i), paste0("estci.",i))
}

int4 <- tbl_int4[[1]][,c("Name", "chr", "UCSC_RefGene_Name", "estci.1", "bhp.1", "rank.1")]

for (i in 2:6) {
   int4 <- merge(int4, tbl_int4[[i]][,c(1,11,8,10)], by="Name", all=T)
}

int4 <- int4[order(int4$rank.1),]
int4[,grepl("bhp", names(int4))] <- lapply(int4[,grepl("bhp", names(int4))], function(x) pvalfn(x))
kable(int4[,ptbnms], row.names=F, col.names=ptlabs, caption="Top 10 Probes by P Value for BMI in Lifestyle Advice", digits=2)


#-----------------------------#
#  Top 10 by log Fold Change  #
#-----------------------------#

ltbnms <- c("Name", "chr", "UCSC_RefGene_Name", "estci.1", "bhp.1", "rank.1", "estci.2", "bhp.2", "rank.2", "estci.3", "bhp.3", "rank.3",
             "estci.4", "bhp.4", "rank.4", "estci.5", "bhp.5", "rank.5", "estci.6", "bhp.6", "rank.6")
ltlabs <- c("Probe", "chr", "UCSC RefGene", "logFC noCB post", "BH p noCB post", "Rank noCB post", "LogFC noCB pre", "BH p noCB pre",
            "Rank noCB pre", "logFC sCB post", "BH p sCB post", "Rank sCB post", "logFC sCB pre", "BH p sCB pre", "Rank sCB pre",
            "logFC uCB post", "BH p uCB post", "Rank uCB post", "logFC uCB pre", "BH p uCB pre", "Rank uCB pre")

## Intervention at Mean BMI ##

list1 <- list(swan.nocb1[[4]], swan.nocb2[[4]], swan.scb1[[4]], swan.scb2[[4]], swan.ucb1[[4]], swan.ucb2[[4]])

int_bmi1 <- as.vector(sapply(list1, function(x) cbind(x$Name[c(1:10)])))
int_bmi1 <- subset(int_bmi1, !duplicated(int_bmi1))  # 14

for (i in 1:length(list1))  {  list1[[i]]$rank <- c(1:nrow(list1[[i]])) }
tbl_int1 <- lapply(list1, function(x) subset(x, x$Name %in% int_bmi1))
for (i in 1:length(tbl_int1)) { 
   tbl_int1[[i]]$estci <- with(tbl_int1[[i]], paste0(sprintf("%.2f", logFC), " (", sprintf("%.2f", CI.L), ", ",
                                                     sprintf("%.2f", CI.R), ")"))
}

for (i in 1:length(tbl_int1)) { 
   names(tbl_int1[[i]])[c(7,8,9,10)] <- c(paste0("pval.", i), paste0("bhp.", i), paste0("rank.", i), paste0("estci.",i))
}

int1 <- tbl_int1[[1]][,c("Name", "chr", "UCSC_RefGene_Name", "estci.1", "bhp.1", "rank.1")]
for (i in 2:6) {
   int1 <- merge(int1, tbl_int1[[i]][,c(1,10,8,9)], by="Name", all=T)
}

int1 <- int1[order(int1$rank.1),]
kable(int1[,ltbnms], row.names=F, col.names=ltlabs, caption="Top 10 Probes by logFC for Intervention at Mean BMI", digits=2)


## Intervention at +5 BMI ##

list2 <- list(swan.nocb1[[6]], swan.nocb2[[6]], swan.scb1[[6]], swan.scb2[[6]], swan.ucb1[[6]], swan.ucb2[[6]])

int_bmi2 <- as.vector(sapply(list2, function(x) cbind(x$Name[c(1:10)])))
int_bmi2 <- subset(int_bmi2, !duplicated(int_bmi2))

for (i in 1:length(list2))  {  list2[[i]]$rank <- c(1:nrow(list2[[i]])) }
tbl_int2 <- lapply(list2, function(x) subset(x, x$Name %in% int_bmi2))
for (i in 1:length(tbl_int2)) { 
   tbl_int2[[i]]$estci <- with(tbl_int2[[i]], paste0(sprintf("%.2f", logFC), " (", sprintf("%.2f", CI.L), ", ",
                                                     sprintf("%.2f", CI.R), ")"))
}

for (i in 1:length(tbl_int2)) { 
   names(tbl_int2[[i]])[c(7,8,9,10)] <- c(paste0("pval.", i), paste0("bhp.", i), paste0("rank.", i), paste0("estci.",i))
}

int2 <- tbl_int2[[1]][,c("Name", "chr", "UCSC_RefGene_Name", "estci.1", "bhp.1", "rank.1")]
for (i in 2:6) {
   int2 <- merge(int2, tbl_int2[[i]][,c(1,10,8,9)], by="Name", all=T)
}

int2 <- int2[order(int2$rank.1),]
kable(int2[,ltbnms], row.names=F, col.names=ltlabs, caption="Top 10 Probes by logFC for Intervention at +5 BMI", digits=2)


## BMI in Standard Care ##

list3 <- list(swan.nocb1[[10]], swan.nocb2[[10]], swan.scb1[[10]], swan.scb2[[10]], swan.ucb1[[10]], swan.ucb2[[10]])

int_bmi3 <- as.vector(sapply(list3, function(x) cbind(x$Name[c(1:10)])))
int_bmi3 <- subset(int_bmi3, !duplicated(int_bmi3))

for (i in 1:length(list3))  {  list3[[i]]$rank <- c(1:nrow(list3[[i]])) }
tbl_int3 <- lapply(list3, function(x) subset(x, x$Name %in% int_bmi3))
for (i in 1:length(tbl_int3)) { 
   tbl_int3[[i]]$estci <- with(tbl_int3[[i]], paste0(sprintf("%.2f", logFC), " (", sprintf("%.2f", CI.L), ", ",
                                                     sprintf("%.2f", CI.R), ")"))
}

for (i in 1:length(tbl_int3)) { 
   names(tbl_int3[[i]])[c(7,8,9,10)] <- c(paste0("pval.", i), paste0("bhp.", i), paste0("rank.", i), paste0("estci.",i))
}

int3 <- tbl_int3[[1]][,c("Name", "chr", "UCSC_RefGene_Name", "estci.1", "bhp.1", "rank.1")]
for (i in 2:6) {
   int3 <- merge(int3, tbl_int3[[i]][,c(1,10,8,9)], by="Name", all=T)
}

int3 <- int3[order(int3$rank.1),]
kable(int3[,ltbnms], row.names=F, col.names=ltlabs, caption="Top 10 Probes by logFC for BMI in Standard Care", digits=2)


## BMI in Lifestyle Advice ##

list4 <- list(swan.nocb1[[12]], swan.nocb2[[12]], swan.scb1[[12]], swan.scb2[[12]], swan.ucb1[[12]], swan.ucb2[[12]])

int_bmi4 <- as.vector(sapply(list4, function(x) cbind(x$Name[c(1:10)])))
int_bmi4 <- subset(int_bmi4, !duplicated(int_bmi4))

for (i in 1:length(list4))  {  list4[[i]]$rank <- c(1:nrow(list4[[i]])) }
tbl_int4 <- lapply(list4, function(x) subset(x, x$Name %in% int_bmi4))
for (i in 1:length(tbl_int4)) { 
   tbl_int4[[i]]$estci <- with(tbl_int4[[i]], paste0(sprintf("%.2f", logFC), " (", sprintf("%.2f", CI.L), ", ",
                                                     sprintf("%.2f", CI.R), ")"))
}

for (i in 1:length(tbl_int4)) { 
   names(tbl_int4[[i]])[c(7,8,9,10)] <- c(paste0("pval.", i), paste0("bhp.", i), paste0("rank.", i), paste0("estci.",i))
}

int4 <- tbl_int4[[1]][,c("Name", "chr", "UCSC_RefGene_Name", "estci.1", "bhp.1", "rank.1")]
for (i in 2:6) {
   int4 <- merge(int4, tbl_int4[[i]][,c(1,10,8,9)], by="Name", all=T)
}

int4 <- int4[order(int4$rank.1),]
kable(int4[,ltbnms], row.names=F, col.names=ltlabs, caption="Top 10 Probes by logFC for BMI in Lifestyle Advice", digits=2)


#----------------------------------------------------------#
#  Compare distributions of p values and log Fold Changes  #
#----------------------------------------------------------#

list1 <- list(swan.nocb1[[3]], swan.nocb2[[3]], swan.scb1[[3]], swan.scb2[[3]], swan.ucb1[[3]], swan.ucb2[[3]])

int1p <- list1[[1]][,c("Name", "logFC", "P.Value")]
for (i in c(2:6)) { 
   int1p <- merge(int1p, list1[[i]][,c("Name", "logFC", "P.Value")], by="Name")
}

names(int1p) <- c("Name", paste0(rep(c("logFC.", "pval."), 6), rep(c(1:6), each=2)))
                  
int1pl <- reshape(int1p, varying=list(paste0("pval.", c(1:6)), paste0("logFC.", c(1:6))),
                  v.names=c("pval", "logFC"), timevar="dat", idvar="Name", direction="long")

int1pl$batch.meth <- with(int1pl, ifelse(dat %in% c(1,2), 1, ifelse(dat %in% c(3,4), 2, 3)))
   int1pl$batch.meth <- factor(int1pl$batch.meth, levels=c(1,2,3), labels=c("NoCB", "sCB", "uCB"))
int1pl$filt.meth <- with(int1pl, ifelse(dat %in% c(1,3,5), 1, 2))
   int1pl$filt.meth <- factor(int1pl$filt.meth, levels=c(1,2), labels=c("Post", "Pre"))

kable(summaryBy(pval ~ filt.meth + batch.meth, data=int1pl, FUN=summary), row.names=F, digits=2,
      caption="Intervention at Mean BMI: P Value Distribution")

ggplot(aes(x=pval, y=batch.meth, col=batch.meth), data=int1pl) + geom_boxplot() +
   scale_color_viridis(discrete=T, begin=0, end=1) + theme(legend.position="none") +
   labs(x="Unadjusted p value", y="", title="Intervention at Mean BMI") +
   facet_wrap(~ filt.meth)

kable(summaryBy(logFC ~ filt.meth + batch.meth, data=int1pl, FUN=summary), row.names=F, digits=2,
      caption="Intervention at Mean BMI: logFC Distribution")

ggplot(aes(x=logFC, y=batch.meth, col=batch.meth), data=int1pl) + geom_boxplot() +
   scale_color_viridis(discrete=T, begin=0, end=1) + theme(legend.position="none") +
   labs(x="Log2 Fold Change", y="", title="Intervention at Mean BMI") +
   facet_wrap(~filt.meth)


# Intervention at BMI + 5

list2 <- list(swan.nocb1[[5]], swan.nocb2[[5]], swan.scb1[[5]], swan.scb2[[5]], swan.ucb1[[5]], swan.ucb2[[5]])

int2p <- list2[[1]][,c("Name", "logFC", "P.Value")]
for (i in c(2:6)) { 
   int2p <- merge(int2p, list2[[i]][,c("Name", "logFC", "P.Value")], by="Name")
}

names(int2p) <- c("Name", paste0(rep(c("logFC.", "pval."), 6), rep(c(1:6), each=2)))
                  
int2pl <- reshape(int2p, varying=list(paste0("pval.", c(1:6)), paste0("logFC.", c(1:6))),
                  v.names=c("pval", "logFC"), timevar="dat", idvar="Name", direction="long")

int2pl$batch.meth <- with(int2pl, ifelse(dat %in% c(1,2), 1, ifelse(dat %in% c(3,4), 2, 3)))
   int2pl$batch.meth <- factor(int2pl$batch.meth, levels=c(1,2,3), labels=c("NoCB", "sCB", "uCB"))
int2pl$filt.meth <- with(int2pl, ifelse(dat %in% c(1,3,5), 1, 2))
   int2pl$filt.meth <- factor(int2pl$filt.meth, levels=c(1,2), labels=c("Post", "Pre"))

kable(summaryBy(pval ~ filt.meth + batch.meth, data=int2pl, FUN=summary), row.names=F, digits=2,
      caption="Intervention at +5 BMI: P Value Distribution")

ggplot(aes(x=pval, y=batch.meth, col=batch.meth), data=int2pl) + geom_boxplot() +
   scale_color_viridis(discrete=T, begin=0, end=1) + theme(legend.position="none") +
   labs(x="Unadjusted p value", y="", title="Intervention at +5 BMI") +
   facet_wrap(~ filt.meth)

kable(summaryBy(logFC ~ filt.meth + batch.meth, data=int2pl, FUN=summary), row.names=F, digits=2,
      caption="Intervention at +5 BMI: logFC Distribution")

ggplot(aes(x=logFC, y=batch.meth, col=batch.meth), data=int2pl) + geom_boxplot() +
   scale_color_viridis(discrete=T, begin=0, end=1) + theme(legend.position="none") +
   labs(x="Log2 Fold Change", y="", title="Intervention at +5 BMI") +
   facet_wrap(~filt.meth)


## BMI in Standard Care ##

list3 <- list(swan.nocb1[[9]], swan.nocb2[[9]], swan.scb1[[9]], swan.scb2[[9]], swan.ucb1[[9]], swan.ucb2[[9]])

int3p <- list3[[1]][,c("Name", "logFC", "P.Value")]
for (i in c(2:6)) { 
   int3p <- merge(int3p, list3[[i]][,c("Name", "logFC", "P.Value")], by="Name")
}

names(int3p) <- c("Name", paste0(rep(c("logFC.", "pval."), 6), rep(c(1:6), each=2)))
                  
int3pl <- reshape(int3p, varying=list(paste0("pval.", c(1:6)), paste0("logFC.", c(1:6))),
                  v.names=c("pval", "logFC"), timevar="dat", idvar="Name", direction="long")

int3pl$batch.meth <- with(int3pl, ifelse(dat %in% c(1,2), 1, ifelse(dat %in% c(3,4), 2, 3)))
   int3pl$batch.meth <- factor(int3pl$batch.meth, levels=c(1,2,3), labels=c("NoCB", "sCB", "uCB"))
int3pl$filt.meth <- with(int3pl, ifelse(dat %in% c(1,3,5), 1, 2))
   int3pl$filt.meth <- factor(int3pl$filt.meth, levels=c(1,2), labels=c("Post", "Pre"))

kable(summaryBy(pval ~ filt.meth + batch.meth, data=int3pl, FUN=summary), row.names=F, digits=2,
      caption="BMI in Standard Care: P Value Distribution")

ggplot(aes(x=pval, y=batch.meth, col=batch.meth), data=int3pl) + geom_boxplot() +
   scale_color_viridis(discrete=T, begin=0, end=1) + theme(legend.position="none") +
   labs(x="Unadjusted p value", y="", title="BMI in Standard Care") +
   facet_wrap(~ filt.meth)

kable(summaryBy(logFC ~ filt.meth + batch.meth, data=int3pl, FUN=summary), row.names=F, digits=2,
      caption="BMI in Standard Care: logFC Distribution")

ggplot(aes(x=logFC, y=batch.meth, col=batch.meth), data=int3pl) + geom_boxplot() +
   scale_color_viridis(discrete=T, begin=0, end=1) + theme(legend.position="none") +
   labs(x="Log2 Fold Change", y="", title="BMI in Standard Care") +
   facet_wrap(~filt.meth)

## BMI in Lifestyle Advice ##

list4 <- list(swan.nocb1[[11]], swan.nocb2[[11]], swan.scb1[[11]], swan.scb2[[11]], swan.ucb1[[11]], swan.ucb2[[11]])

int4p <- list4[[1]][,c("Name", "logFC", "P.Value")]
for (i in c(2:6)) { 
   int4p <- merge(int4p, list4[[i]][,c("Name", "logFC", "P.Value")], by="Name")
}

names(int4p) <- c("Name", paste0(rep(c("logFC.", "pval."), 6), rep(c(1:6), each=2)))
                  
int4pl <- reshape(int4p, varying=list(paste0("pval.", c(1:6)), paste0("logFC.", c(1:6))),
                  v.names=c("pval", "logFC"), timevar="dat", idvar="Name", direction="long")

int4pl$batch.meth <- with(int4pl, ifelse(dat %in% c(1,2), 1, ifelse(dat %in% c(3,4), 2, 3)))
   int4pl$batch.meth <- factor(int4pl$batch.meth, levels=c(1,2,3), labels=c("NoCB", "sCB", "uCB"))
int4pl$filt.meth <- with(int4pl, ifelse(dat %in% c(1,3,5), 1, 2))
   int4pl$filt.meth <- factor(int4pl$filt.meth, levels=c(1,2), labels=c("Post", "Pre"))

kable(summaryBy(pval ~ filt.meth + batch.meth, data=int4pl, FUN=summary), row.names=F, digits=2,
      caption="BMI in Lifestyle Advice: P Value Distribution")

ggplot(aes(x=pval, y=batch.meth, col=batch.meth), data=int4pl) + geom_boxplot() +
   scale_color_viridis(discrete=T, begin=0, end=1) + theme(legend.position="none") +
   labs(x="Unadjusted p value", y="", title="BMI in Lifestyle Advice") +
   facet_wrap(~ filt.meth)

kable(summaryBy(logFC ~ filt.meth + batch.meth, data=int4pl, FUN=summary), row.names=F, digits=2,
      caption="BMI in Lifestyle Advice: logFC Distribution")

ggplot(aes(x=logFC, y=batch.meth, col=batch.meth), data=int4pl) + geom_boxplot() +
   scale_color_viridis(discrete=T, begin=0, end=1) + theme(legend.position="none") +
   labs(x="Log2 Fold Change", y="", title="BMI in Lifestyle Advice") +
   facet_wrap(~filt.meth)


rm(list1, list2, list3, list4, int1p, int1pl, int2p, int2pl, int3p, int3pl, int4p, int4pl,
   swan.nocb1, swan.nocb2, swan.scb1, swan.scb2, swan.ucb1, swan.ucb2, int1, int2, int3, int4,
   int_bmi1, int_bmi2, int_bmi3, int_bmi4, tbl_int1, tbl_int2, tbl_int3, tbl_int4)

```


# Compare Results Between Normalisation Methods

## Non ComBat Processed Data

Just using data with probes filtered post-normalisation to avoid having too much output.

``` {r nocbcomp, results="asis"}

sqn <- readRDS(file.path(datpath, "Model Fit Results/Methods Comparison/Probe Rankings/sqn.nocb.m2.RDS"))
bmiq <- readRDS(file.path(datpath, "Model Fit Results/Methods Comparison/Probe Rankings/bmiq.nocb.m2.RDS"))
swan <- readRDS(file.path(datpath, "Model Fit Results/Methods Comparison/Probe Rankings/swan.nocb.m2.RDS"))

#--------------------------------------------------------------------------------------------------------------------------------#
#                                                                                                                                #
#  Compare top 10 tables between post-filtered and pre-filtered data models (and also between different batch handling methods)  #
#                                                                                                                                #
#--------------------------------------------------------------------------------------------------------------------------------#

#-----------------------#
#   Top 10 by P Value   #
#-----------------------#

ltbnms <- c("Name", "chr", "UCSC_RefGene_Name", "estci.1", "bhp.1", "rank.1", "estci.2", "bhp.2", "rank.2", 
            "estci.3", "bhp.3", "rank.3")
ltlabs <- c("Name", "chr", "UCSC RefGene Name", "logFC SQN", "BH p SQN", "Rank SQN", "logFC BMIQ", "BH p BMIQ",
             "Rank BMIQ", "logFC SWAN", "BH p SWAN", "Rank SWAN")

## Intervention at Mean BMI ##

list1 <- list(sqn[[3]], bmiq[[3]], swan[[3]])

int_bmi1 <- as.vector(sapply(list1, function(x) cbind(x$Name[c(1:10)])))
int_bmi1 <- subset(int_bmi1, !duplicated(int_bmi1))  # 15

for (i in 1:length(list1))  {  list1[[i]]$rank <- c(1:nrow(list1[[i]])) }
tbl_int1 <- lapply(list1, function(x) subset(x, x$Name %in% int_bmi1))

for (i in 1:length(tbl_int1)) { 
   tbl_int1[[i]]$estci <- with(tbl_int1[[i]], paste0(sprintf("%.2f", logFC), " (", sprintf("%.2f", CI.L), ", ",
                                                     sprintf("%.2f", CI.R), ")"))
}

for (i in 1:length(tbl_int1)) { 
   names(tbl_int1[[i]])[c(7,8,10,11)] <- c(paste0("pval.", i), paste0("bhp.", i), paste0("rank.", i), paste0("estci.",i))
}

int1 <- tbl_int1[[1]][,c("Name", "chr", "UCSC_RefGene_Name", "estci.1", "bhp.1", "rank.1")]
for (i in 2:3) {
   int1 <- merge(int1, tbl_int1[[i]][,c(1,11,8,10)], by="Name", all=T)
}

int1 <- int1[order(int1$rank.1),]
int1[,grepl("bhp", names(int1))] <- lapply(int1[,grepl("bhp", names(int1))], function(x) pvalfn(x))
kable(int1[,ltbnms], row.names=F, col.names=ltlabs,
      caption="Top 10 Probes by P Value for Intervention at Mean BMI", digits=2)


## Intervention at +5 BMI ##

list2 <- list(sqn[[5]], bmiq[[5]], swan[[5]])

int_bmi2 <- as.vector(sapply(list2, function(x) cbind(x$Name[c(1:10)])))
int_bmi2 <- subset(int_bmi2, !duplicated(int_bmi2))  # 15

for (i in 1:length(list2))  {  list2[[i]]$rank <- c(1:nrow(list2[[i]])) }
tbl_int2 <- lapply(list2, function(x) subset(x, x$Name %in% int_bmi2))

for (i in 1:length(tbl_int2)) { 
   tbl_int2[[i]]$estci <- with(tbl_int2[[i]], paste0(sprintf("%.2f", logFC), " (", sprintf("%.2f", CI.L), ", ",
                                                     sprintf("%.2f", CI.R), ")"))
}

for (i in 1:length(tbl_int2)) { 
   names(tbl_int2[[i]])[c(7,8,10,11)] <- c(paste0("pval.", i), paste0("bhp.", i), paste0("rank.", i), paste0("estci.",i))
}

int2 <- tbl_int2[[1]][,c("Name", "chr", "UCSC_RefGene_Name", "estci.1", "bhp.1", "rank.1")]
for (i in 2:3) {
   int2 <- merge(int2, tbl_int2[[i]][,c(1,11,8,10)], by="Name", all=T)
}

int2 <- int2[order(int2$rank.1),]
int2[,grepl("bhp", names(int2))] <- lapply(int2[,grepl("bhp", names(int2))], function(x) pvalfn(x))
kable(int2[,ltbnms], row.names=F, col.names=ltlabs,
      caption="Top 10 Probes by P Value for Intervention at +5 BMI", digits=2)

## BMI in Standard Care ##

list3 <- list(sqn[[9]], bmiq[[9]], swan[[9]])

int_bmi3 <- as.vector(sapply(list3, function(x) cbind(x$Name[c(1:10)])))
int_bmi3 <- subset(int_bmi3, !duplicated(int_bmi3))  # 16

for (i in 1:length(list3))  {  list3[[i]]$rank <- c(1:nrow(list3[[i]])) }
tbl_int3 <- lapply(list3, function(x) subset(x, x$Name %in% int_bmi3))

for (i in 1:length(tbl_int3)) { 
   tbl_int3[[i]]$estci <- with(tbl_int3[[i]], paste0(sprintf("%.2f", logFC), " (", sprintf("%.2f", CI.L), ", ",
                                                     sprintf("%.2f", CI.R), ")"))
      }

for (i in 1:length(tbl_int3)) { 
   names(tbl_int3[[i]])[c(7,8,10,11)] <- c(paste0("pval.", i), paste0("bhp.", i), paste0("rank.", i), paste0("estci.",i))
}

int3 <- tbl_int3[[1]][,c("Name", "chr", "UCSC_RefGene_Name", "estci.1", "bhp.1", "rank.1")]
for (i in 2:3) {
   int3 <- merge(int3, tbl_int3[[i]][,c(1,11,8,10)], by="Name", all=T)
}

int3 <- int3[order(int3$rank.1),]
int3[,grepl("bhp", names(int3))] <- lapply(int3[,grepl("bhp", names(int3))], function(x) pvalfn(x))
kable(int3[,ltbnms], row.names=F, col.names=ltlabs, caption="Top 10 Probes by P Value for BMI in Standard Care", digits=2)


## BMI in Lifestyle Advice ##

list4 <- list(sqn[[11]], bmiq[[11]], swan[[11]])

int_bmi4 <- as.vector(sapply(list4, function(x) cbind(x$Name[c(1:10)])))
int_bmi4 <- subset(int_bmi4, !duplicated(int_bmi4))  # 16

for (i in 1:length(list4))  {  list4[[i]]$rank <- c(1:nrow(list4[[i]])) }
tbl_int4 <- lapply(list4, function(x) subset(x, x$Name %in% int_bmi4))

for (i in 1:length(tbl_int4)) { 
   tbl_int4[[i]]$estci <- with(tbl_int4[[i]], paste0(sprintf("%.2f", logFC), " (", sprintf("%.2f", CI.L), ", ",
                                                     sprintf("%.2f", CI.R), ")"))
      }

for (i in 1:length(tbl_int4)) { 
   names(tbl_int4[[i]])[c(7,8,10,11)] <- c(paste0("pval.", i), paste0("bhp.", i), paste0("rank.", i), paste0("estci.",i))
}

int4 <- tbl_int4[[1]][,c("Name", "chr", "UCSC_RefGene_Name", "estci.1", "bhp.1", "rank.1")]
for (i in 2:3) {
   int4 <- merge(int4, tbl_int4[[i]][,c(1,11,8,10)], by="Name", all=T)
}

int4 <- int4[order(int4$rank.1),]
int4[,grepl("bhp", names(int4))] <- lapply(int4[,grepl("bhp", names(int4))], function(x) pvalfn(x))
kable(int4[,ltbnms], row.names=F, col.names=ltlabs, caption="Top 10 Probes by P Value for BMI in Lifestyle Advice", digits=2)


#-----------------------------#
#  Top 10 by log Fold Change  #
#-----------------------------#

## Intervention at Mean BMI ##

list1 <- list(sqn[[4]], bmiq[[4]], swan[[4]])

int_bmi1 <- as.vector(sapply(list1, function(x) cbind(x$Name[c(1:10)])))
int_bmi1 <- subset(int_bmi1, !duplicated(int_bmi1))  # 14

for (i in 1:length(list1))  {  list1[[i]]$rank <- c(1:nrow(list1[[i]])) }
tbl_int1 <- lapply(list1, function(x) subset(x, x$Name %in% int_bmi1))
for (i in 1:length(tbl_int1)) { 
   tbl_int1[[i]]$estci <- with(tbl_int1[[i]], paste0(sprintf("%.2f", logFC), " (", sprintf("%.2f", CI.L), ", ",
                                                     sprintf("%.2f", CI.R), ")"))
}

for (i in 1:length(tbl_int1)) { 
   names(tbl_int1[[i]])[c(7,8,9,10)] <- c(paste0("pval.", i), paste0("bhp.", i), paste0("rank.", i), paste0("estci.",i))
}

int1 <- tbl_int1[[1]][,c("Name", "chr", "UCSC_RefGene_Name", "estci.1", "bhp.1", "rank.1")]
for (i in 2:3) {
   int1 <- merge(int1, tbl_int1[[i]][,c(1,10,8,9)], by="Name", all=T)
}

int1 <- int1[order(int1$rank.1),]
kable(int1[,ltbnms], row.names=F, col.names=ltlabs, caption="Top 10 Probes by logFC for Intervention at Mean BMI", digits=2)


## Intervention at +5 BMI ##

list2 <- list(sqn[[6]], bmiq[[6]], swan[[6]])

int_bmi2 <- as.vector(sapply(list2, function(x) cbind(x$Name[c(1:10)])))
int_bmi2 <- subset(int_bmi2, !duplicated(int_bmi2))

for (i in 1:length(list2))  {  list2[[i]]$rank <- c(1:nrow(list2[[i]])) }
tbl_int2 <- lapply(list2, function(x) subset(x, x$Name %in% int_bmi2))
for (i in 1:length(tbl_int2)) { 
   tbl_int2[[i]]$estci <- with(tbl_int2[[i]], paste0(sprintf("%.2f", logFC), " (", sprintf("%.2f", CI.L), ", ",
                                                     sprintf("%.2f", CI.R), ")"))
}

for (i in 1:length(tbl_int2)) { 
   names(tbl_int2[[i]])[c(7,8,9,10)] <- c(paste0("pval.", i), paste0("bhp.", i), paste0("rank.", i), paste0("estci.",i))
}

int2 <- tbl_int2[[1]][,c("Name", "chr", "UCSC_RefGene_Name", "estci.1", "bhp.1", "rank.1")]
for (i in 2:3) {
   int2 <- merge(int2, tbl_int2[[i]][,c(1,10,8,9)], by="Name", all=T)
}

int2 <- int2[order(int2$rank.1),]
kable(int2[,ltbnms], row.names=F, col.names=ltlabs, caption="Top 10 Probes by logFC for Intervention at +5 BMI", digits=2)


## BMI in Standard Care ##

list3 <- list(sqn[[10]], bmiq[[10]], swan[[10]])

int_bmi3 <- as.vector(sapply(list3, function(x) cbind(x$Name[c(1:10)])))
int_bmi3 <- subset(int_bmi3, !duplicated(int_bmi3))

for (i in 1:length(list3))  {  list3[[i]]$rank <- c(1:nrow(list3[[i]])) }
tbl_int3 <- lapply(list3, function(x) subset(x, x$Name %in% int_bmi3))
for (i in 1:length(tbl_int3)) { 
   tbl_int3[[i]]$estci <- with(tbl_int3[[i]], paste0(sprintf("%.2f", logFC), " (", sprintf("%.2f", CI.L), ", ",
                                                     sprintf("%.2f", CI.R), ")"))
}

for (i in 1:length(tbl_int3)) { 
   names(tbl_int3[[i]])[c(7,8,9,10)] <- c(paste0("pval.", i), paste0("bhp.", i), paste0("rank.", i), paste0("estci.",i))
}

int3 <- tbl_int3[[1]][,c("Name", "chr", "UCSC_RefGene_Name", "estci.1", "bhp.1", "rank.1")]
for (i in 2:3) {
   int3 <- merge(int3, tbl_int3[[i]][,c(1,10,8,9)], by="Name", all=T)
}

int3 <- int3[order(int3$rank.1),]
kable(int3[,ltbnms], row.names=F, col.names=ltlabs, caption="Top 10 Probes by logFC for BMI in Standard Care", digits=2)


## BMI in Lifestyle Advice ##

list4 <- list(sqn[[12]], bmiq[[12]], swan[[12]])

int_bmi4 <- as.vector(sapply(list4, function(x) cbind(x$Name[c(1:10)])))
int_bmi4 <- subset(int_bmi4, !duplicated(int_bmi4))

for (i in 1:length(list4))  {  list4[[i]]$rank <- c(1:nrow(list4[[i]])) }
tbl_int4 <- lapply(list4, function(x) subset(x, x$Name %in% int_bmi4))
for (i in 1:length(tbl_int4)) { 
   tbl_int4[[i]]$estci <- with(tbl_int4[[i]], paste0(sprintf("%.2f", logFC), " (", sprintf("%.2f", CI.L), ", ",
                                                     sprintf("%.2f", CI.R), ")"))
}

for (i in 1:length(tbl_int4)) { 
   names(tbl_int4[[i]])[c(7,8,9,10)] <- c(paste0("pval.", i), paste0("bhp.", i), paste0("rank.", i), paste0("estci.",i))
}

int4 <- tbl_int4[[1]][,c("Name", "chr", "UCSC_RefGene_Name", "estci.1", "bhp.1", "rank.1")]
for (i in 2:3) {
   int4 <- merge(int4, tbl_int4[[i]][,c(1,10,8,9)], by="Name", all=T)
}

int4 <- int4[order(int4$rank.1),]
kable(int4[,ltbnms], row.names=F, col.names=ltlabs, caption="Top 10 Probes by logFC for BMI in Lifestyle Advice", digits=2)


#----------------------------------------------------------#
#  Compare distributions of p values and log Fold Changes  #
#----------------------------------------------------------#

list1 <- list(sqn[[3]], bmiq[[3]], swan[[3]])

int1p <- list1[[1]][,c("Name", "logFC", "P.Value")]
for (i in c(2:3)) { 
   int1p <- merge(int1p, list1[[i]][,c("Name", "logFC", "P.Value")], by="Name")
}

names(int1p) <- c("Name", paste0(rep(c("logFC.", "pval."), 3), rep(c(1:3), each=2)))
                  
int1pl <- reshape(int1p, varying=list(paste0("pval.", c(1:3)), paste0("logFC.", c(1:3))),
                  v.names=c("pval", "logFC"), timevar="dat", idvar="Name", direction="long")

int1pl$dat <- factor(int1pl$dat, levels=c(1,2,3), labels=c("SQN", "BMIQ", "SWAN"))

kable(summaryBy(pval ~ dat, data=int1pl, FUN=summary), row.names=F, digits=2,
      caption="Intervention at Mean BMI: P Value Distribution")

ggplot(aes(x=pval, y=dat, col=dat), data=int1pl) + geom_boxplot() +
   scale_color_viridis(discrete=T, begin=0, end=1) + theme(legend.position="none") +
   labs(x="Unadjusted p value", y="", title="Intervention at Mean BMI") 

kable(summaryBy(logFC ~ dat, data=int1pl, FUN=summary), row.names=F, digits=2,
      caption="Intervention at Mean BMI: logFC Distribution")

ggplot(aes(x=logFC, y=dat, col=dat), data=int1pl) + geom_boxplot() +
   scale_color_viridis(discrete=T, begin=0, end=1) + theme(legend.position="none") +
   labs(x="Log2 Fold Change", y="", title="Intervention at Mean BMI")


# Intervention at BMI + 5

list2 <- list(sqn[[5]], bmiq[[5]], swan[[5]])

int2p <- list2[[1]][,c("Name", "logFC", "P.Value")]
for (i in c(2:3)) { 
   int2p <- merge(int2p, list2[[i]][,c("Name", "logFC", "P.Value")], by="Name")
}

names(int2p) <- c("Name", paste0(rep(c("logFC.", "pval."), 3), rep(c(1:3), each=2)))
                  
int2pl <- reshape(int2p, varying=list(paste0("pval.", c(1:3)), paste0("logFC.", c(1:3))),
                  v.names=c("pval", "logFC"), timevar="dat", idvar="Name", direction="long")

int2pl$dat <- factor(int2pl$dat, levels=c(1,2,3), labels=c("SQN", "BMIQ", "SWAN"))

kable(summaryBy(pval ~ dat, data=int2pl, FUN=summary), row.names=F, digits=2,
      caption="Intervention at +5 BMI: P Value Distribution")

ggplot(aes(x=pval, y=dat, col=dat), data=int2pl) + geom_boxplot() +
   scale_color_viridis(discrete=T, begin=0, end=1) + theme(legend.position="none") +
   labs(x="Unadjusted p value", y="", title="Intervention at +5 BMI")

kable(summaryBy(logFC ~ dat, data=int2pl, FUN=summary), row.names=F, digits=2,
      caption="Intervention at +5 BMI: logFC Distribution")

ggplot(aes(x=logFC, y=dat, col=dat), data=int2pl) + geom_boxplot() +
   scale_color_viridis(discrete=T, begin=0, end=1) + theme(legend.position="none") +
   labs(x="Log2 Fold Change", y="", title="Intervention at +5 BMI")


## BMI in Standard Care ##

list3 <- list(sqn[[9]], bmiq[[9]], swan[[9]])

int3p <- list3[[1]][,c("Name", "logFC", "P.Value")]
for (i in c(2:3)) { 
   int3p <- merge(int3p, list3[[i]][,c("Name", "logFC", "P.Value")], by="Name")
}

names(int3p) <- c("Name", paste0(rep(c("logFC.", "pval."), 3), rep(c(1:3), each=2)))
                  
int3pl <- reshape(int3p, varying=list(paste0("pval.", c(1:3)), paste0("logFC.", c(1:3))),
                  v.names=c("pval", "logFC"), timevar="dat", idvar="Name", direction="long")
   int3pl$dat <- factor(int3pl$dat, levels=c(1,2,3), labels=c("SQN", "BMIQ", "SWAN"))

kable(summaryBy(pval ~ dat, data=int3pl, FUN=summary), row.names=F, digits=2,
      caption="BMI in Standard Care: P Value Distribution")

ggplot(aes(x=pval, y=dat, col=dat), data=int3pl) + geom_boxplot() +
   scale_color_viridis(discrete=T, begin=0, end=1) + theme(legend.position="none") +
   labs(x="Unadjusted p value", y="", title="BMI in Standard Care")

kable(summaryBy(logFC ~ dat, data=int3pl, FUN=summary), row.names=F, digits=2,
      caption="BMI in Standard Care: logFC Distribution")

ggplot(aes(x=logFC, y=dat, col=dat), data=int3pl) + geom_boxplot() +
   scale_color_viridis(discrete=T, begin=0, end=1) + theme(legend.position="none") +
   labs(x="Log2 Fold Change", y="", title="BMI in Standard Care")

## BMI in Lifestyle Advice ##

list4 <- list(sqn[[11]], bmiq[[11]], swan[[11]])

int4p <- list4[[1]][,c("Name", "logFC", "P.Value")]
for (i in c(2:3)) { 
   int4p <- merge(int4p, list4[[i]][,c("Name", "logFC", "P.Value")], by="Name")
}

names(int4p) <- c("Name", paste0(rep(c("logFC.", "pval."), 3), rep(c(1:3), each=2)))
                  
int4pl <- reshape(int4p, varying=list(paste0("pval.", c(1:3)), paste0("logFC.", c(1:3))),
                  v.names=c("pval", "logFC"), timevar="dat", idvar="Name", direction="long")
   int4pl$dat <- factor(int4pl$dat, levels=c(1,2,3), labels=c("SQN", "BMIQ", "SWAN"))

kable(summaryBy(pval ~ dat, data=int4pl, FUN=summary), row.names=F, digits=2,
      caption="BMI in Lifestyle Advice: P Value Distribution")

ggplot(aes(x=pval, y=dat, col=dat), data=int4pl) + geom_boxplot() +
   scale_color_viridis(discrete=T, begin=0, end=1) + theme(legend.position="none") +
   labs(x="Unadjusted p value", y="", title="BMI in Lifestyle Advice")

kable(summaryBy(logFC ~ dat, data=int4pl, FUN=summary), row.names=F, digits=2,
      caption="BMI in Lifestyle Advice: logFC Distribution")

ggplot(aes(x=logFC, y=dat, col=dat), data=int4pl) + geom_boxplot() +
   scale_color_viridis(discrete=T, begin=0, end=1) + theme(legend.position="none") +
   labs(x="Log2 Fold Change", y="", title="BMI in Lifestyle Advice")


rm(list1, list2, list3, list4, int1p, int1pl, int2p, int2pl, int3p, int3pl, int4p, int4pl,
   sqn, bmiq, swan, int1, int2, int3, int4)


```


## Supervised ComBat Processed Data

``` {r scbcomp, results="asis"}

sqn <- readRDS(file.path(datpath, "Model Fit Results/Methods Comparison/Probe Rankings/sqn.scb.m1.RDS"))
bmiq <- readRDS(file.path(datpath, "Model Fit Results/Methods Comparison/Probe Rankings/bmiq.scb.m1.RDS"))
swan <- readRDS(file.path(datpath, "Model Fit Results/Methods Comparison/Probe Rankings/swan.scb.m1.RDS"))

#--------------------------------------------------------------------------------------------------------------------------------#
#                                                                                                                                #
#  Compare top 10 tables between post-filtered and pre-filtered data models (and also between different batch handling methods)  #
#                                                                                                                                #
#--------------------------------------------------------------------------------------------------------------------------------#

#-----------------------#
#   Top 10 by P Value   #
#-----------------------#

ltbnms <- c("Name", "chr", "UCSC_RefGene_Name", "estci.1", "bhp.1", "rank.1", "estci.2", "bhp.2", "rank.2", 
            "estci.3", "bhp.3", "rank.3")
ltlabs <- c("Name", "chr", "UCSC RefGene Name", "logFC SQN", "BH p SQN", "Rank SQN", "logFC BMIQ", "BH p BMIQ",
             "Rank BMIQ", "logFC SWAN", "BH p SWAN", "Rank SWAN")

## Intervention at Mean BMI ##

list1 <- list(sqn[[3]], bmiq[[3]], swan[[3]])

int_bmi1 <- as.vector(sapply(list1, function(x) cbind(x$Name[c(1:10)])))
int_bmi1 <- subset(int_bmi1, !duplicated(int_bmi1))  # 15

for (i in 1:length(list1))  {  list1[[i]]$rank <- c(1:nrow(list1[[i]])) }
tbl_int1 <- lapply(list1, function(x) subset(x, x$Name %in% int_bmi1))

for (i in 1:length(tbl_int1)) { 
   tbl_int1[[i]]$estci <- with(tbl_int1[[i]], paste0(sprintf("%.2f", logFC), " (", sprintf("%.2f", CI.L), ", ",
                                                     sprintf("%.2f", CI.R), ")"))
}

for (i in 1:length(tbl_int1)) { 
   names(tbl_int1[[i]])[c(7,8,10,11)] <- c(paste0("pval.", i), paste0("bhp.", i), paste0("rank.", i), paste0("estci.",i))
}

int1 <- tbl_int1[[1]][,c("Name", "chr", "UCSC_RefGene_Name", "estci.1", "bhp.1", "rank.1")]
for (i in 2:3) {
   int1 <- merge(int1, tbl_int1[[i]][,c(1,11,8,10)], by="Name", all=T)
}

int1 <- int1[order(int1$rank.1),]
int1[,grepl("bhp", names(int1))] <- lapply(int1[,grepl("bhp", names(int1))], function(x) pvalfn(x))
kable(int1[,ltbnms], row.names=F, col.names=ltlabs,
      caption="Top 10 Probes by P Value for Intervention at Mean BMI", digits=2)


## Intervention at +5 BMI ##

list2 <- list(sqn[[5]], bmiq[[5]], swan[[5]])

int_bmi2 <- as.vector(sapply(list2, function(x) cbind(x$Name[c(1:10)])))
int_bmi2 <- subset(int_bmi2, !duplicated(int_bmi2))  # 15

for (i in 1:length(list2))  {  list2[[i]]$rank <- c(1:nrow(list2[[i]])) }
tbl_int2 <- lapply(list2, function(x) subset(x, x$Name %in% int_bmi2))

for (i in 1:length(tbl_int2)) { 
   tbl_int2[[i]]$estci <- with(tbl_int2[[i]], paste0(sprintf("%.2f", logFC), " (", sprintf("%.2f", CI.L), ", ",
                                                     sprintf("%.2f", CI.R), ")"))
}

for (i in 1:length(tbl_int2)) { 
   names(tbl_int2[[i]])[c(7,8,10,11)] <- c(paste0("pval.", i), paste0("bhp.", i), paste0("rank.", i), paste0("estci.",i))
}

int2 <- tbl_int2[[1]][,c("Name", "chr", "UCSC_RefGene_Name", "estci.1", "bhp.1", "rank.1")]
for (i in 2:3) {
   int2 <- merge(int2, tbl_int2[[i]][,c(1,11,8,10)], by="Name", all=T)
}

int2 <- int2[order(int2$rank.1),]
int2[,grepl("bhp", names(int2))] <- lapply(int2[,grepl("bhp", names(int2))], function(x) pvalfn(x))
kable(int2[,ltbnms], row.names=F, col.names=ltlabs,
      caption="Top 10 Probes by P Value for Intervention at +5 BMI", digits=2)

## BMI in Standard Care ##

list3 <- list(sqn[[9]], bmiq[[9]], swan[[9]])

int_bmi3 <- as.vector(sapply(list3, function(x) cbind(x$Name[c(1:10)])))
int_bmi3 <- subset(int_bmi3, !duplicated(int_bmi3))  # 16

for (i in 1:length(list3))  {  list3[[i]]$rank <- c(1:nrow(list3[[i]])) }
tbl_int3 <- lapply(list3, function(x) subset(x, x$Name %in% int_bmi3))

for (i in 1:length(tbl_int3)) { 
   tbl_int3[[i]]$estci <- with(tbl_int3[[i]], paste0(sprintf("%.2f", logFC), " (", sprintf("%.2f", CI.L), ", ",
                                                     sprintf("%.2f", CI.R), ")"))
      }

for (i in 1:length(tbl_int3)) { 
   names(tbl_int3[[i]])[c(7,8,10,11)] <- c(paste0("pval.", i), paste0("bhp.", i), paste0("rank.", i), paste0("estci.",i))
}

int3 <- tbl_int3[[1]][,c("Name", "chr", "UCSC_RefGene_Name", "estci.1", "bhp.1", "rank.1")]
for (i in 2:3) {
   int3 <- merge(int3, tbl_int3[[i]][,c(1,11,8,10)], by="Name", all=T)
}

int3 <- int3[order(int3$rank.1),]
int3[,grepl("bhp", names(int3))] <- lapply(int3[,grepl("bhp", names(int3))], function(x) pvalfn(x))
kable(int3[,ltbnms], row.names=F, col.names=ltlabs, caption="Top 10 Probes by P Value for BMI in Standard Care", digits=2)


## BMI in Lifestyle Advice ##

list4 <- list(sqn[[11]], bmiq[[11]], swan[[11]])

int_bmi4 <- as.vector(sapply(list4, function(x) cbind(x$Name[c(1:10)])))
int_bmi4 <- subset(int_bmi4, !duplicated(int_bmi4))  # 16

for (i in 1:length(list4))  {  list4[[i]]$rank <- c(1:nrow(list4[[i]])) }
tbl_int4 <- lapply(list4, function(x) subset(x, x$Name %in% int_bmi4))

for (i in 1:length(tbl_int4)) { 
   tbl_int4[[i]]$estci <- with(tbl_int4[[i]], paste0(sprintf("%.2f", logFC), " (", sprintf("%.2f", CI.L), ", ",
                                                     sprintf("%.2f", CI.R), ")"))
      }

for (i in 1:length(tbl_int4)) { 
   names(tbl_int4[[i]])[c(7,8,10,11)] <- c(paste0("pval.", i), paste0("bhp.", i), paste0("rank.", i), paste0("estci.",i))
}

int4 <- tbl_int4[[1]][,c("Name", "chr", "UCSC_RefGene_Name", "estci.1", "bhp.1", "rank.1")]
for (i in 2:3) {
   int4 <- merge(int4, tbl_int4[[i]][,c(1,11,8,10)], by="Name", all=T)
}

int4 <- int4[order(int4$rank.1),]
int4[,grepl("bhp", names(int4))] <- lapply(int4[,grepl("bhp", names(int4))], function(x) pvalfn(x))
kable(int4[,ltbnms], row.names=F, col.names=ltlabs, caption="Top 10 Probes by P Value for BMI in Lifestyle Advice", digits=2)


#-----------------------------#
#  Top 10 by log Fold Change  #
#-----------------------------#

## Intervention at Mean BMI ##

list1 <- list(sqn[[4]], bmiq[[4]], swan[[4]])

int_bmi1 <- as.vector(sapply(list1, function(x) cbind(x$Name[c(1:10)])))
int_bmi1 <- subset(int_bmi1, !duplicated(int_bmi1))  # 14

for (i in 1:length(list1))  {  list1[[i]]$rank <- c(1:nrow(list1[[i]])) }
tbl_int1 <- lapply(list1, function(x) subset(x, x$Name %in% int_bmi1))
for (i in 1:length(tbl_int1)) { 
   tbl_int1[[i]]$estci <- with(tbl_int1[[i]], paste0(sprintf("%.2f", logFC), " (", sprintf("%.2f", CI.L), ", ",
                                                     sprintf("%.2f", CI.R), ")"))
}

for (i in 1:length(tbl_int1)) { 
   names(tbl_int1[[i]])[c(7,8,9,10)] <- c(paste0("pval.", i), paste0("bhp.", i), paste0("rank.", i), paste0("estci.",i))
}

int1 <- tbl_int1[[1]][,c("Name", "chr", "UCSC_RefGene_Name", "estci.1", "bhp.1", "rank.1")]
for (i in 2:3) {
   int1 <- merge(int1, tbl_int1[[i]][,c(1,10,8,9)], by="Name", all=T)
}

int1 <- int1[order(int1$rank.1),]
kable(int1[,ltbnms], row.names=F, col.names=ltlabs, caption="Top 10 Probes by logFC for Intervention at Mean BMI", digits=2)


## Intervention at +5 BMI ##

list2 <- list(sqn[[6]], bmiq[[6]], swan[[6]])

int_bmi2 <- as.vector(sapply(list2, function(x) cbind(x$Name[c(1:10)])))
int_bmi2 <- subset(int_bmi2, !duplicated(int_bmi2))

for (i in 1:length(list2))  {  list2[[i]]$rank <- c(1:nrow(list2[[i]])) }
tbl_int2 <- lapply(list2, function(x) subset(x, x$Name %in% int_bmi2))
for (i in 1:length(tbl_int2)) { 
   tbl_int2[[i]]$estci <- with(tbl_int2[[i]], paste0(sprintf("%.2f", logFC), " (", sprintf("%.2f", CI.L), ", ",
                                                     sprintf("%.2f", CI.R), ")"))
}

for (i in 1:length(tbl_int2)) { 
   names(tbl_int2[[i]])[c(7,8,9,10)] <- c(paste0("pval.", i), paste0("bhp.", i), paste0("rank.", i), paste0("estci.",i))
}

int2 <- tbl_int2[[1]][,c("Name", "chr", "UCSC_RefGene_Name", "estci.1", "bhp.1", "rank.1")]
for (i in 2:3) {
   int2 <- merge(int2, tbl_int2[[i]][,c(1,10,8,9)], by="Name", all=T)
}

int2 <- int2[order(int2$rank.1),]
kable(int2[,ltbnms], row.names=F, col.names=ltlabs, caption="Top 10 Probes by logFC for Intervention at +5 BMI", digits=2)


## BMI in Standard Care ##

list3 <- list(sqn[[10]], bmiq[[10]], swan[[10]])

int_bmi3 <- as.vector(sapply(list3, function(x) cbind(x$Name[c(1:10)])))
int_bmi3 <- subset(int_bmi3, !duplicated(int_bmi3))

for (i in 1:length(list3))  {  list3[[i]]$rank <- c(1:nrow(list3[[i]])) }
tbl_int3 <- lapply(list3, function(x) subset(x, x$Name %in% int_bmi3))
for (i in 1:length(tbl_int3)) { 
   tbl_int3[[i]]$estci <- with(tbl_int3[[i]], paste0(sprintf("%.2f", logFC), " (", sprintf("%.2f", CI.L), ", ",
                                                     sprintf("%.2f", CI.R), ")"))
}

for (i in 1:length(tbl_int3)) { 
   names(tbl_int3[[i]])[c(7,8,9,10)] <- c(paste0("pval.", i), paste0("bhp.", i), paste0("rank.", i), paste0("estci.",i))
}

int3 <- tbl_int3[[1]][,c("Name", "chr", "UCSC_RefGene_Name", "estci.1", "bhp.1", "rank.1")]
for (i in 2:3) {
   int3 <- merge(int3, tbl_int3[[i]][,c(1,10,8,9)], by="Name", all=T)
}

int3 <- int3[order(int3$rank.1),]
kable(int3[,ltbnms], row.names=F, col.names=ltlabs, caption="Top 10 Probes by logFC for BMI in Standard Care", digits=2)


## BMI in Lifestyle Advice ##

list4 <- list(sqn[[12]], bmiq[[12]], swan[[12]])

int_bmi4 <- as.vector(sapply(list4, function(x) cbind(x$Name[c(1:10)])))
int_bmi4 <- subset(int_bmi4, !duplicated(int_bmi4))

for (i in 1:length(list4))  {  list4[[i]]$rank <- c(1:nrow(list4[[i]])) }
tbl_int4 <- lapply(list4, function(x) subset(x, x$Name %in% int_bmi4))
for (i in 1:length(tbl_int4)) { 
   tbl_int4[[i]]$estci <- with(tbl_int4[[i]], paste0(sprintf("%.2f", logFC), " (", sprintf("%.2f", CI.L), ", ",
                                                     sprintf("%.2f", CI.R), ")"))
}

for (i in 1:length(tbl_int4)) { 
   names(tbl_int4[[i]])[c(7,8,9,10)] <- c(paste0("pval.", i), paste0("bhp.", i), paste0("rank.", i), paste0("estci.",i))
}

int4 <- tbl_int4[[1]][,c("Name", "chr", "UCSC_RefGene_Name", "estci.1", "bhp.1", "rank.1")]
for (i in 2:3) {
   int4 <- merge(int4, tbl_int4[[i]][,c(1,10,8,9)], by="Name", all=T)
}

int4 <- int4[order(int4$rank.1),]
kable(int4[,ltbnms], row.names=F, col.names=ltlabs, caption="Top 10 Probes by logFC for BMI in Lifestyle Advice", digits=2)


#----------------------------------------------------------#
#  Compare distributions of p values and log Fold Changes  #
#----------------------------------------------------------#

list1 <- list(sqn[[3]], bmiq[[3]], swan[[3]])

int1p <- list1[[1]][,c("Name", "logFC", "P.Value")]
for (i in c(2:3)) { 
   int1p <- merge(int1p, list1[[i]][,c("Name", "logFC", "P.Value")], by="Name")
}

names(int1p) <- c("Name", paste0(rep(c("logFC.", "pval."), 3), rep(c(1:3), each=2)))
                  
int1pl <- reshape(int1p, varying=list(paste0("pval.", c(1:3)), paste0("logFC.", c(1:3))),
                  v.names=c("pval", "logFC"), timevar="dat", idvar="Name", direction="long")

int1pl$dat <- factor(int1pl$dat, levels=c(1,2,3), labels=c("SQN", "BMIQ", "SWAN"))

kable(summaryBy(pval ~ dat, data=int1pl, FUN=summary), row.names=F, digits=2,
      caption="Intervention at Mean BMI: P Value Distribution")

ggplot(aes(x=pval, y=dat, col=dat), data=int1pl) + geom_boxplot() +
   scale_color_viridis(discrete=T, begin=0, end=1) + theme(legend.position="none") +
   labs(x="Unadjusted p value", y="", title="Intervention at Mean BMI") 

kable(summaryBy(logFC ~ dat, data=int1pl, FUN=summary), row.names=F, digits=2,
      caption="Intervention at Mean BMI: logFC Distribution")

ggplot(aes(x=logFC, y=dat, col=dat), data=int1pl) + geom_boxplot() +
   scale_color_viridis(discrete=T, begin=0, end=1) + theme(legend.position="none") +
   labs(x="Log2 Fold Change", y="", title="Intervention at Mean BMI")


# Intervention at BMI + 5

list2 <- list(sqn[[5]], bmiq[[5]], swan[[5]])

int2p <- list2[[1]][,c("Name", "logFC", "P.Value")]
for (i in c(2:3)) { 
   int2p <- merge(int2p, list2[[i]][,c("Name", "logFC", "P.Value")], by="Name")
}

names(int2p) <- c("Name", paste0(rep(c("logFC.", "pval."), 3), rep(c(1:3), each=2)))
                  
int2pl <- reshape(int2p, varying=list(paste0("pval.", c(1:3)), paste0("logFC.", c(1:3))),
                  v.names=c("pval", "logFC"), timevar="dat", idvar="Name", direction="long")

int2pl$dat <- factor(int2pl$dat, levels=c(1,2,3), labels=c("SQN", "BMIQ", "SWAN"))

kable(summaryBy(pval ~ dat, data=int2pl, FUN=summary), row.names=F, digits=2,
      caption="Intervention at +5 BMI: P Value Distribution")

ggplot(aes(x=pval, y=dat, col=dat), data=int2pl) + geom_boxplot() +
   scale_color_viridis(discrete=T, begin=0, end=1) + theme(legend.position="none") +
   labs(x="Unadjusted p value", y="", title="Intervention at +5 BMI")

kable(summaryBy(logFC ~ dat, data=int2pl, FUN=summary), row.names=F, digits=2,
      caption="Intervention at +5 BMI: logFC Distribution")

ggplot(aes(x=logFC, y=dat, col=dat), data=int2pl) + geom_boxplot() +
   scale_color_viridis(discrete=T, begin=0, end=1) + theme(legend.position="none") +
   labs(x="Log2 Fold Change", y="", title="Intervention at +5 BMI")


## BMI in Standard Care ##

list3 <- list(sqn[[9]], bmiq[[9]], swan[[9]])

int3p <- list3[[1]][,c("Name", "logFC", "P.Value")]
for (i in c(2:3)) { 
   int3p <- merge(int3p, list3[[i]][,c("Name", "logFC", "P.Value")], by="Name")
}

names(int3p) <- c("Name", paste0(rep(c("logFC.", "pval."), 3), rep(c(1:3), each=2)))
                  
int3pl <- reshape(int3p, varying=list(paste0("pval.", c(1:3)), paste0("logFC.", c(1:3))),
                  v.names=c("pval", "logFC"), timevar="dat", idvar="Name", direction="long")
   int3pl$dat <- factor(int3pl$dat, levels=c(1,2,3), labels=c("SQN", "BMIQ", "SWAN"))

kable(summaryBy(pval ~ dat, data=int3pl, FUN=summary), row.names=F, digits=2,
      caption="BMI in Standard Care: P Value Distribution")

ggplot(aes(x=pval, y=dat, col=dat), data=int3pl) + geom_boxplot() +
   scale_color_viridis(discrete=T, begin=0, end=1) + theme(legend.position="none") +
   labs(x="Unadjusted p value", y="", title="BMI in Standard Care")

kable(summaryBy(logFC ~ dat, data=int3pl, FUN=summary), row.names=F, digits=2,
      caption="BMI in Standard Care: logFC Distribution")

ggplot(aes(x=logFC, y=dat, col=dat), data=int3pl) + geom_boxplot() +
   scale_color_viridis(discrete=T, begin=0, end=1) + theme(legend.position="none") +
   labs(x="Log2 Fold Change", y="", title="BMI in Standard Care")

## BMI in Lifestyle Advice ##

list4 <- list(sqn[[11]], bmiq[[11]], swan[[11]])

int4p <- list4[[1]][,c("Name", "logFC", "P.Value")]
for (i in c(2:3)) { 
   int4p <- merge(int4p, list4[[i]][,c("Name", "logFC", "P.Value")], by="Name")
}

names(int4p) <- c("Name", paste0(rep(c("logFC.", "pval."), 3), rep(c(1:3), each=2)))
                  
int4pl <- reshape(int4p, varying=list(paste0("pval.", c(1:3)), paste0("logFC.", c(1:3))),
                  v.names=c("pval", "logFC"), timevar="dat", idvar="Name", direction="long")
   int4pl$dat <- factor(int4pl$dat, levels=c(1,2,3), labels=c("SQN", "BMIQ", "SWAN"))

kable(summaryBy(pval ~ dat, data=int4pl, FUN=summary), row.names=F, digits=2,
      caption="BMI in Lifestyle Advice: P Value Distribution")

ggplot(aes(x=pval, y=dat, col=dat), data=int4pl) + geom_boxplot() +
   scale_color_viridis(discrete=T, begin=0, end=1) + theme(legend.position="none") +
   labs(x="Unadjusted p value", y="", title="BMI in Lifestyle Advice")

kable(summaryBy(logFC ~ dat, data=int4pl, FUN=summary), row.names=F, digits=2,
      caption="BMI in Lifestyle Advice: logFC Distribution")

ggplot(aes(x=logFC, y=dat, col=dat), data=int4pl) + geom_boxplot() +
   scale_color_viridis(discrete=T, begin=0, end=1) + theme(legend.position="none") +
   labs(x="Log2 Fold Change", y="", title="BMI in Lifestyle Advice")


rm(list1, list2, list3, list4, int1p, int1pl, int2p, int2pl, int3p, int3pl, int4p, int4pl,
   sqn, bmiq, swan, int1, int2, int3, int4)

```


## UnSupervised ComBat Processed Data

``` {r ucbcomp, results="asis"}

sqn <- readRDS(file.path(datpath, "Model Fit Results/Methods Comparison/Probe Rankings/sqn.ucb.m1.RDS"))
bmiq <- readRDS(file.path(datpath, "Model Fit Results/Methods Comparison/Probe Rankings/bmiq.ucb.m1.RDS"))
swan <- readRDS(file.path(datpath, "Model Fit Results/Methods Comparison/Probe Rankings/swan.ucb.m1.RDS"))

#--------------------------------------------------------------------------------------------------------------------------------#
#                                                                                                                                #
#  Compare top 10 tables between post-filtered and pre-filtered data models (and also between different batch handling methods)  #
#                                                                                                                                #
#--------------------------------------------------------------------------------------------------------------------------------#

#-----------------------#
#   Top 10 by P Value   #
#-----------------------#

ltbnms <- c("Name", "chr", "UCSC_RefGene_Name", "estci.1", "bhp.1", "rank.1", "estci.2", "bhp.2", "rank.2", 
            "estci.3", "bhp.3", "rank.3")
ltlabs <- c("Name", "chr", "UCSC RefGene Name", "logFC SQN", "BH p SQN", "Rank SQN", "logFC BMIQ", "BH p BMIQ",
             "Rank BMIQ", "logFC SWAN", "BH p SWAN", "Rank SWAN")

## Intervention at Mean BMI ##

list1 <- list(sqn[[3]], bmiq[[3]], swan[[3]])

int_bmi1 <- as.vector(sapply(list1, function(x) cbind(x$Name[c(1:10)])))
int_bmi1 <- subset(int_bmi1, !duplicated(int_bmi1))  # 15

for (i in 1:length(list1))  {  list1[[i]]$rank <- c(1:nrow(list1[[i]])) }
tbl_int1 <- lapply(list1, function(x) subset(x, x$Name %in% int_bmi1))

for (i in 1:length(tbl_int1)) { 
   tbl_int1[[i]]$estci <- with(tbl_int1[[i]], paste0(sprintf("%.2f", logFC), " (", sprintf("%.2f", CI.L), ", ",
                                                     sprintf("%.2f", CI.R), ")"))
}

for (i in 1:length(tbl_int1)) { 
   names(tbl_int1[[i]])[c(7,8,10,11)] <- c(paste0("pval.", i), paste0("bhp.", i), paste0("rank.", i), paste0("estci.",i))
}

int1 <- tbl_int1[[1]][,c("Name", "chr", "UCSC_RefGene_Name", "estci.1", "bhp.1", "rank.1")]
for (i in 2:3) {
   int1 <- merge(int1, tbl_int1[[i]][,c(1,11,8,10)], by="Name", all=T)
}

int1 <- int1[order(int1$rank.1),]
int1[,grepl("bhp", names(int1))] <- lapply(int1[,grepl("bhp", names(int1))], function(x) pvalfn(x))
kable(int1[,ltbnms], row.names=F, col.names=ltlabs,
      caption="Top 10 Probes by P Value for Intervention at Mean BMI", digits=2)


## Intervention at +5 BMI ##

list2 <- list(sqn[[5]], bmiq[[5]], swan[[5]])

int_bmi2 <- as.vector(sapply(list2, function(x) cbind(x$Name[c(1:10)])))
int_bmi2 <- subset(int_bmi2, !duplicated(int_bmi2))  # 15

for (i in 1:length(list2))  {  list2[[i]]$rank <- c(1:nrow(list2[[i]])) }
tbl_int2 <- lapply(list2, function(x) subset(x, x$Name %in% int_bmi2))

for (i in 1:length(tbl_int2)) { 
   tbl_int2[[i]]$estci <- with(tbl_int2[[i]], paste0(sprintf("%.2f", logFC), " (", sprintf("%.2f", CI.L), ", ",
                                                     sprintf("%.2f", CI.R), ")"))
}

for (i in 1:length(tbl_int2)) { 
   names(tbl_int2[[i]])[c(7,8,10,11)] <- c(paste0("pval.", i), paste0("bhp.", i), paste0("rank.", i), paste0("estci.",i))
}

int2 <- tbl_int2[[1]][,c("Name", "chr", "UCSC_RefGene_Name", "estci.1", "bhp.1", "rank.1")]
for (i in 2:3) {
   int2 <- merge(int2, tbl_int2[[i]][,c(1,11,8,10)], by="Name", all=T)
}

int2 <- int2[order(int2$rank.1),]
int2[,grepl("bhp", names(int2))] <- lapply(int2[,grepl("bhp", names(int2))], function(x) pvalfn(x))
kable(int2[,ltbnms], row.names=F, col.names=ltlabs,
      caption="Top 10 Probes by P Value for Intervention at +5 BMI", digits=2)

## BMI in Standard Care ##

list3 <- list(sqn[[9]], bmiq[[9]], swan[[9]])

int_bmi3 <- as.vector(sapply(list3, function(x) cbind(x$Name[c(1:10)])))
int_bmi3 <- subset(int_bmi3, !duplicated(int_bmi3))  # 16

for (i in 1:length(list3))  {  list3[[i]]$rank <- c(1:nrow(list3[[i]])) }
tbl_int3 <- lapply(list3, function(x) subset(x, x$Name %in% int_bmi3))

for (i in 1:length(tbl_int3)) { 
   tbl_int3[[i]]$estci <- with(tbl_int3[[i]], paste0(sprintf("%.2f", logFC), " (", sprintf("%.2f", CI.L), ", ",
                                                     sprintf("%.2f", CI.R), ")"))
      }

for (i in 1:length(tbl_int3)) { 
   names(tbl_int3[[i]])[c(7,8,10,11)] <- c(paste0("pval.", i), paste0("bhp.", i), paste0("rank.", i), paste0("estci.",i))
}

int3 <- tbl_int3[[1]][,c("Name", "chr", "UCSC_RefGene_Name", "estci.1", "bhp.1", "rank.1")]
for (i in 2:3) {
   int3 <- merge(int3, tbl_int3[[i]][,c(1,11,8,10)], by="Name", all=T)
}

int3 <- int3[order(int3$rank.1),]
int3[,grepl("bhp", names(int3))] <- lapply(int3[,grepl("bhp", names(int3))], function(x) pvalfn(x))
kable(int3[,ltbnms], row.names=F, col.names=ltlabs, caption="Top 10 Probes by P Value for BMI in Standard Care", digits=2)


## BMI in Lifestyle Advice ##

list4 <- list(sqn[[11]], bmiq[[11]], swan[[11]])

int_bmi4 <- as.vector(sapply(list4, function(x) cbind(x$Name[c(1:10)])))
int_bmi4 <- subset(int_bmi4, !duplicated(int_bmi4))  # 16

for (i in 1:length(list4))  {  list4[[i]]$rank <- c(1:nrow(list4[[i]])) }
tbl_int4 <- lapply(list4, function(x) subset(x, x$Name %in% int_bmi4))

for (i in 1:length(tbl_int4)) { 
   tbl_int4[[i]]$estci <- with(tbl_int4[[i]], paste0(sprintf("%.2f", logFC), " (", sprintf("%.2f", CI.L), ", ",
                                                     sprintf("%.2f", CI.R), ")"))
      }

for (i in 1:length(tbl_int4)) { 
   names(tbl_int4[[i]])[c(7,8,10,11)] <- c(paste0("pval.", i), paste0("bhp.", i), paste0("rank.", i), paste0("estci.",i))
}

int4 <- tbl_int4[[1]][,c("Name", "chr", "UCSC_RefGene_Name", "estci.1", "bhp.1", "rank.1")]
for (i in 2:3) {
   int4 <- merge(int4, tbl_int4[[i]][,c(1,11,8,10)], by="Name", all=T)
}

int4 <- int4[order(int4$rank.1),]
int4[,grepl("bhp", names(int4))] <- lapply(int4[,grepl("bhp", names(int4))], function(x) pvalfn(x))
kable(int4[,ltbnms], row.names=F, col.names=ltlabs, caption="Top 10 Probes by P Value for BMI in Lifestyle Advice", digits=2)


#-----------------------------#
#  Top 10 by log Fold Change  #
#-----------------------------#

## Intervention at Mean BMI ##

list1 <- list(sqn[[4]], bmiq[[4]], swan[[4]])

int_bmi1 <- as.vector(sapply(list1, function(x) cbind(x$Name[c(1:10)])))
int_bmi1 <- subset(int_bmi1, !duplicated(int_bmi1))  # 14

for (i in 1:length(list1))  {  list1[[i]]$rank <- c(1:nrow(list1[[i]])) }
tbl_int1 <- lapply(list1, function(x) subset(x, x$Name %in% int_bmi1))
for (i in 1:length(tbl_int1)) { 
   tbl_int1[[i]]$estci <- with(tbl_int1[[i]], paste0(sprintf("%.2f", logFC), " (", sprintf("%.2f", CI.L), ", ",
                                                     sprintf("%.2f", CI.R), ")"))
}

for (i in 1:length(tbl_int1)) { 
   names(tbl_int1[[i]])[c(7,8,9,10)] <- c(paste0("pval.", i), paste0("bhp.", i), paste0("rank.", i), paste0("estci.",i))
}

int1 <- tbl_int1[[1]][,c("Name", "chr", "UCSC_RefGene_Name", "estci.1", "bhp.1", "rank.1")]
for (i in 2:3) {
   int1 <- merge(int1, tbl_int1[[i]][,c(1,10,8,9)], by="Name", all=T)
}

int1 <- int1[order(int1$rank.1),]
kable(int1[,ltbnms], row.names=F, col.names=ltlabs, caption="Top 10 Probes by logFC for Intervention at Mean BMI", digits=2)


## Intervention at +5 BMI ##

list2 <- list(sqn[[6]], bmiq[[6]], swan[[6]])

int_bmi2 <- as.vector(sapply(list2, function(x) cbind(x$Name[c(1:10)])))
int_bmi2 <- subset(int_bmi2, !duplicated(int_bmi2))

for (i in 1:length(list2))  {  list2[[i]]$rank <- c(1:nrow(list2[[i]])) }
tbl_int2 <- lapply(list2, function(x) subset(x, x$Name %in% int_bmi2))
for (i in 1:length(tbl_int2)) { 
   tbl_int2[[i]]$estci <- with(tbl_int2[[i]], paste0(sprintf("%.2f", logFC), " (", sprintf("%.2f", CI.L), ", ",
                                                     sprintf("%.2f", CI.R), ")"))
}

for (i in 1:length(tbl_int2)) { 
   names(tbl_int2[[i]])[c(7,8,9,10)] <- c(paste0("pval.", i), paste0("bhp.", i), paste0("rank.", i), paste0("estci.",i))
}

int2 <- tbl_int2[[1]][,c("Name", "chr", "UCSC_RefGene_Name", "estci.1", "bhp.1", "rank.1")]
for (i in 2:3) {
   int2 <- merge(int2, tbl_int2[[i]][,c(1,10,8,9)], by="Name", all=T)
}

int2 <- int2[order(int2$rank.1),]
kable(int2[,ltbnms], row.names=F, col.names=ltlabs, caption="Top 10 Probes by logFC for Intervention at +5 BMI", digits=2)


## BMI in Standard Care ##

list3 <- list(sqn[[10]], bmiq[[10]], swan[[10]])

int_bmi3 <- as.vector(sapply(list3, function(x) cbind(x$Name[c(1:10)])))
int_bmi3 <- subset(int_bmi3, !duplicated(int_bmi3))

for (i in 1:length(list3))  {  list3[[i]]$rank <- c(1:nrow(list3[[i]])) }
tbl_int3 <- lapply(list3, function(x) subset(x, x$Name %in% int_bmi3))
for (i in 1:length(tbl_int3)) { 
   tbl_int3[[i]]$estci <- with(tbl_int3[[i]], paste0(sprintf("%.2f", logFC), " (", sprintf("%.2f", CI.L), ", ",
                                                     sprintf("%.2f", CI.R), ")"))
}

for (i in 1:length(tbl_int3)) { 
   names(tbl_int3[[i]])[c(7,8,9,10)] <- c(paste0("pval.", i), paste0("bhp.", i), paste0("rank.", i), paste0("estci.",i))
}

int3 <- tbl_int3[[1]][,c("Name", "chr", "UCSC_RefGene_Name", "estci.1", "bhp.1", "rank.1")]
for (i in 2:3) {
   int3 <- merge(int3, tbl_int3[[i]][,c(1,10,8,9)], by="Name", all=T)
}

int3 <- int3[order(int3$rank.1),]
kable(int3[,ltbnms], row.names=F, col.names=ltlabs, caption="Top 10 Probes by logFC for BMI in Standard Care", digits=2)


## BMI in Lifestyle Advice ##

list4 <- list(sqn[[12]], bmiq[[12]], swan[[12]])

int_bmi4 <- as.vector(sapply(list4, function(x) cbind(x$Name[c(1:10)])))
int_bmi4 <- subset(int_bmi4, !duplicated(int_bmi4))

for (i in 1:length(list4))  {  list4[[i]]$rank <- c(1:nrow(list4[[i]])) }
tbl_int4 <- lapply(list4, function(x) subset(x, x$Name %in% int_bmi4))
for (i in 1:length(tbl_int4)) { 
   tbl_int4[[i]]$estci <- with(tbl_int4[[i]], paste0(sprintf("%.2f", logFC), " (", sprintf("%.2f", CI.L), ", ",
                                                     sprintf("%.2f", CI.R), ")"))
}

for (i in 1:length(tbl_int4)) { 
   names(tbl_int4[[i]])[c(7,8,9,10)] <- c(paste0("pval.", i), paste0("bhp.", i), paste0("rank.", i), paste0("estci.",i))
}

int4 <- tbl_int4[[1]][,c("Name", "chr", "UCSC_RefGene_Name", "estci.1", "bhp.1", "rank.1")]
for (i in 2:3) {
   int4 <- merge(int4, tbl_int4[[i]][,c(1,10,8,9)], by="Name", all=T)
}

int4 <- int4[order(int4$rank.1),]
kable(int4[,ltbnms], row.names=F, col.names=ltlabs, caption="Top 10 Probes by logFC for BMI in Lifestyle Advice", digits=2)


#----------------------------------------------------------#
#  Compare distributions of p values and log Fold Changes  #
#----------------------------------------------------------#

list1 <- list(sqn[[3]], bmiq[[3]], swan[[3]])

int1p <- list1[[1]][,c("Name", "logFC", "P.Value")]
for (i in c(2:3)) { 
   int1p <- merge(int1p, list1[[i]][,c("Name", "logFC", "P.Value")], by="Name")
}

names(int1p) <- c("Name", paste0(rep(c("logFC.", "pval."), 3), rep(c(1:3), each=2)))
                  
int1pl <- reshape(int1p, varying=list(paste0("pval.", c(1:3)), paste0("logFC.", c(1:3))),
                  v.names=c("pval", "logFC"), timevar="dat", idvar="Name", direction="long")

int1pl$dat <- factor(int1pl$dat, levels=c(1,2,3), labels=c("SQN", "BMIQ", "SWAN"))

kable(summaryBy(pval ~ dat, data=int1pl, FUN=summary), row.names=F, digits=2,
      caption="Intervention at Mean BMI: P Value Distribution")

ggplot(aes(x=pval, y=dat, col=dat), data=int1pl) + geom_boxplot() +
   scale_color_viridis(discrete=T, begin=0, end=1) + theme(legend.position="none") +
   labs(x="Unadjusted p value", y="", title="Intervention at Mean BMI") 

kable(summaryBy(logFC ~ dat, data=int1pl, FUN=summary), row.names=F, digits=2,
      caption="Intervention at Mean BMI: logFC Distribution")

ggplot(aes(x=logFC, y=dat, col=dat), data=int1pl) + geom_boxplot() +
   scale_color_viridis(discrete=T, begin=0, end=1) + theme(legend.position="none") +
   labs(x="Log2 Fold Change", y="", title="Intervention at Mean BMI")


# Intervention at BMI + 5

list2 <- list(sqn[[5]], bmiq[[5]], swan[[5]])

int2p <- list2[[1]][,c("Name", "logFC", "P.Value")]
for (i in c(2:3)) { 
   int2p <- merge(int2p, list2[[i]][,c("Name", "logFC", "P.Value")], by="Name")
}

names(int2p) <- c("Name", paste0(rep(c("logFC.", "pval."), 3), rep(c(1:3), each=2)))
                  
int2pl <- reshape(int2p, varying=list(paste0("pval.", c(1:3)), paste0("logFC.", c(1:3))),
                  v.names=c("pval", "logFC"), timevar="dat", idvar="Name", direction="long")

int2pl$dat <- factor(int2pl$dat, levels=c(1,2,3), labels=c("SQN", "BMIQ", "SWAN"))

kable(summaryBy(pval ~ dat, data=int2pl, FUN=summary), row.names=F, digits=2,
      caption="Intervention at +5 BMI: P Value Distribution")

ggplot(aes(x=pval, y=dat, col=dat), data=int2pl) + geom_boxplot() +
   scale_color_viridis(discrete=T, begin=0, end=1) + theme(legend.position="none") +
   labs(x="Unadjusted p value", y="", title="Intervention at +5 BMI")

kable(summaryBy(logFC ~ dat, data=int2pl, FUN=summary), row.names=F, digits=2,
      caption="Intervention at +5 BMI: logFC Distribution")

ggplot(aes(x=logFC, y=dat, col=dat), data=int2pl) + geom_boxplot() +
   scale_color_viridis(discrete=T, begin=0, end=1) + theme(legend.position="none") +
   labs(x="Log2 Fold Change", y="", title="Intervention at +5 BMI")


## BMI in Standard Care ##

list3 <- list(sqn[[9]], bmiq[[9]], swan[[9]])

int3p <- list3[[1]][,c("Name", "logFC", "P.Value")]
for (i in c(2:3)) { 
   int3p <- merge(int3p, list3[[i]][,c("Name", "logFC", "P.Value")], by="Name")
}

names(int3p) <- c("Name", paste0(rep(c("logFC.", "pval."), 3), rep(c(1:3), each=2)))
                  
int3pl <- reshape(int3p, varying=list(paste0("pval.", c(1:3)), paste0("logFC.", c(1:3))),
                  v.names=c("pval", "logFC"), timevar="dat", idvar="Name", direction="long")
   int3pl$dat <- factor(int3pl$dat, levels=c(1,2,3), labels=c("SQN", "BMIQ", "SWAN"))

kable(summaryBy(pval ~ dat, data=int3pl, FUN=summary), row.names=F, digits=2,
      caption="BMI in Standard Care: P Value Distribution")

ggplot(aes(x=pval, y=dat, col=dat), data=int3pl) + geom_boxplot() +
   scale_color_viridis(discrete=T, begin=0, end=1) + theme(legend.position="none") +
   labs(x="Unadjusted p value", y="", title="BMI in Standard Care")

kable(summaryBy(logFC ~ dat, data=int3pl, FUN=summary), row.names=F, digits=2,
      caption="BMI in Standard Care: logFC Distribution")

ggplot(aes(x=logFC, y=dat, col=dat), data=int3pl) + geom_boxplot() +
   scale_color_viridis(discrete=T, begin=0, end=1) + theme(legend.position="none") +
   labs(x="Log2 Fold Change", y="", title="BMI in Standard Care")

## BMI in Lifestyle Advice ##

list4 <- list(sqn[[11]], bmiq[[11]], swan[[11]])

int4p <- list4[[1]][,c("Name", "logFC", "P.Value")]
for (i in c(2:3)) { 
   int4p <- merge(int4p, list4[[i]][,c("Name", "logFC", "P.Value")], by="Name")
}

names(int4p) <- c("Name", paste0(rep(c("logFC.", "pval."), 3), rep(c(1:3), each=2)))
                  
int4pl <- reshape(int4p, varying=list(paste0("pval.", c(1:3)), paste0("logFC.", c(1:3))),
                  v.names=c("pval", "logFC"), timevar="dat", idvar="Name", direction="long")
   int4pl$dat <- factor(int4pl$dat, levels=c(1,2,3), labels=c("SQN", "BMIQ", "SWAN"))

kable(summaryBy(pval ~ dat, data=int4pl, FUN=summary), row.names=F, digits=2,
      caption="BMI in Lifestyle Advice: P Value Distribution")

ggplot(aes(x=pval, y=dat, col=dat), data=int4pl) + geom_boxplot() +
   scale_color_viridis(discrete=T, begin=0, end=1) + theme(legend.position="none") +
   labs(x="Unadjusted p value", y="", title="BMI in Lifestyle Advice")

kable(summaryBy(logFC ~ dat, data=int4pl, FUN=summary), row.names=F, digits=2,
      caption="BMI in Lifestyle Advice: logFC Distribution")

ggplot(aes(x=logFC, y=dat, col=dat), data=int4pl) + geom_boxplot() +
   scale_color_viridis(discrete=T, begin=0, end=1) + theme(legend.position="none") +
   labs(x="Log2 Fold Change", y="", title="BMI in Lifestyle Advice")


rm(list1, list2, list3, list4, int1p, int1pl, int2p, int2pl, int3p, int3pl, int4p, int4pl,
   sqn, bmiq, swan, int1, int2, int3, int4)

```
