# Supplementary material for: Data processing choices can affect findings in differential methylation analyses: an investigation using data from the LIMIT RCT
Source: PeerJ. 2023 Feb 3;11:e14786. doi: 10.7717/peerj.14786 (PMC9901304; doi:10.7717/peerj.14786)
Supplement: Supplemental Information 2 [file peerj-11-14786-s002.zip › Code/LIMIT DNAm Methods Comparison - BMI and Intervention Batch and Cell Adjustment.Rmd]

---
title: 'LIMIT DNAm Methods Comparison: BMI and Intervention Cell Type Adjustment'
output: 
   word_document:
      reference_docx: WordStyleRef1.docx
---

```{r setup, include=FALSE}
knitr::opts_chunk$set(echo=F)

library(limma)
library(knitr)
library(viridis)
library(ggplot2)
library(doBy)

datpath <- "/Volumes/JENNIE/O&G data/LIMIT DNAm Data/"

metadata <- readRDS(file.path(datpath, "Base Datasets/metadata.RDS"))
ann450k <- readRDS(file.path(datpath, "Base Datasets/ann450k.RDS"))


# function to print very large or small p values as <0.001 and >0.99 instead of 0 or 1
pvalfn <- function(x) {ifelse(x < 0.001, "<0.001", ifelse(x > 0.99, ">0.99", round(x, 2)))}

# function to merge BH and Holm top 10 tables

ttmerge <- function(bhtbl, hmtbl)  {
   
      bh <- bhtbl
      hm <- hmtbl
      
      hm$Name <- rownames(hm)
      bh$ordnum <- c(1:nrow(bh))
   
      ptop <- merge(bh[,c("ordnum", "chr", "Name", "UCSC_RefGene_Name", "logFC", "CI.L", "CI.R", "P.Value", "adj.P.Val")], 
                      hm[,c("Name", "adj.P.Val")], by="Name")
      ptop <- ptop[order(ptop$ordnum),]
      ptop$ordnum <- NULL
      
      return(ptop)
}

# top 10 table (by p value) colnames
topp.names <- c("Probe", "Chr", "UCSC RefGene Name", "logFC", "CI.L", "CI.R", "BH p", "Holm p")
# top 10 table (by log FC) colnames
toplfc.names <- c("Name", "chr", "UCSC RefGene Name", "logFC", "CI.L", "CI.R", "P.Value", "adj.P.Val")

# function to process top 10 table by logfold change

lfctbl <- function(x)  {
   ltbl <- x
   ltbl[,c("P.Value", "adj.P.Val")] <- lapply(ltbl[,c("P.Value", "adj.P.Val")], function(x) pvalfn(x))
   ltbl <- ltbl[,c("Name", "chr", "UCSC_RefGene_Name", "logFC", "CI.L", "CI.R", "P.Value", "adj.P.Val")]
}

effnames <- c("", "", "Intervention at Mean BMI","", "Intervention at BMI +5","", "", "",
              "BMI in Standard Care","", "BMI in Lifestyle Advice")


# Function to do all of the stuff with DMPs and Top 10 Tables

dmpfun <- function(fit, cont1, cont2)  {
   
   c.trt <- contrasts.fit(fit, cont1)
      c.trt <- eBayes(c.trt)
   c.bmi <- contrasts.fit(fit, cont2)
      c.bmi <- eBayes(c.bmi)
      
   trt.dmp.bh <- summary(decideTests(c.trt))
   trt.dmp.hm <- summary(decideTests(c.trt, adjust.method="holm"))
   
   trt.pval1.bh <- topTable(c.trt, coef=1, n=nrow(fit), genelist=ann, confint=T, sort.by="P")
   trt.pval1.hm <- topTable(c.trt, coef=1, n=nrow(fit), genelist=ann, confint=F, sort.by="P", adjust.method="holm")
      trt.pval1 <- ttmerge(trt.pval1.bh, trt.pval1.hm)
      
   trt.pval2.bh <- topTable(c.trt, coef=2, n=nrow(fit), genelist=ann, confint=T, sort.by="P")
   trt.pval2.hm <- topTable(c.trt, coef=2, n=nrow(fit), genelist=ann, confint=T, sort.by="P", adjust.method="holm")
      trt.pval2 <- ttmerge(trt.pval2.bh, trt.pval2.hm)
   
   trt.logfc1 <- topTable(c.trt, coef=1, n=nrow(fit), genelist=ann, confint=T, sort.by="logFC")
      trt.logfc1 <- lfctbl(trt.logfc1)
      
   trt.logfc2 <- topTable(c.trt, coef=2, n=nrow(fit), genelist=ann, confint=T, sort.by="logFC")
      trt.logfc2 <- lfctbl(trt.logfc2)
   
   
   bmi.dmp.bh <- summary(decideTests(c.bmi))
   bmi.dmp.hm <- summary(decideTests(c.bmi), adjust.method="holm")
   
   bmi.pval1.bh <- topTable(c.bmi, coef=1, n=nrow(fit), genelist=ann, confint=T, sort.by="P")
   bmi.pval1.hm <- topTable(c.bmi, coef=1, n=nrow(fit), genelist=ann, confint=F, sort.by="P", adjust.method="holm")
      bmi.pval1 <- ttmerge(bmi.pval1.bh, bmi.pval1.hm)
      
   bmi.pval2.bh <- topTable(c.bmi, coef=2, n=nrow(fit), genelist=ann, confint=T, sort.by="P")
   bmi.pval2.hm <- topTable(c.bmi, coef=2, n=nrow(fit), genelist=ann, confint=F, sort.by="P", adjust.method="holm")
      bmi.pval2 <- ttmerge(bmi.pval2.bh, bmi.pval2.hm)
      
   bmi.logfc1 <- topTable(c.bmi, coef=1, n=nrow(fit), genelist=ann, confint=T, sort.by="logFC")
      bmi.logfc1 <- lfctbl(bmi.logfc1)
      
   bmi.logfc2 <- topTable(c.bmi, coef=2, n=nrow(fit), genelist=ann, confint=T, sort.by="logFC")
      bmi.logfc2 <- lfctbl(bmi.logfc2)
      
   return(list(trt.dmp.bh, trt.dmp.hm, trt.pval1, trt.logfc1, trt.pval2, trt.logfc2, 
               bmi.dmp.bh, bmi.dmp.hm, bmi.pval1, bmi.logfc1, bmi.pval2, bmi.logfc2))
   
}

# contrast matrices


# effect of lifestyle advice at mean BMI and at +5 BMI for cell adjusted models in ComBat data
trtcont1 <- cbind(la_bmi1=c(0, 1, rep(0, 9)),
                  la_bmi2=c(0, 1, rep(0, 8), 5),
                  intract=c(rep(0, 10), 5))
# effect of +5 BMI in standard care and lifestyle advice groups for cell adjusted models in ComBat data
bmicont1 <- cbind(bmi_sc=c(0, 0, 5, rep(0, 8)),
                  bmi_la=c(0, 0, 5, rep(0, 7), 5))

# effect of lifestyle advice at mean BMI and at +5 BMI for batch and cell adjustment models
trtcont2 <- cbind(la_bmi1=c(0, 1, rep(0, 63)),
                  la_bmi2=c(0, 1, rep(0, 62), 5),
                  intract=c(rep(0, 64), 1))
# effect of +5 BMI in standard care and lifestyle advice groups for batch and cell adjustment models
bmicont2 <- cbind(bmi_sc=c(0, 0, 5, rep(0, 62)),
                  bmi_la=c(0, 0, 5, rep(0, 61), 5))


```

The results reported in this document are, firstly, those of models in which both batch effects and cell type proportion have been accounted for, and comparisons between models accounting for batch only and models accounting for both batch and cell.  (Results of models accounting for batch effects only are in LIMIT DNAm Methods Comparison - BMI and Intervention Effects Batch Adjustment Rmarkdown document).

# SQN Data

## Adjustment for Batch vs Batch and Cell as Covariates in the Model

``` {r nocb_sqn, results="asis", eval=F}

# Main Data - Probe Filtering Prior to Normalisation #

m1.main <- readRDS(file.path(datpath, "Model Fit Results/Methods Comparison/qn_main3.RDS"))
ann <- ann450k[match(rownames(m1.main), ann450k$Name),]

m1.res1 <- dmpfun(m1.main, trtcont2, bmicont2)
saveRDS(m1.res1, file.path(datpath, "Model Fit Results/Methods Comparison/Probe Rankings/sqn.nocb.m3.RDS"))

# DMPs for Treatment and BMI Effects
trt.tbl.bh <- as.data.frame(cbind(m1.res1[[1]], m1.res1[[7]])[,c(1,2,4,5,3)])
trt.tbl.hm <- as.data.frame(cbind(m1.res1[[2]], m1.res1[[8]])[,c(1,2,4,5,3)])

kable(trt.tbl.bh, row.names=T, col.names=c("Trt (Mean BMI)", "Trt (BMI +5)", "BMI (SC)", "BMI (LA)", "Intract"),
      caption="Filtering Post-Normalisation - No ComBat M3 - DMPs for Intervention and BMI Effects")

if (rowSums(trt.tbl.bh[1,]) > 0 | rowSums(trt.tbl.bh[3,]) > 0) {
   kable(trt.tbl.hm, row.names=T, col.names=c("Trt (Mean BMI)", "Trt (BMI +5)",  "BMI (SC)", "BMI (LA)", "Intract"),
         caption="DMPs with Holm Adjustment")
}

# top 10 tables

for (i in c(3,5,9,11))  {
      m1.res1[[i]][,c("adj.P.Val.x", "adj.P.Val.y")] <- lapply(m1.res1[[i]][,c("adj.P.Val.x", "adj.P.Val.y")], 
                                                            function(x) pvalfn(x))
   print(kable(m1.res1[[i]][c(1:10),-7], row.names=F, col.names=topp.names, caption=paste0("Top 10 by p value: ", effnames[i]), digits=2))
   print(kable(m1.res1[[i+1]][c(1:10),], row.names=F, col.names=toplfc.names, caption=paste0("Top 10 by LogFC: ", effnames[i]), digits=2))
}


# Probe Filtering After Normalisation

m1.filt <- readRDS(file.path(datpath, "Model Fit Results/Methods Comparison/qn_filt3.RDS"))
ann <- ann450k[match(rownames(m1.filt), ann450k$Name),]

m1.res2 <- dmpfun(m1.filt, trtcont2, bmicont2)
saveRDS(m1.res2, file.path(datpath, "Model Fit Results/Methods Comparison/Probe Rankings/sqn.nocb.m3.filt.RDS"))

# DMPs for Treatment and BMI Effects
trt.tbl.bh <- as.data.frame(cbind(m1.res2[[1]], m1.res2[[7]])[,c(1,2,4,5,3)])
trt.tbl.hm <- as.data.frame(cbind(m1.res2[[2]], m1.res2[[8]])[,c(1,2,4,5,3)])

kable(trt.tbl.bh, row.names=T, col.names=c("Trt (Mean BMI)", "Trt (BMI +5)", "BMI (SC)", "BMI (LA)", "Intract"),
      caption="Filtering Pre-Normalisation - No ComBat M3 - DMPs for Intervention and BMI Effects")

if (rowSums(trt.tbl.bh[1,]) > 0 | rowSums(trt.tbl.bh[3,]) > 0) {
   kable(trt.tbl.hm, row.names=T, col.names=c("Trt (Mean BMI)", "Trt (BMI +5)",  "BMI (SC)", "BMI (LA)", "Intract"),
         caption="DMPs with Holm Adjustment")
}

# top 10 tables

for (i in c(3,5,9,11))  {
      m1.res2[[i]][,c("adj.P.Val.x", "adj.P.Val.y")] <- lapply(m1.res2[[i]][,c("adj.P.Val.x", "adj.P.Val.y")], 
                                                            function(x) pvalfn(x))
   print(kable(m1.res2[[i]][c(1:10),-7], row.names=F, col.names=topp.names, caption=paste0("Top 10 by p value: ", effnames[i]), digits=2))
   print(kable(m1.res2[[i+1]][c(1:10),], row.names=F, col.names=toplfc.names, caption=paste0("Top 10 by LogFC: ", effnames[i]), digits=2))
}


rm(m1.res1, m1.res2, trt.tbl.bh, trt.tbl.hm, m1.main, m1.filt)

```

## Supervised ComBat Processed Data

``` {r scb_sqn, results="asis", eval=F}

# Main Data - Probe Filtering Prior to Normalisation #

m1.main <- readRDS(file.path(datpath, "Model Fit Results/Methods Comparison/qn_main_scb3.RDS"))
ann <- ann450k[match(rownames(m1.main), ann450k$Name),]

m1.res1 <- dmpfun(m1.main, trtcont1, bmicont1)
saveRDS(m1.res1, file.path(datpath, "Model Fit Results/Methods Comparison/Probe Rankings/sqn.scb.m3.RDS"))

# DMPs for Treatment and BMI Effects
trt.tbl.bh <- as.data.frame(cbind(m1.res1[[1]], m1.res1[[7]])[,c(1,2,4,5,3)])
trt.tbl.hm <- as.data.frame(cbind(m1.res1[[2]], m1.res1[[8]])[,c(1,2,4,5,3)])

kable(trt.tbl.bh, row.names=T, col.names=c("Trt (Mean BMI)", "Trt (BMI +5)", "BMI (SC)", "BMI (LA)", "Intract"),
      caption="Filtering Post-Normalisation - Supervised ComBat M3 - DMPs for Intervention and BMI Effects")

if (rowSums(trt.tbl.bh[1,]) > 0 | rowSums(trt.tbl.bh[3,]) > 0) {
   kable(trt.tbl.hm, row.names=T, col.names=c("Trt (Mean BMI)", "Trt (BMI +5)",  "BMI (SC)", "BMI (LA)", "Intract"),
         caption="DMPs with Holm Adjustment")
}

# top 10 tables

for (i in c(3,5,9,11))  {
      m1.res1[[i]][,c("adj.P.Val.x", "adj.P.Val.y")] <- lapply(m1.res1[[i]][,c("adj.P.Val.x", "adj.P.Val.y")], 
                                                            function(x) pvalfn(x))
   print(kable(m1.res1[[i]][c(1:10),-7], row.names=F, col.names=topp.names, caption=paste0("Top 10 by p value: ", effnames[i]), digits=2))
   print(kable(m1.res1[[i+1]][c(1:10),], row.names=F, col.names=toplfc.names, caption=paste0("Top 10 by LogFC: ", effnames[i]), digits=2))
}


# Probe Filtering After Normalisation

m1.filt <- readRDS(file.path(datpath, "Model Fit Results/Methods Comparison/qn_filt_scb3.RDS"))
ann <- ann450k[match(rownames(m1.filt), ann450k$Name),]

m1.res2 <- dmpfun(m1.filt, trtcont1, bmicont1)
saveRDS(m1.res2, file.path(datpath, "Model Fit Results/Methods Comparison/Probe Rankings/sqn.scb.m3.filt.RDS"))

# DMPs for Treatment and BMI Effects
trt.tbl.bh <- as.data.frame(cbind(m1.res2[[1]], m1.res2[[7]])[,c(1,2,4,5,3)])
trt.tbl.hm <- as.data.frame(cbind(m1.res2[[2]], m1.res2[[8]])[,c(1,2,4,5,3)])

kable(trt.tbl.bh, row.names=T, col.names=c("Trt (Mean BMI)", "Trt (BMI +5)", "BMI (SC)", "BMI (LA)", "Intract"),
      caption="Filtering Pre-Normalisation - Supervised ComBat M3 - DMPs for Intervention and BMI Effects")

if (rowSums(trt.tbl.bh[1,]) > 0 | rowSums(trt.tbl.bh[3,]) > 0) {
   kable(trt.tbl.hm, row.names=T, col.names=c("Trt (Mean BMI)", "Trt (BMI +5)",  "BMI (SC)", "BMI (LA)", "Intract"),
         caption="DMPs with Holm Adjustment")
}

# top 10 tables

for (i in c(3,5,9,11))  {
      m1.res2[[i]][,c("adj.P.Val.x", "adj.P.Val.y")] <- lapply(m1.res2[[i]][,c("adj.P.Val.x", "adj.P.Val.y")], 
                                                            function(x) pvalfn(x))
   print(kable(m1.res2[[i]][c(1:10),-7], row.names=F, col.names=topp.names, caption=paste0("Top 10 by p value: ", effnames[i]), digits=2))
   print(kable(m1.res2[[i+1]][c(1:10),], row.names=F, col.names=toplfc.names, caption=paste0("Top 10 by LogFC: ", effnames[i]), digits=2))
}


rm(m1.res1, m1.res2, trt.tbl.bh, trt.tbl.hm, m1.main, m1.filt)


```


## Unsupervised ComBat Processing

``` {r ucb_sqn, results="asis", eval=F}

# Main Data - Probe Filtering Prior to Normalisation #

m1.main <- readRDS(file.path(datpath, "Model Fit Results/Methods Comparison/qn_main_ucb3.RDS"))
ann <- ann450k[match(rownames(m1.main), ann450k$Name),]

m1.res1 <- dmpfun(m1.main, trtcont1, bmicont1)
saveRDS(m1.res1, file.path(datpath, "Model Fit Results/Methods Comparison/Probe Rankings/sqn.ucb.m3.RDS"))

# DMPs for Treatment and BMI Effects
trt.tbl.bh <- as.data.frame(cbind(m1.res1[[1]], m1.res1[[7]])[,c(1,2,4,5,3)])
trt.tbl.hm <- as.data.frame(cbind(m1.res1[[2]], m1.res1[[8]])[,c(1,2,4,5,3)])

kable(trt.tbl.bh, row.names=T, col.names=c("Trt (Mean BMI)", "Trt (BMI +5)", "BMI (SC)", "BMI (LA)", "Intract"),
      caption="Filtering Post-Normalisation - Unsupervised ComBat M3 - DMPs for Intervention and BMI Effects")

if (rowSums(trt.tbl.bh[1,]) > 0 | rowSums(trt.tbl.bh[3,]) > 0) {
   kable(trt.tbl.hm, row.names=T, col.names=c("Trt (Mean BMI)", "Trt (BMI +5)",  "BMI (SC)", "BMI (LA)", "Intract"),
         caption="DMPs with Holm Adjustment")
}

# top 10 tables

for (i in c(3,5,9,11))  {
      m1.res1[[i]][,c("adj.P.Val.x", "adj.P.Val.y")] <- lapply(m1.res1[[i]][,c("adj.P.Val.x", "adj.P.Val.y")], 
                                                            function(x) pvalfn(x))
   print(kable(m1.res1[[i]][c(1:10),-7], row.names=F, col.names=topp.names, caption=paste0("Top 10 by p value: ", effnames[i]), digits=2))
   print(kable(m1.res1[[i+1]][c(1:10),], row.names=F, col.names=toplfc.names, caption=paste0("Top 10 by LogFC: ", effnames[i]), digits=2))
}


# Probe Filtering After Normalisation

m1.filt <- readRDS(file.path(datpath, "Model Fit Results/Methods Comparison/qn_filt_ucb3.RDS"))
ann <- ann450k[match(rownames(m1.filt), ann450k$Name),]

m1.res2 <- dmpfun(m1.filt, trtcont1, bmicont1)
saveRDS(m1.res2, file.path(datpath, "Model Fit Results/Methods Comparison/Probe Rankings/sqn.ucb.m3.filt.RDS"))

# DMPs for Treatment and BMI Effects
trt.tbl.bh <- as.data.frame(cbind(m1.res2[[1]], m1.res2[[7]])[,c(1,2,4,5,3)])
trt.tbl.hm <- as.data.frame(cbind(m1.res2[[2]], m1.res2[[8]])[,c(1,2,4,5,3)])

kable(trt.tbl.bh, row.names=T, col.names=c("Trt (Mean BMI)", "Trt (BMI +5)", "BMI (SC)", "BMI (LA)", "Intract"),
      caption="Filtering Pre-Normalisation - Unsupervised ComBat M3 - DMPs for Intervention and BMI Effects")

if (rowSums(trt.tbl.bh[1,]) > 0 | rowSums(trt.tbl.bh[3,]) > 0) {
   kable(trt.tbl.hm, row.names=T, col.names=c("Trt (Mean BMI)", "Trt (BMI +5)",  "BMI (SC)", "BMI (LA)", "Intract"),
         caption="DMPs with Holm Adjustment")
}

# top 10 tables

for (i in c(3,5,9,11))  {
      m1.res2[[i]][,c("adj.P.Val.x", "adj.P.Val.y")] <- lapply(m1.res2[[i]][,c("adj.P.Val.x", "adj.P.Val.y")], 
                                                            function(x) pvalfn(x))
   print(kable(m1.res2[[i]][c(1:10),-7], row.names=F, col.names=topp.names, caption=paste0("Top 10 by p value: ", effnames[i]), digits=2))
   print(kable(m1.res2[[i+1]][c(1:10),], row.names=F, col.names=toplfc.names, caption=paste0("Top 10 by LogFC: ", effnames[i]), digits=2))
}


rm(m1.res1, m1.res2, trt.tbl.bh, trt.tbl.hm, m1.main, m1.filt)

```

# BMIQ Data

``` {r nocbm1_bmiq, results="asis", eval=F}

# Main Data - Probe Filtering Prior to Normalisation #

m1.main <- readRDS(file.path(datpath, "Model Fit Results/Methods Comparison/bmiq_main3.RDS"))
ann <- ann450k[match(rownames(m1.main), ann450k$Name),]

m1.res1 <- dmpfun(m1.main, trtcont2, bmicont2)
saveRDS(m1.res1, file.path(datpath, "Model Fit Results/Methods Comparison/Probe Rankings/bmiq.nocb.m3.RDS"))


# DMPs for Treatment and BMI Effects
trt.tbl.bh <- as.data.frame(cbind(m1.res1[[1]], m1.res1[[7]])[,c(1,2,4,5,3)])
trt.tbl.hm <- as.data.frame(cbind(m1.res1[[2]], m1.res1[[8]])[,c(1,2,4,5,3)])

kable(trt.tbl.bh, row.names=T, col.names=c("Trt (Mean BMI)", "Trt (BMI +5)", "BMI (SC)", "BMI (LA)", "Intract"),
      caption="Filtering Post-Normalisation - No ComBat M3 - DMPs for Intervention and BMI Effects")

if (rowSums(trt.tbl.bh[1,]) > 0 | rowSums(trt.tbl.bh[3,]) > 0) {
   kable(trt.tbl.hm, row.names=T, col.names=c("Trt (Mean BMI)", "Trt (BMI +5)",  "BMI (SC)", "BMI (LA)", "Intract"),
         caption="DMPs with Holm Adjustment")
}

# top 10 tables

for (i in c(3,5,9,11))  {
      m1.res1[[i]][,c("adj.P.Val.x", "adj.P.Val.y")] <- lapply(m1.res1[[i]][,c("adj.P.Val.x", "adj.P.Val.y")], 
                                                            function(x) pvalfn(x))
   print(kable(m1.res1[[i]][c(1:10),-7], row.names=F, col.names=topp.names, caption=paste0("Top 10 by p value: ", effnames[i]), digits=2))
   print(kable(m1.res1[[i+1]][c(1:10),], row.names=F, col.names=toplfc.names, caption=paste0("Top 10 by LogFC: ", effnames[i]), digits=2))
}


# Probe Filtering After Normalisation

m1.filt <- readRDS(file.path(datpath, "Model Fit Results/Methods Comparison/bmiq_filt3.RDS"))
ann <- ann450k[match(rownames(m1.filt), ann450k$Name),]

m1.res2 <- dmpfun(m1.filt, trtcont2, bmicont2)
saveRDS(m1.res2, file.path(datpath, "Model Fit Results/Methods Comparison/Probe Rankings/bmiq.nocb.m3.filt.RDS"))

# DMPs for Treatment and BMI Effects
trt.tbl.bh <- as.data.frame(cbind(m1.res2[[1]], m1.res2[[7]])[,c(1,2,4,5,3)])
trt.tbl.hm <- as.data.frame(cbind(m1.res2[[2]], m1.res2[[8]])[,c(1,2,4,5,3)])

kable(trt.tbl.bh, row.names=T, col.names=c("Trt (Mean BMI)", "Trt (BMI +5)", "BMI (SC)", "BMI (LA)", "Intract"),
      caption="Filtering Pre-Normalisation - No ComBat M3 - DMPs for Intervention and BMI Effects")

if (rowSums(trt.tbl.bh[1,]) > 0 | rowSums(trt.tbl.bh[3,]) > 0) {
   kable(trt.tbl.hm, row.names=T, col.names=c("Trt (Mean BMI)", "Trt (BMI +5)",  "BMI (SC)", "BMI (LA)", "Intract"),
         caption="DMPs with Holm Adjustment")
}

# top 10 tables

for (i in c(3,5,9,11))  {
      m1.res2[[i]][,c("adj.P.Val.x", "adj.P.Val.y")] <- lapply(m1.res2[[i]][,c("adj.P.Val.x", "adj.P.Val.y")], 
                                                            function(x) pvalfn(x))
   print(kable(m1.res2[[i]][c(1:10),-7], row.names=F, col.names=topp.names, caption=paste0("Top 10 by p value: ", effnames[i]), digits=2))
   print(kable(m1.res2[[i+1]][c(1:10),], row.names=F, col.names=toplfc.names, caption=paste0("Top 10 by LogFC: ", effnames[i]), digits=2))
}


rm(m1.res1, m1.res2, trt.tbl.bh, trt.tbl.hm, m1.main, m1.filt)


```

## Supervised ComBat Processed Data

``` {r scb_bmiq, results="asis", eval=F}

# Main Data - Probe Filtering Prior to Normalisation #

m1.main <- readRDS(file.path(datpath, "Model Fit Results/Methods Comparison/bmiq_main_scb3.RDS"))
ann <- ann450k[match(rownames(m1.main), ann450k$Name),]

m1.res1 <- dmpfun(m1.main, trtcont1, bmicont1)
saveRDS(m1.res1, file.path(datpath, "Model Fit Results/Methods Comparison/Probe Rankings/bmiq.scb.m3.RDS"))

# DMPs for Treatment and BMI Effects
trt.tbl.bh <- as.data.frame(cbind(m1.res1[[1]], m1.res1[[7]])[,c(1,2,4,5,3)])
trt.tbl.hm <- as.data.frame(cbind(m1.res1[[2]], m1.res1[[8]])[,c(1,2,4,5,3)])

kable(trt.tbl.bh, row.names=T, col.names=c("Trt (Mean BMI)", "Trt (BMI +5)", "BMI (SC)", "BMI (LA)", "Intract"),
      caption="Filtering Post-Normalisation - Supervised ComBat M3 - DMPs for Intervention and BMI Effects")

if (rowSums(trt.tbl.bh[1,]) > 0 | rowSums(trt.tbl.bh[3,]) > 0) {
   kable(trt.tbl.hm, row.names=T, col.names=c("Trt (Mean BMI)", "Trt (BMI +5)",  "BMI (SC)", "BMI (LA)", "Intract"),
         caption="DMPs with Holm Adjustment")
}

# top 10 tables

for (i in c(3,5,9,11))  {
      m1.res1[[i]][,c("adj.P.Val.x", "adj.P.Val.y")] <- lapply(m1.res1[[i]][,c("adj.P.Val.x", "adj.P.Val.y")], 
                                                            function(x) pvalfn(x))
   print(kable(m1.res1[[i]][c(1:10),-7], row.names=F, col.names=topp.names, caption=paste0("Top 10 by p value: ", effnames[i]), digits=2))
   print(kable(m1.res1[[i+1]][c(1:10),], row.names=F, col.names=toplfc.names, caption=paste0("Top 10 by LogFC: ", effnames[i]), digits=2))
}


# Probe Filtering After Normalisation

m1.filt <- readRDS(file.path(datpath, "Model Fit Results/Methods Comparison/bmiq_filt_scb3.RDS"))
ann <- ann450k[match(rownames(m1.filt), ann450k$Name),]

m1.res2 <- dmpfun(m1.filt, trtcont1, bmicont1)
saveRDS(m1.res2, file.path(datpath, "Model Fit Results/Methods Comparison/Probe Rankings/bmiq.scb.m3.filt.RDS"))

# DMPs for Treatment and BMI Effects
trt.tbl.bh <- as.data.frame(cbind(m1.res2[[1]], m1.res2[[7]])[,c(1,2,4,5,3)])
trt.tbl.hm <- as.data.frame(cbind(m1.res2[[2]], m1.res2[[8]])[,c(1,2,4,5,3)])

kable(trt.tbl.bh, row.names=T, col.names=c("Trt (Mean BMI)", "Trt (BMI +5)", "BMI (SC)", "BMI (LA)", "Intract"),
      caption="Filtering Pre-Normalisation - Supervised ComBat M3 - DMPs for Intervention and BMI Effects")

if (rowSums(trt.tbl.bh[1,]) > 0 | rowSums(trt.tbl.bh[3,]) > 0) {
   kable(trt.tbl.hm, row.names=T, col.names=c("Trt (Mean BMI)", "Trt (BMI +5)",  "BMI (SC)", "BMI (LA)", "Intract"),
         caption="DMPs with Holm Adjustment")
}

# top 10 tables

for (i in c(3,5,9,11))  {
      m1.res2[[i]][,c("adj.P.Val.x", "adj.P.Val.y")] <- lapply(m1.res2[[i]][,c("adj.P.Val.x", "adj.P.Val.y")], 
                                                            function(x) pvalfn(x))
   print(kable(m1.res2[[i]][c(1:10),-7], row.names=F, col.names=topp.names, caption=paste0("Top 10 by p value: ", effnames[i]), digits=2))
   print(kable(m1.res2[[i+1]][c(1:10),], row.names=F, col.names=toplfc.names, caption=paste0("Top 10 by LogFC: ", effnames[i]), digits=2))
}


rm(m1.res1, m1.res2, trt.tbl.bh, trt.tbl.hm, m1.main, m1.filt)


```


## Unsupervised ComBat Processing

``` {r ucb_bmiq, results="asis", eval=F}

# Main Data - Probe Filtering Prior to Normalisation #

m1.main <- readRDS(file.path(datpath, "Model Fit Results/Methods Comparison/bmiq_main_ucb3.RDS"))
ann <- ann450k[match(rownames(m1.main), ann450k$Name),]

m1.res1 <- dmpfun(m1.main, trtcont1, bmicont1)
saveRDS(m1.res1, file.path(datpath, "Model Fit Results/Methods Comparison/Probe Rankings/bmiq.ucb.m3.RDS"))

# DMPs for Treatment and BMI Effects
trt.tbl.bh <- as.data.frame(cbind(m1.res1[[1]], m1.res1[[7]])[,c(1,2,4,5,3)])
trt.tbl.hm <- as.data.frame(cbind(m1.res1[[2]], m1.res1[[8]])[,c(1,2,4,5,3)])

kable(trt.tbl.bh, row.names=T, col.names=c("Trt (Mean BMI)", "Trt (BMI +5)", "BMI (SC)", "BMI (LA)", "Intract"),
      caption="Filtering Post-Normalisation - Unsupervised ComBat M3 - DMPs for Intervention and BMI Effects")

if (rowSums(trt.tbl.bh[1,]) > 0 | rowSums(trt.tbl.bh[3,]) > 0) {
   kable(trt.tbl.hm, row.names=T, col.names=c("Trt (Mean BMI)", "Trt (BMI +5)",  "BMI (SC)", "BMI (LA)", "Intract"),
         caption="DMPs with Holm Adjustment")
}

# top 10 tables

for (i in c(3,5,9,11))  {
      m1.res1[[i]][,c("adj.P.Val.x", "adj.P.Val.y")] <- lapply(m1.res1[[i]][,c("adj.P.Val.x", "adj.P.Val.y")], 
                                                            function(x) pvalfn(x))
   print(kable(m1.res1[[i]][c(1:10),-7], row.names=F, col.names=topp.names, caption=paste0("Top 10 by p value: ", effnames[i]), digits=2))
   print(kable(m1.res1[[i+1]][c(1:10),], row.names=F, col.names=toplfc.names, caption=paste0("Top 10 by LogFC: ", effnames[i]), digits=2))
}


# Probe Filtering After Normalisation

m1.filt <- readRDS(file.path(datpath, "Model Fit Results/Methods Comparison/bmiq_filt_ucb3.RDS"))
ann <- ann450k[match(rownames(m1.filt), ann450k$Name),]

m1.res2 <- dmpfun(m1.filt, trtcont1, bmicont1)
saveRDS(m1.res2, file.path(datpath, "Model Fit Results/Methods Comparison/Probe Rankings/bmiq.ucb.m3.filt.RDS"))

# DMPs for Treatment and BMI Effects
trt.tbl.bh <- as.data.frame(cbind(m1.res2[[1]], m1.res2[[7]])[,c(1,2,4,5,3)])
trt.tbl.hm <- as.data.frame(cbind(m1.res2[[2]], m1.res2[[8]])[,c(1,2,4,5,3)])

kable(trt.tbl.bh, row.names=T, col.names=c("Trt (Mean BMI)", "Trt (BMI +5)", "BMI (SC)", "BMI (LA)", "Intract"),
      caption="Filtering Pre-Normalisation - Unsupervised ComBat M3 - DMPs for Intervention and BMI Effects")

if (rowSums(trt.tbl.bh[1,]) > 0 | rowSums(trt.tbl.bh[3,]) > 0) {
   kable(trt.tbl.hm, row.names=T, col.names=c("Trt (Mean BMI)", "Trt (BMI +5)",  "BMI (SC)", "BMI (LA)", "Intract"),
         caption="DMPs with Holm Adjustment")
}

# top 10 tables

for (i in c(3,5,9,11))  {
      m1.res2[[i]][,c("adj.P.Val.x", "adj.P.Val.y")] <- lapply(m1.res2[[i]][,c("adj.P.Val.x", "adj.P.Val.y")], 
                                                            function(x) pvalfn(x))
   print(kable(m1.res2[[i]][c(1:10),-7], row.names=F, col.names=topp.names, caption=paste0("Top 10 by p value: ", effnames[i]), digits=2))
   print(kable(m1.res2[[i+1]][c(1:10),], row.names=F, col.names=toplfc.names, caption=paste0("Top 10 by LogFC: ", effnames[i]), digits=2))
}


rm(m1.res1, m1.res2, trt.tbl.bh, trt.tbl.hm, m1.main, m1.filt)

```


# SWAN Data

``` {r nocbm1_swan, results="asis", eval=F}

# Main Data - Probe Filtering Prior to Normalisation #

m1.main <- readRDS(file.path(datpath, "Model Fit Results/Methods Comparison/swan_main3.RDS"))
ann <- ann450k[match(rownames(m1.main), ann450k$Name),]

m1.res1 <- dmpfun(m1.main, trtcont2, bmicont2)
saveRDS(m1.res1, file.path(datpath, "Model Fit Results/Methods Comparison/Probe Rankings/swan.nocb.m3.RDS"))

# DMPs for Treatment and BMI Effects
trt.tbl.bh <- as.data.frame(cbind(m1.res1[[1]], m1.res1[[7]])[,c(1,2,4,5,3)])
trt.tbl.hm <- as.data.frame(cbind(m1.res1[[2]], m1.res1[[8]])[,c(1,2,4,5,3)])

kable(trt.tbl.bh, row.names=T, col.names=c("Trt (Mean BMI)", "Trt (BMI +5)", "BMI (SC)", "BMI (LA)", "Intract"),
      caption="Filtering Post-Normalisation - No ComBat M3 - DMPs for Intervention and BMI Effects")

if (rowSums(trt.tbl.bh[1,]) > 0 | rowSums(trt.tbl.bh[3,]) > 0) {
   kable(trt.tbl.hm, row.names=T, col.names=c("Trt (Mean BMI)", "Trt (BMI +5)",  "BMI (SC)", "BMI (LA)", "Intract"),
         caption="DMPs with Holm Adjustment")
}

# top 10 tables

for (i in c(3,5,9,11))  {
   m1.res1[[i]][,c("adj.P.Val.x", "adj.P.Val.y")] <- lapply(m1.res1[[i]][,c("adj.P.Val.x", "adj.P.Val.y")], 
                                                            function(x) pvalfn(x))
   print(kable(m1.res1[[i]][c(1:10),-7], row.names=F, col.names=topp.names, caption=paste0("Top 10 by p value: ", effnames[i]), digits=2))
   print(kable(m1.res1[[i+1]][c(1:10),], row.names=F, col.names=toplfc.names, caption=paste0("Top 10 by LogFC: ", effnames[i]), digits=2))
}


# Probe Filtering After Normalisation

m1.filt <- readRDS(file.path(datpath, "Model Fit Results/Methods Comparison/swan_filt3.RDS"))
ann <- ann450k[match(rownames(m1.filt), ann450k$Name),]

m1.res2 <- dmpfun(m1.filt, trtcont2, bmicont2)
saveRDS(m1.res2, file.path(datpath, "Model Fit Results/Methods Comparison/Probe Rankings/swan.nocb.m3.filt.RDS"))

# DMPs for Treatment and BMI Effects
trt.tbl.bh <- as.data.frame(cbind(m1.res2[[1]], m1.res2[[7]])[,c(1,2,4,5,3)])
trt.tbl.hm <- as.data.frame(cbind(m1.res2[[2]], m1.res2[[8]])[,c(1,2,4,5,3)])

kable(trt.tbl.bh, row.names=T, col.names=c("Trt (Mean BMI)", "Trt (BMI +5)", "BMI (SC)", "BMI (LA)", "Intract"),
      caption="Filtering Pre-Normalisation - No ComBat M3 - DMPs for Intervention and BMI Effects")

if (rowSums(trt.tbl.bh[1,]) > 0 | rowSums(trt.tbl.bh[3,]) > 0) {
   kable(trt.tbl.hm, row.names=T, col.names=c("Trt (Mean BMI)", "Trt (BMI +5)",  "BMI (SC)", "BMI (LA)", "Intract"),
         caption="DMPs with Holm Adjustment")
}

# top 10 tables

for (i in c(3,5,9,11))  {
   m1.res2[[i]][,c("adj.P.Val.x", "adj.P.Val.y")] <- lapply(m1.res2[[i]][,c("adj.P.Val.x", "adj.P.Val.y")], 
                                                            function(x) pvalfn(x))
   print(kable(m1.res2[[i]][c(1:10),-7], row.names=F, col.names=topp.names, caption=paste0("Top 10 by p value: ", effnames[i]), digits=2))
   print(kable(m1.res2[[i+1]][c(1:10),], row.names=F, col.names=toplfc.names, caption=paste0("Top 10 by LogFC: ", effnames[i]), digits=2))
}


rm(m1.res1, m1.res2, trt.tbl.bh, trt.tbl.hm, m1.main, m1.filt)


```

## Supervised ComBat Processed Data

``` {r scb_swan, results="asis", eval=F}

# Main Data - Probe Filtering Prior to Normalisation #

m1.main <- readRDS(file.path(datpath, "Model Fit Results/Methods Comparison/swan_main_scb3.RDS"))
ann <- ann450k[match(rownames(m1.main), ann450k$Name),]

m1.res1 <- dmpfun(m1.main, trtcont1, bmicont1)
saveRDS(m1.res1, file.path(datpath, "Model Fit Results/Methods Comparison/Probe Rankings/swan.scb.m3.RDS"))

# DMPs for Treatment and BMI Effects
trt.tbl.bh <- as.data.frame(cbind(m1.res1[[1]], m1.res1[[7]])[,c(1,2,4,5,3)])
trt.tbl.hm <- as.data.frame(cbind(m1.res1[[2]], m1.res1[[8]])[,c(1,2,4,5,3)])

kable(trt.tbl.bh, row.names=T, col.names=c("Trt (Mean BMI)", "Trt (BMI +5)", "BMI (SC)", "BMI (LA)", "Intract"),
      caption="Filtering Post-Normalisation - Supervised ComBat M3 - DMPs for Intervention and BMI Effects")

if (rowSums(trt.tbl.bh[1,]) > 0 | rowSums(trt.tbl.bh[3,]) > 0) {
   kable(trt.tbl.hm, row.names=T, col.names=c("Trt (Mean BMI)", "Trt (BMI +5)",  "BMI (SC)", "BMI (LA)", "Intract"),
         caption="DMPs with Holm Adjustment")
}

# top 10 tables

for (i in c(3,5,9,11))  {
      m1.res1[[i]][,c("adj.P.Val.x", "adj.P.Val.y")] <- lapply(m1.res1[[i]][,c("adj.P.Val.x", "adj.P.Val.y")], 
                                                            function(x) pvalfn(x))
   print(kable(m1.res1[[i]][c(1:10),-7], row.names=F, col.names=topp.names, caption=paste0("Top 10 by p value: ", effnames[i]), digits=2))
   print(kable(m1.res1[[i+1]][c(1:10),], row.names=F, col.names=toplfc.names, caption=paste0("Top 10 by LogFC: ", effnames[i]), digits=2))
}


# Probe Filtering After Normalisation

m1.filt <- readRDS(file.path(datpath, "Model Fit Results/Methods Comparison/swan_filt_scb3.RDS"))
ann <- ann450k[match(rownames(m1.filt), ann450k$Name),]

m1.res2 <- dmpfun(m1.filt, trtcont1, bmicont1)
saveRDS(m1.res2, file.path(datpath, "Model Fit Results/Methods Comparison/Probe Rankings/swan.scb.m3.filt.RDS"))

# DMPs for Treatment and BMI Effects
trt.tbl.bh <- as.data.frame(cbind(m1.res2[[1]], m1.res2[[7]])[,c(1,2,4,5,3)])
trt.tbl.hm <- as.data.frame(cbind(m1.res2[[2]], m1.res2[[8]])[,c(1,2,4,5,3)])

kable(trt.tbl.bh, row.names=T, col.names=c("Trt (Mean BMI)", "Trt (BMI +5)", "BMI (SC)", "BMI (LA)", "Intract"),
      caption="Filtering Pre-Normalisation - Supervised ComBat M3 - DMPs for Intervention and BMI Effects")

if (rowSums(trt.tbl.bh[1,]) > 0 | rowSums(trt.tbl.bh[3,]) > 0) {
   kable(trt.tbl.hm, row.names=T, col.names=c("Trt (Mean BMI)", "Trt (BMI +5)",  "BMI (SC)", "BMI (LA)", "Intract"),
         caption="DMPs with Holm Adjustment")
}

# top 10 tables

for (i in c(3,5,9,11))  {
      m1.res2[[i]][,c("adj.P.Val.x", "adj.P.Val.y")] <- lapply(m1.res2[[i]][,c("adj.P.Val.x", "adj.P.Val.y")], 
                                                            function(x) pvalfn(x))
   print(kable(m1.res2[[i]][c(1:10),-7], row.names=F, col.names=topp.names, caption=paste0("Top 10 by p value: ", effnames[i]), digits=2))
   print(kable(m1.res2[[i+1]][c(1:10),], row.names=F, col.names=toplfc.names, caption=paste0("Top 10 by LogFC: ", effnames[i]), digits=2))
}


rm(m1.res1, m1.res2, trt.tbl.bh, trt.tbl.hm, m1.main, m1.filt)


```


## Unsupervised ComBat Processing

``` {r ucb_swan, results="asis", eval=F}

# Main Data - Probe Filtering Prior to Normalisation #

m1.main <- readRDS(file.path(datpath, "Model Fit Results/Methods Comparison/swan_main_ucb3.RDS"))
ann <- ann450k[match(rownames(m1.main), ann450k$Name),]

m1.res1 <- dmpfun(m1.main, trtcont1, bmicont1)
saveRDS(m1.res1, file.path(datpath, "Model Fit Results/Methods Comparison/Probe Rankings/swan.ucb.m3.RDS"))

# DMPs for Treatment and BMI Effects
trt.tbl.bh <- as.data.frame(cbind(m1.res1[[1]], m1.res1[[7]])[,c(1,2,4,5,3)])
trt.tbl.hm <- as.data.frame(cbind(m1.res1[[2]], m1.res1[[8]])[,c(1,2,4,5,3)])

kable(trt.tbl.bh, row.names=T, col.names=c("Trt (Mean BMI)", "Trt (BMI +5)", "BMI (SC)", "BMI (LA)", "Intract"),
      caption="Filtering Post-Normalisation - Unsupervised ComBat M3 - DMPs for Intervention and BMI Effects")

if (rowSums(trt.tbl.bh[1,]) > 0 | rowSums(trt.tbl.bh[3,]) > 0) {
   kable(trt.tbl.hm, row.names=T, col.names=c("Trt (Mean BMI)", "Trt (BMI +5)",  "BMI (SC)", "BMI (LA)", "Intract"),
         caption="DMPs with Holm Adjustment")
}

# top 10 tables

for (i in c(3,5,9,11))  {
      m1.res1[[i]][,c("adj.P.Val.x", "adj.P.Val.y")] <- lapply(m1.res1[[i]][,c("adj.P.Val.x", "adj.P.Val.y")], 
                                                            function(x) pvalfn(x))
   print(kable(m1.res1[[i]][c(1:10),-7], row.names=F, col.names=topp.names, caption=paste0("Top 10 by p value: ", effnames[i]), digits=2))
   print(kable(m1.res1[[i+1]][c(1:10),], row.names=F, col.names=toplfc.names, caption=paste0("Top 10 by LogFC: ", effnames[i]), digits=2))
}


# Probe Filtering After Normalisation

m1.filt <- readRDS(file.path(datpath, "Model Fit Results/Methods Comparison/swan_filt_ucb3.RDS"))
ann <- ann450k[match(rownames(m1.filt), ann450k$Name),]

m1.res2 <- dmpfun(m1.filt, trtcont1, bmicont1)
saveRDS(m1.res2, file.path(datpath, "Model Fit Results/Methods Comparison/Probe Rankings/swan.ucb.m3.filt.RDS"))

# DMPs for Treatment and BMI Effects
trt.tbl.bh <- as.data.frame(cbind(m1.res2[[1]], m1.res2[[7]])[,c(1,2,4,5,3)])
trt.tbl.hm <- as.data.frame(cbind(m1.res2[[2]], m1.res2[[8]])[,c(1,2,4,5,3)])

kable(trt.tbl.bh, row.names=T, col.names=c("Trt (Mean BMI)", "Trt (BMI +5)", "BMI (SC)", "BMI (LA)", "Intract"),
      caption="Filtering Pre-Normalisation - Unsupervised ComBat M3 - DMPs for Intervention and BMI Effects")

if (rowSums(trt.tbl.bh[1,]) > 0 | rowSums(trt.tbl.bh[3,]) > 0) {
   kable(trt.tbl.hm, row.names=T, col.names=c("Trt (Mean BMI)", "Trt (BMI +5)",  "BMI (SC)", "BMI (LA)", "Intract"),
         caption="DMPs with Holm Adjustment")
}

# top 10 tables

for (i in c(3,5,9,11))  {
      m1.res2[[i]][,c("adj.P.Val.x", "adj.P.Val.y")] <- lapply(m1.res2[[i]][,c("adj.P.Val.x", "adj.P.Val.y")], 
                                                            function(x) pvalfn(x))
   print(kable(m1.res2[[i]][c(1:10),-7], row.names=F, col.names=topp.names, caption=paste0("Top 10 by p value: ", effnames[i]), digits=2))
   print(kable(m1.res2[[i+1]][c(1:10),], row.names=F, col.names=toplfc.names, caption=paste0("Top 10 by LogFC: ", effnames[i]), digits=2))
}


rm(m1.res1, m1.res2, trt.tbl.bh, trt.tbl.hm, m1.main, m1.filt)

```

# Compare Pre-Filtered and Post-Filtered Data

Also compares cell-adjusted models between the different batch-correction methods.

## SQN Data

``` {r sqnfilt, results="asis", eval=F}

sqn.nocb1 <- readRDS(file.path(datpath, "Model Fit Results/Methods Comparison/Probe Rankings/sqn.nocb.m3.RDS"))
sqn.nocb2 <- readRDS(file.path(datpath, "Model Fit Results/Methods Comparison/Probe Rankings/sqn.nocb.m3.filt.RDS"))

sqn.scb1 <- readRDS(file.path(datpath, "Model Fit Results/Methods Comparison/Probe Rankings/sqn.scb.m3.RDS"))
sqn.scb2 <- readRDS(file.path(datpath, "Model Fit Results/Methods Comparison/Probe Rankings/sqn.scb.m3.filt.RDS"))

sqn.ucb1 <- readRDS(file.path(datpath, "Model Fit Results/Methods Comparison/Probe Rankings/sqn.ucb.m3.RDS"))
sqn.ucb2 <- readRDS(file.path(datpath, "Model Fit Results/Methods Comparison/Probe Rankings/sqn.ucb.m3.filt.RDS"))

#--------------------------------------------------------------------------------------------------------------------------------#
#                                                                                                                                #
#  Compare top 10 tables between post-filtered and pre-filtered data models (and also between different batch handling methods)  #
#                                                                                                                                #
#--------------------------------------------------------------------------------------------------------------------------------#

#-----------------------#
#   Top 10 by P Value   #
#-----------------------#

ptbnms <- c("Name", "chr", "UCSC_RefGene_Name", "bhp.1", "rank.1", "bhp.2", "rank.2", "bhp.3", "rank.3",
              "bhp.4", "rank.4", "bhp.5", "rank.5", "bhp.6", "rank.6")
ptlabs <- c("Probe", "chr", "UCSC RefGene", "BH p noCB post", "Rank noCB post", "BH p noCB pre", "Rank noCB pre",
                               "BH p sCB post", "Rank sCB post", "BH p sCB pre", "Rank sCB pre", "BH p uCB post", "Rank uCB post",
                               "BH p uCB pre", "Rank uCB pre")
## Intervention at Mean BMI ##

list1 <- list(sqn.nocb1[[3]], sqn.nocb2[[3]], sqn.scb1[[3]], sqn.scb2[[3]], sqn.ucb1[[3]], sqn.ucb2[[3]])

int_bmi1 <- as.vector(sapply(list1, function(x) cbind(x$Name[c(1:10)])))
int_bmi1 <- subset(int_bmi1, !duplicated(int_bmi1))  # 14

for (i in 1:length(list1))  {  list1[[i]]$rank <- c(1:nrow(list1[[i]])) }
tbl_int1 <- lapply(list1, function(x) subset(x, x$Name %in% int_bmi1))
for (i in 1:length(tbl_int1)) { 
   tbl_int1[[i]]$estci <- with(tbl_int1[[i]], paste0(sprintf("%.2f", logFC), " (", sprintf("%.2f", CI.L), ", ",
                                                     sprintf("%.2f", CI.R), ")"))
      }

for (i in 1:length(tbl_int1)) { 
   names(tbl_int1[[i]])[c(7,8,10,11)] <- c(paste0("pval.", i), paste0("bhp.", i), paste0("rank.", i), paste0("estci.",i))
}

int1 <- tbl_int1[[1]][,c("Name", "chr", "UCSC_RefGene_Name", "estci.1", "bhp.1", "rank.1")]
for (i in 2:6) {
   int1 <- merge(int1, tbl_int1[[i]][,c(1,11,8,10)], by="Name", all=T)
}

int1 <- int1[order(int1$rank.1),]
int1[,grepl("bhp", names(int1))] <- lapply(int1[,grepl("bhp", names(int1))], function(x) pvalfn(x))
kable(int1[,ptbnms], row.names=F, col.names=ptlabs,
      caption="Top 10 Probes by P Value for Intervention at Mean BMI", digits=2)


## Intervention at +5 BMI ##

list2 <- list(sqn.nocb1[[5]], sqn.nocb2[[5]], sqn.scb1[[5]], sqn.scb2[[5]], sqn.ucb1[[5]], sqn.ucb2[[5]])

int_bmi2 <- as.vector(sapply(list2, function(x) cbind(x$Name[c(1:10)])))
int_bmi2 <- subset(int_bmi2, !duplicated(int_bmi2))  # 16

for (i in 1:length(list2))  {  list2[[i]]$rank <- c(1:nrow(list2[[i]])) }
tbl_int2 <- lapply(list2, function(x) subset(x, x$Name %in% int_bmi2))

for (i in 1:length(tbl_int2)) { 
   tbl_int2[[i]]$estci <- with(tbl_int2[[i]], paste0(sprintf("%.2f", logFC), " (", sprintf("%.2f", CI.L), ", ",
                                                     sprintf("%.2f", CI.R), ")"))
      }

for (i in 1:length(tbl_int2)) { 
   names(tbl_int2[[i]])[c(7,8,10,11)] <- c(paste0("pval.", i), paste0("bhp.", i), paste0("rank.", i), paste0("estci.",i))
}

int2 <- tbl_int2[[1]][,c("Name", "chr", "UCSC_RefGene_Name", "estci.1", "bhp.1", "rank.1")]

for (i in 2:6) {
   int2 <- merge(int2, tbl_int2[[i]][,c(1,11,8,10)], by="Name", all=T)
}

int2 <- int2[order(int2$rank.1),]
int2[,grepl("bhp", names(int2))] <- lapply(int2[,grepl("bhp", names(int2))], function(x) pvalfn(x))
kable(int2[,ptbnms], row.names=F, col.names=ptlabs, caption="Top 10 Probes by P Value for Intervention at +5 BMI", digits=2)


## BMI in Standard Care ##

list3 <- list(sqn.nocb1[[9]], sqn.nocb2[[9]], sqn.scb1[[9]], sqn.scb2[[9]], sqn.ucb1[[9]], sqn.ucb2[[9]])

int_bmi3 <- as.vector(sapply(list3, function(x) cbind(x$Name[c(1:10)])))
int_bmi3 <- subset(int_bmi3, !duplicated(int_bmi3))  # 16

for (i in 1:length(list3))  {  list3[[i]]$rank <- c(1:nrow(list3[[i]])) }
tbl_int3 <- lapply(list3, function(x) subset(x, x$Name %in% int_bmi3))

for (i in 1:length(tbl_int3)) { 
   tbl_int3[[i]]$estci <- with(tbl_int3[[i]], paste0(sprintf("%.2f", logFC), " (", sprintf("%.2f", CI.L), ", ",
                                                     sprintf("%.2f", CI.R), ")"))
      }

for (i in 1:length(tbl_int3)) { 
   names(tbl_int3[[i]])[c(7,8,10,11)] <- c(paste0("pval.", i), paste0("bhp.", i), paste0("rank.", i), paste0("estci.",i))
}

int3 <- tbl_int3[[1]][,c("Name", "chr", "UCSC_RefGene_Name", "estci.1", "bhp.1", "rank.1")]

for (i in 2:6) {
   int3 <- merge(int3, tbl_int3[[i]][,c(1,11,8,10)], by="Name", all=T)
}

int3 <- int3[order(int3$rank.1),]
int3[,grepl("bhp", names(int3))] <- lapply(int3[,grepl("bhp", names(int3))], function(x) pvalfn(x))
kable(int3[,ptbnms], row.names=F, col.names=ptlabs, caption="Top 10 Probes by P Value for BMI in Standard Care", digits=2)


## BMI in Lifestyle Advice ##

list4 <- list(sqn.nocb1[[11]], sqn.nocb2[[11]], sqn.scb1[[11]], sqn.scb2[[11]], sqn.ucb1[[11]], sqn.ucb2[[11]])

int_bmi4 <- as.vector(sapply(list4, function(x) cbind(x$Name[c(1:10)])))
int_bmi4 <- subset(int_bmi4, !duplicated(int_bmi4))  # 16

for (i in 1:length(list4))  {  list4[[i]]$rank <- c(1:nrow(list4[[i]])) }
tbl_int4 <- lapply(list4, function(x) subset(x, x$Name %in% int_bmi4))

for (i in 1:length(tbl_int4)) { 
   tbl_int4[[i]]$estci <- with(tbl_int4[[i]], paste0(sprintf("%.2f", logFC), " (", sprintf("%.2f", CI.L), ", ",
                                                     sprintf("%.2f", CI.R), ")"))
      }

for (i in 1:length(tbl_int4)) { 
   names(tbl_int4[[i]])[c(7,8,10,11)] <- c(paste0("pval.", i), paste0("bhp.", i), paste0("rank.", i), paste0("estci.",i))
}

int4 <- tbl_int4[[1]][,c("Name", "chr", "UCSC_RefGene_Name", "estci.1", "bhp.1", "rank.1")]

for (i in 2:6) {
   int4 <- merge(int4, tbl_int4[[i]][,c(1,11,8,10)], by="Name", all=T)
}

int4 <- int4[order(int4$rank.1),]
int4[,grepl("bhp", names(int4))] <- lapply(int4[,grepl("bhp", names(int4))], function(x) pvalfn(x))
kable(int4[,ptbnms], row.names=F, col.names=ptlabs, caption="Top 10 Probes by P Value for BMI in Lifestyle Advice", digits=2)


#-----------------------------#
#  Top 10 by log Fold Change  #
#-----------------------------#

ltbnms <- c("Name", "chr", "UCSC_RefGene_Name", "estci.1", "bhp.1", "rank.1", "estci.2", "bhp.2", "rank.2", "estci.3", "bhp.3", "rank.3",
             "estci.4", "bhp.4", "rank.4", "estci.5", "bhp.5", "rank.5", "estci.6", "bhp.6", "rank.6")
ltlabs <- c("Probe", "chr", "UCSC RefGene", "logFC noCB post", "BH p noCB post", "Rank noCB post", "LogFC noCB pre", "BH p noCB pre",
            "Rank noCB pre", "logFC sCB post", "BH p sCB post", "Rank sCB post", "logFC sCB pre", "BH p sCB pre", "Rank sCB pre",
            "logFC uCB post", "BH p uCB post", "Rank uCB post", "logFC uCB pre", "BH p uCB pre", "Rank uCB pre")

## Intervention at Mean BMI ##

list1 <- list(sqn.nocb1[[4]], sqn.nocb2[[4]], sqn.scb1[[4]], sqn.scb2[[4]], sqn.ucb1[[4]], sqn.ucb2[[4]])

int_bmi1 <- as.vector(sapply(list1, function(x) cbind(x$Name[c(1:10)])))
int_bmi1 <- subset(int_bmi1, !duplicated(int_bmi1))  # 14

for (i in 1:length(list1))  {  list1[[i]]$rank <- c(1:nrow(list1[[i]])) }
tbl_int1 <- lapply(list1, function(x) subset(x, x$Name %in% int_bmi1))
for (i in 1:length(tbl_int1)) { 
   tbl_int1[[i]]$estci <- with(tbl_int1[[i]], paste0(sprintf("%.2f", logFC), " (", sprintf("%.2f", CI.L), ", ",
                                                     sprintf("%.2f", CI.R), ")"))
}

for (i in 1:length(tbl_int1)) { 
   names(tbl_int1[[i]])[c(7,8,9,10)] <- c(paste0("pval.", i), paste0("bhp.", i), paste0("rank.", i), paste0("estci.",i))
}

int1 <- tbl_int1[[1]][,c("Name", "chr", "UCSC_RefGene_Name", "estci.1", "bhp.1", "rank.1")]
for (i in 2:6) {
   int1 <- merge(int1, tbl_int1[[i]][,c(1,10,8,9)], by="Name", all=T)
}

int1 <- int1[order(int1$rank.1),]
kable(int1[,ltbnms], row.names=F, col.names=ltlabs, caption="Top 10 Probes by logFC for Intervention at Mean BMI", digits=2)


## Intervention at +5 BMI ##

list2 <- list(sqn.nocb1[[6]], sqn.nocb2[[6]], sqn.scb1[[6]], sqn.scb2[[6]], sqn.ucb1[[6]], sqn.ucb2[[6]])

int_bmi2 <- as.vector(sapply(list2, function(x) cbind(x$Name[c(1:10)])))
int_bmi2 <- subset(int_bmi2, !duplicated(int_bmi2))

for (i in 1:length(list2))  {  list2[[i]]$rank <- c(1:nrow(list2[[i]])) }
tbl_int2 <- lapply(list2, function(x) subset(x, x$Name %in% int_bmi2))
for (i in 1:length(tbl_int2)) { 
   tbl_int2[[i]]$estci <- with(tbl_int2[[i]], paste0(sprintf("%.2f", logFC), " (", sprintf("%.2f", CI.L), ", ",
                                                     sprintf("%.2f", CI.R), ")"))
}

for (i in 1:length(tbl_int2)) { 
   names(tbl_int2[[i]])[c(7,8,9,10)] <- c(paste0("pval.", i), paste0("bhp.", i), paste0("rank.", i), paste0("estci.",i))
}

int2 <- tbl_int2[[1]][,c("Name", "chr", "UCSC_RefGene_Name", "estci.1", "bhp.1", "rank.1")]
for (i in 2:6) {
   int2 <- merge(int2, tbl_int2[[i]][,c(1,10,8,9)], by="Name", all=T)
}

int2 <- int2[order(int2$rank.1),]
kable(int2[,ltbnms], row.names=F, col.names=ltlabs, caption="Top 10 Probes by logFC for Intervention at +5 BMI", digits=2)


## BMI in Standard Care ##

list3 <- list(sqn.nocb1[[10]], sqn.nocb2[[10]], sqn.scb1[[10]], sqn.scb2[[10]], sqn.ucb1[[10]], sqn.ucb2[[10]])

int_bmi3 <- as.vector(sapply(list3, function(x) cbind(x$Name[c(1:10)])))
int_bmi3 <- subset(int_bmi3, !duplicated(int_bmi3))

for (i in 1:length(list3))  {  list3[[i]]$rank <- c(1:nrow(list3[[i]])) }
tbl_int3 <- lapply(list3, function(x) subset(x, x$Name %in% int_bmi3))
for (i in 1:length(tbl_int3)) { 
   tbl_int3[[i]]$estci <- with(tbl_int3[[i]], paste0(sprintf("%.2f", logFC), " (", sprintf("%.2f", CI.L), ", ",
                                                     sprintf("%.2f", CI.R), ")"))
}

for (i in 1:length(tbl_int3)) { 
   names(tbl_int3[[i]])[c(7,8,9,10)] <- c(paste0("pval.", i), paste0("bhp.", i), paste0("rank.", i), paste0("estci.",i))
}

int3 <- tbl_int3[[1]][,c("Name", "chr", "UCSC_RefGene_Name", "estci.1", "bhp.1", "rank.1")]
for (i in 2:6) {
   int3 <- merge(int3, tbl_int3[[i]][,c(1,10,8,9)], by="Name", all=T)
}

int3 <- int3[order(int3$rank.1),]
kable(int3[,ltbnms], row.names=F, col.names=ltlabs, caption="Top 10 Probes by logFC for BMI in Standard Care", digits=2)


## BMI in Lifestyle Advice ##

list4 <- list(sqn.nocb1[[12]], sqn.nocb2[[12]], sqn.scb1[[12]], sqn.scb2[[12]], sqn.ucb1[[12]], sqn.ucb2[[12]])

int_bmi4 <- as.vector(sapply(list4, function(x) cbind(x$Name[c(1:10)])))
int_bmi4 <- subset(int_bmi4, !duplicated(int_bmi4))

for (i in 1:length(list4))  {  list4[[i]]$rank <- c(1:nrow(list4[[i]])) }
tbl_int4 <- lapply(list4, function(x) subset(x, x$Name %in% int_bmi4))
for (i in 1:length(tbl_int4)) { 
   tbl_int4[[i]]$estci <- with(tbl_int4[[i]], paste0(sprintf("%.2f", logFC), " (", sprintf("%.2f", CI.L), ", ",
                                                     sprintf("%.2f", CI.R), ")"))
}

for (i in 1:length(tbl_int4)) { 
   names(tbl_int4[[i]])[c(7,8,9,10)] <- c(paste0("pval.", i), paste0("bhp.", i), paste0("rank.", i), paste0("estci.",i))
}

int4 <- tbl_int4[[1]][,c("Name", "chr", "UCSC_RefGene_Name", "estci.1", "bhp.1", "rank.1")]
for (i in 2:6) {
   int4 <- merge(int4, tbl_int4[[i]][,c(1,10,8,9)], by="Name", all=T)
}

int4 <- int4[order(int4$rank.1),]
kable(int4[,ltbnms], row.names=F, col.names=ltlabs, caption="Top 10 Probes by logFC for BMI in Lifestyle Advice", digits=2)


#----------------------------------------------------------#
#  Compare distributions of p values and log Fold Changes  #
#----------------------------------------------------------#

list1 <- list(sqn.nocb1[[3]], sqn.nocb2[[3]], sqn.scb1[[3]], sqn.scb2[[3]], sqn.ucb1[[3]], sqn.ucb2[[3]])

int1p <- list1[[1]][,c("Name", "logFC", "P.Value")]
for (i in c(2:6)) { 
   int1p <- merge(int1p, list1[[i]][,c("Name", "logFC", "P.Value")], by="Name")
}

names(int1p) <- c("Name", paste0(rep(c("logFC.", "pval."), 6), rep(c(1:6), each=2)))
                  
int1pl <- reshape(int1p, varying=list(paste0("pval.", c(1:6)), paste0("logFC.", c(1:6))),
                  v.names=c("pval", "logFC"), timevar="dat", idvar="Name", direction="long")

int1pl$batch.meth <- with(int1pl, ifelse(dat %in% c(1,2), 1, ifelse(dat %in% c(3,4), 2, 3)))
   int1pl$batch.meth <- factor(int1pl$batch.meth, levels=c(1,2,3), labels=c("NoCB", "sCB", "uCB"))
int1pl$filt.meth <- with(int1pl, ifelse(dat %in% c(1,3,5), 1, 2))
   int1pl$filt.meth <- factor(int1pl$filt.meth, levels=c(1,2), labels=c("Post", "Pre"))

kable(summaryBy(pval ~ filt.meth + batch.meth, data=int1pl, FUN=summary), row.names=F, digits=2,
      caption="Intervention at Mean BMI: P Value Distribution")

ggplot(aes(x=pval, y=batch.meth, col=batch.meth), data=int1pl) + geom_boxplot() +
   scale_color_viridis(discrete=T, begin=0, end=1) + theme(legend.position="none") +
   labs(x="Unadjusted p value", y="", title="Intervention at Mean BMI") +
   facet_wrap(~ filt.meth)

kable(summaryBy(logFC ~ filt.meth + batch.meth, data=int1pl, FUN=summary), row.names=F, digits=2,
      caption="Intervention at Mean BMI: logFC Distribution")

ggplot(aes(x=logFC, y=batch.meth, col=batch.meth), data=int1pl) + geom_boxplot() +
   scale_color_viridis(discrete=T, begin=0, end=1) + theme(legend.position="none") +
   labs(x="Log2 Fold Change", y="", title="Intervention at Mean BMI") +
   facet_wrap(~filt.meth)


# Intervention at BMI + 5

list2 <- list(sqn.nocb1[[5]], sqn.nocb2[[5]], sqn.scb1[[5]], sqn.scb2[[5]], sqn.ucb1[[5]], sqn.ucb2[[5]])

int2p <- list2[[1]][,c("Name", "logFC", "P.Value")]
for (i in c(2:6)) { 
   int2p <- merge(int2p, list2[[i]][,c("Name", "logFC", "P.Value")], by="Name")
}

names(int2p) <- c("Name", paste0(rep(c("logFC.", "pval."), 6), rep(c(1:6), each=2)))
                  
int2pl <- reshape(int2p, varying=list(paste0("pval.", c(1:6)), paste0("logFC.", c(1:6))),
                  v.names=c("pval", "logFC"), timevar="dat", idvar="Name", direction="long")

int2pl$batch.meth <- with(int2pl, ifelse(dat %in% c(1,2), 1, ifelse(dat %in% c(3,4), 2, 3)))
   int2pl$batch.meth <- factor(int2pl$batch.meth, levels=c(1,2,3), labels=c("NoCB", "sCB", "uCB"))
int2pl$filt.meth <- with(int2pl, ifelse(dat %in% c(1,3,5), 1, 2))
   int2pl$filt.meth <- factor(int2pl$filt.meth, levels=c(1,2), labels=c("Post", "Pre"))

kable(summaryBy(pval ~ filt.meth + batch.meth, data=int2pl, FUN=summary), row.names=F, digits=2,
      caption="Intervention at +5 BMI: P Value Distribution")

ggplot(aes(x=pval, y=batch.meth, col=batch.meth), data=int2pl) + geom_boxplot() +
   scale_color_viridis(discrete=T, begin=0, end=1) + theme(legend.position="none") +
   labs(x="Unadjusted p value", y="", title="Intervention at +5 BMI") +
   facet_wrap(~ filt.meth)

kable(summaryBy(logFC ~ filt.meth + batch.meth, data=int2pl, FUN=summary), row.names=F, digits=2,
      caption="Intervention at +5 BMI: logFC Distribution")

ggplot(aes(x=logFC, y=batch.meth, col=batch.meth), data=int2pl) + geom_boxplot() +
   scale_color_viridis(discrete=T, begin=0, end=1) + theme(legend.position="none") +
   labs(x="Log2 Fold Change", y="", title="Intervention at +5 BMI") +
   facet_wrap(~filt.meth)


## BMI in Standard Care ##

list3 <- list(sqn.nocb1[[9]], sqn.nocb2[[9]], sqn.scb1[[9]], sqn.scb2[[9]], sqn.ucb1[[9]], sqn.ucb2[[9]])

int3p <- list3[[1]][,c("Name", "logFC", "P.Value")]
for (i in c(2:6)) { 
   int3p <- merge(int3p, list3[[i]][,c("Name", "logFC", "P.Value")], by="Name")
}

names(int3p) <- c("Name", paste0(rep(c("logFC.", "pval."), 6), rep(c(1:6), each=2)))
                  
int3pl <- reshape(int3p, varying=list(paste0("pval.", c(1:6)), paste0("logFC.", c(1:6))),
                  v.names=c("pval", "logFC"), timevar="dat", idvar="Name", direction="long")

int3pl$batch.meth <- with(int3pl, ifelse(dat %in% c(1,2), 1, ifelse(dat %in% c(3,4), 2, 3)))
   int3pl$batch.meth <- factor(int3pl$batch.meth, levels=c(1,2,3), labels=c("NoCB", "sCB", "uCB"))
int3pl$filt.meth <- with(int3pl, ifelse(dat %in% c(1,3,5), 1, 2))
   int3pl$filt.meth <- factor(int3pl$filt.meth, levels=c(1,2), labels=c("Post", "Pre"))

kable(summaryBy(pval ~ filt.meth + batch.meth, data=int3pl, FUN=summary), row.names=F, digits=2,
      caption="BMI in Standard Care: P Value Distribution")

ggplot(aes(x=pval, y=batch.meth, col=batch.meth), data=int3pl) + geom_boxplot() +
   scale_color_viridis(discrete=T, begin=0, end=1) + theme(legend.position="none") +
   labs(x="Unadjusted p value", y="", title="BMI in Standard Care") +
   facet_wrap(~ filt.meth)

kable(summaryBy(logFC ~ filt.meth + batch.meth, data=int3pl, FUN=summary), row.names=F, digits=2,
      caption="BMI in Standard Care: logFC Distribution")

ggplot(aes(x=logFC, y=batch.meth, col=batch.meth), data=int3pl) + geom_boxplot() +
   scale_color_viridis(discrete=T, begin=0, end=1) + theme(legend.position="none") +
   labs(x="Log2 Fold Change", y="", title="BMI in Standard Care") +
   facet_wrap(~filt.meth)

## BMI in Lifestyle Advice ##

list4 <- list(sqn.nocb1[[11]], sqn.nocb2[[11]], sqn.scb1[[11]], sqn.scb2[[11]], sqn.ucb1[[11]], sqn.ucb2[[11]])

int4p <- list4[[1]][,c("Name", "logFC", "P.Value")]
for (i in c(2:6)) { 
   int4p <- merge(int4p, list4[[i]][,c("Name", "logFC", "P.Value")], by="Name")
}

names(int4p) <- c("Name", paste0(rep(c("logFC.", "pval."), 6), rep(c(1:6), each=2)))
                  
int4pl <- reshape(int4p, varying=list(paste0("pval.", c(1:6)), paste0("logFC.", c(1:6))),
                  v.names=c("pval", "logFC"), timevar="dat", idvar="Name", direction="long")

int4pl$batch.meth <- with(int4pl, ifelse(dat %in% c(1,2), 1, ifelse(dat %in% c(3,4), 2, 3)))
   int4pl$batch.meth <- factor(int4pl$batch.meth, levels=c(1,2,3), labels=c("NoCB", "sCB", "uCB"))
int4pl$filt.meth <- with(int4pl, ifelse(dat %in% c(1,3,5), 1, 2))
   int4pl$filt.meth <- factor(int4pl$filt.meth, levels=c(1,2), labels=c("Post", "Pre"))

kable(summaryBy(pval ~ filt.meth + batch.meth, data=int4pl, FUN=summary), row.names=F, digits=2,
      caption="BMI in Lifestyle Advice: P Value Distribution")

ggplot(aes(x=pval, y=batch.meth, col=batch.meth), data=int4pl) + geom_boxplot() +
   scale_color_viridis(discrete=T, begin=0, end=1) + theme(legend.position="none") +
   labs(x="Unadjusted p value", y="", title="BMI in Lifestyle Advice") +
   facet_wrap(~ filt.meth)

kable(summaryBy(logFC ~ filt.meth + batch.meth, data=int4pl, FUN=summary), row.names=F, digits=2,
      caption="BMI in Lifestyle Advice: logFC Distribution")

ggplot(aes(x=logFC, y=batch.meth, col=batch.meth), data=int4pl) + geom_boxplot() +
   scale_color_viridis(discrete=T, begin=0, end=1) + theme(legend.position="none") +
   labs(x="Log2 Fold Change", y="", title="BMI in Lifestyle Advice") +
   facet_wrap(~filt.meth)


rm(list1, list2, list3, list4, int1p, int1pl, int2p, int2pl, int3, int3pl, int4, int4pl,
   sqn.nocb1, sqn.nocb2, sqn.scb1, sqn.scb2, sqn.ucb1, sqn.ucb2, int1, int2, int3, int4)

``` 


## BMIQ Data

``` {r bmiqfilt, results="asis", eval=F}

bmiq.nocb1 <- readRDS(file.path(datpath, "Model Fit Results/Methods Comparison/Probe Rankings/bmiq.nocb.m3.RDS"))
bmiq.nocb2 <- readRDS(file.path(datpath, "Model Fit Results/Methods Comparison/Probe Rankings/bmiq.nocb.m3.filt.RDS"))

bmiq.scb1 <- readRDS(file.path(datpath, "Model Fit Results/Methods Comparison/Probe Rankings/bmiq.scb.m3.RDS"))
bmiq.scb2 <- readRDS(file.path(datpath, "Model Fit Results/Methods Comparison/Probe Rankings/bmiq.scb.m3.filt.RDS"))

bmiq.ucb1 <- readRDS(file.path(datpath, "Model Fit Results/Methods Comparison/Probe Rankings/bmiq.ucb.m3.RDS"))
bmiq.ucb2 <- readRDS(file.path(datpath, "Model Fit Results/Methods Comparison/Probe Rankings/bmiq.ucb.m3.filt.RDS"))

#--------------------------------------------------------------------------------------------------------------------------------#
#                                                                                                                                #
#  Compare top 10 tables between post-filtered and pre-filtered data models (and also between different batch handling methods)  #
#                                                                                                                                #
#--------------------------------------------------------------------------------------------------------------------------------#

#-----------------------#
#   Top 10 by P Value   #
#-----------------------#

ptbnms <- c("Name", "chr", "UCSC_RefGene_Name", "bhp.1", "rank.1", "bhp.2", "rank.2", "bhp.3", "rank.3",
              "bhp.4", "rank.4", "bhp.5", "rank.5", "bhp.6", "rank.6")
ptlabs <- c("Probe", "chr", "UCSC RefGene", "BH p noCB post", "Rank noCB post", "BH p noCB pre", "Rank noCB pre",
                               "BH p sCB post", "Rank sCB post", "BH p sCB pre", "Rank sCB pre", "BH p uCB post", "Rank uCB post",
                               "BH p uCB pre", "Rank uCB pre")
## Intervention at Mean BMI ##

list1 <- list(bmiq.nocb1[[3]], bmiq.nocb2[[3]], bmiq.scb1[[3]], bmiq.scb2[[3]], bmiq.ucb1[[3]], bmiq.ucb2[[3]])

int_bmi1 <- as.vector(sapply(list1, function(x) cbind(x$Name[c(1:10)])))
int_bmi1 <- subset(int_bmi1, !duplicated(int_bmi1))  # 14

for (i in 1:length(list1))  {  list1[[i]]$rank <- c(1:nrow(list1[[i]])) }
tbl_int1 <- lapply(list1, function(x) subset(x, x$Name %in% int_bmi1))
for (i in 1:length(tbl_int1)) { 
   tbl_int1[[i]]$estci <- with(tbl_int1[[i]], paste0(sprintf("%.2f", logFC), " (", sprintf("%.2f", CI.L), ", ",
                                                     sprintf("%.2f", CI.R), ")"))
      }

for (i in 1:length(tbl_int1)) { 
   names(tbl_int1[[i]])[c(7,8,10,11)] <- c(paste0("pval.", i), paste0("bhp.", i), paste0("rank.", i), paste0("estci.",i))
}

int1 <- tbl_int1[[1]][,c("Name", "chr", "UCSC_RefGene_Name", "estci.1", "bhp.1", "rank.1")]
for (i in 2:6) {
   int1 <- merge(int1, tbl_int1[[i]][,c(1,11,8,10)], by="Name", all=T)
}

int1 <- int1[order(int1$rank.1),]
int1[,grepl("bhp", names(int1))] <- lapply(int1[,grepl("bhp", names(int1))], function(x) pvalfn(x))
kable(int1[,ptbnms], row.names=F, col.names=ptlabs,
      caption="Top 10 Probes by P Value for Intervention at Mean BMI", digits=2)


## Intervention at +5 BMI ##

list2 <- list(bmiq.nocb1[[5]], bmiq.nocb2[[5]], bmiq.scb1[[5]], bmiq.scb2[[5]], bmiq.ucb1[[5]], bmiq.ucb2[[5]])

int_bmi2 <- as.vector(sapply(list2, function(x) cbind(x$Name[c(1:10)])))
int_bmi2 <- subset(int_bmi2, !duplicated(int_bmi2))  # 16

for (i in 1:length(list2))  {  list2[[i]]$rank <- c(1:nrow(list2[[i]])) }
tbl_int2 <- lapply(list2, function(x) subset(x, x$Name %in% int_bmi2))

for (i in 1:length(tbl_int2)) { 
   tbl_int2[[i]]$estci <- with(tbl_int2[[i]], paste0(sprintf("%.2f", logFC), " (", sprintf("%.2f", CI.L), ", ",
                                                     sprintf("%.2f", CI.R), ")"))
      }

for (i in 1:length(tbl_int2)) { 
   names(tbl_int2[[i]])[c(7,8,10,11)] <- c(paste0("pval.", i), paste0("bhp.", i), paste0("rank.", i), paste0("estci.",i))
}

int2 <- tbl_int2[[1]][,c("Name", "chr", "UCSC_RefGene_Name", "estci.1", "bhp.1", "rank.1")]

for (i in 2:6) {
   int2 <- merge(int2, tbl_int2[[i]][,c(1,11,8,10)], by="Name", all=T)
}

int2 <- int2[order(int2$rank.1),]
int2[,grepl("bhp", names(int2))] <- lapply(int2[,grepl("bhp", names(int2))], function(x) pvalfn(x))
kable(int2[,ptbnms], row.names=F, col.names=ptlabs, caption="Top 10 Probes by P Value for Intervention at +5 BMI", digits=2)


## BMI in Standard Care ##

list3 <- list(bmiq.nocb1[[9]], bmiq.nocb2[[9]], bmiq.scb1[[9]], bmiq.scb2[[9]], bmiq.ucb1[[9]], bmiq.ucb2[[9]])

int_bmi3 <- as.vector(sapply(list3, function(x) cbind(x$Name[c(1:10)])))
int_bmi3 <- subset(int_bmi3, !duplicated(int_bmi3))  # 16

for (i in 1:length(list3))  {  list3[[i]]$rank <- c(1:nrow(list3[[i]])) }
tbl_int3 <- lapply(list3, function(x) subset(x, x$Name %in% int_bmi3))

for (i in 1:length(tbl_int3)) { 
   tbl_int3[[i]]$estci <- with(tbl_int3[[i]], paste0(sprintf("%.2f", logFC), " (", sprintf("%.2f", CI.L), ", ",
                                                     sprintf("%.2f", CI.R), ")"))
      }

for (i in 1:length(tbl_int3)) { 
   names(tbl_int3[[i]])[c(7,8,10,11)] <- c(paste0("pval.", i), paste0("bhp.", i), paste0("rank.", i), paste0("estci.",i))
}

int3 <- tbl_int3[[1]][,c("Name", "chr", "UCSC_RefGene_Name", "estci.1", "bhp.1", "rank.1")]

for (i in 2:6) {
   int3 <- merge(int3, tbl_int3[[i]][,c(1,11,8,10)], by="Name", all=T)
}

int3 <- int3[order(int3$rank.1),]
int3[,grepl("bhp", names(int3))] <- lapply(int3[,grepl("bhp", names(int3))], function(x) pvalfn(x))
kable(int3[,ptbnms], row.names=F, col.names=ptlabs, caption="Top 10 Probes by P Value for BMI in Standard Care", digits=2)


## BMI in Lifestyle Advice ##

list4 <- list(bmiq.nocb1[[11]], bmiq.nocb2[[11]], bmiq.scb1[[11]], bmiq.scb2[[11]], bmiq.ucb1[[11]], bmiq.ucb2[[11]])

int_bmi4 <- as.vector(sapply(list4, function(x) cbind(x$Name[c(1:10)])))
int_bmi4 <- subset(int_bmi4, !duplicated(int_bmi4))  # 16

for (i in 1:length(list4))  {  list4[[i]]$rank <- c(1:nrow(list4[[i]])) }
tbl_int4 <- lapply(list4, function(x) subset(x, x$Name %in% int_bmi4))

for (i in 1:length(tbl_int4)) { 
   tbl_int4[[i]]$estci <- with(tbl_int4[[i]], paste0(sprintf("%.2f", logFC), " (", sprintf("%.2f", CI.L), ", ",
                                                     sprintf("%.2f", CI.R), ")"))
      }

for (i in 1:length(tbl_int4)) { 
   names(tbl_int4[[i]])[c(7,8,10,11)] <- c(paste0("pval.", i), paste0("bhp.", i), paste0("rank.", i), paste0("estci.",i))
}

int4 <- tbl_int4[[1]][,c("Name", "chr", "UCSC_RefGene_Name", "estci.1", "bhp.1", "rank.1")]

for (i in 2:6) {
   int4 <- merge(int4, tbl_int4[[i]][,c(1,11,8,10)], by="Name", all=T)
}

int4 <- int4[order(int4$rank.1),]
int4[,grepl("bhp", names(int4))] <- lapply(int4[,grepl("bhp", names(int4))], function(x) pvalfn(x))
kable(int4[,ptbnms], row.names=F, col.names=ptlabs, caption="Top 10 Probes by P Value for BMI in Lifestyle Advice", digits=2)


#-----------------------------#
#  Top 10 by log Fold Change  #
#-----------------------------#

ltbnms <- c("Name", "chr", "UCSC_RefGene_Name", "estci.1", "bhp.1", "rank.1", "estci.2", "bhp.2", "rank.2", "estci.3", "bhp.3", "rank.3",
             "estci.4", "bhp.4", "rank.4", "estci.5", "bhp.5", "rank.5", "estci.6", "bhp.6", "rank.6")
ltlabs <- c("Probe", "chr", "UCSC RefGene", "logFC noCB post", "BH p noCB post", "Rank noCB post", "LogFC noCB pre", "BH p noCB pre",
            "Rank noCB pre", "logFC sCB post", "BH p sCB post", "Rank sCB post", "logFC sCB pre", "BH p sCB pre", "Rank sCB pre",
            "logFC uCB post", "BH p uCB post", "Rank uCB post", "logFC uCB pre", "BH p uCB pre", "Rank uCB pre")

## Intervention at Mean BMI ##

list1 <- list(bmiq.nocb1[[4]], bmiq.nocb2[[4]], bmiq.scb1[[4]], bmiq.scb2[[4]], bmiq.ucb1[[4]], bmiq.ucb2[[4]])

int_bmi1 <- as.vector(sapply(list1, function(x) cbind(x$Name[c(1:10)])))
int_bmi1 <- subset(int_bmi1, !duplicated(int_bmi1))  # 14

for (i in 1:length(list1))  {  list1[[i]]$rank <- c(1:nrow(list1[[i]])) }
tbl_int1 <- lapply(list1, function(x) subset(x, x$Name %in% int_bmi1))
for (i in 1:length(tbl_int1)) { 
   tbl_int1[[i]]$estci <- with(tbl_int1[[i]], paste0(sprintf("%.2f", logFC), " (", sprintf("%.2f", CI.L), ", ",
                                                     sprintf("%.2f", CI.R), ")"))
}

for (i in 1:length(tbl_int1)) { 
   names(tbl_int1[[i]])[c(7,8,9,10)] <- c(paste0("pval.", i), paste0("bhp.", i), paste0("rank.", i), paste0("estci.",i))
}

int1 <- tbl_int1[[1]][,c("Name", "chr", "UCSC_RefGene_Name", "estci.1", "bhp.1", "rank.1")]
for (i in 2:6) {
   int1 <- merge(int1, tbl_int1[[i]][,c(1,10,8,9)], by="Name", all=T)
}

int1 <- int1[order(int1$rank.1),]
kable(int1[,ltbnms], row.names=F, col.names=ltlabs, caption="Top 10 Probes by logFC for Intervention at Mean BMI", digits=2)


## Intervention at +5 BMI ##

list2 <- list(bmiq.nocb1[[6]], bmiq.nocb2[[6]], bmiq.scb1[[6]], bmiq.scb2[[6]], bmiq.ucb1[[6]], bmiq.ucb2[[6]])

int_bmi2 <- as.vector(sapply(list2, function(x) cbind(x$Name[c(1:10)])))
int_bmi2 <- subset(int_bmi2, !duplicated(int_bmi2))

for (i in 1:length(list2))  {  list2[[i]]$rank <- c(1:nrow(list2[[i]])) }
tbl_int2 <- lapply(list2, function(x) subset(x, x$Name %in% int_bmi2))
for (i in 1:length(tbl_int2)) { 
   tbl_int2[[i]]$estci <- with(tbl_int2[[i]], paste0(sprintf("%.2f", logFC), " (", sprintf("%.2f", CI.L), ", ",
                                                     sprintf("%.2f", CI.R), ")"))
}

for (i in 1:length(tbl_int2)) { 
   names(tbl_int2[[i]])[c(7,8,9,10)] <- c(paste0("pval.", i), paste0("bhp.", i), paste0("rank.", i), paste0("estci.",i))
}

int2 <- tbl_int2[[1]][,c("Name", "chr", "UCSC_RefGene_Name", "estci.1", "bhp.1", "rank.1")]
for (i in 2:6) {
   int2 <- merge(int2, tbl_int2[[i]][,c(1,10,8,9)], by="Name", all=T)
}

int2 <- int2[order(int2$rank.1),]
kable(int2[,ltbnms], row.names=F, col.names=ltlabs, caption="Top 10 Probes by logFC for Intervention at +5 BMI", digits=2)


## BMI in Standard Care ##

list3 <- list(bmiq.nocb1[[10]], bmiq.nocb2[[10]], bmiq.scb1[[10]], bmiq.scb2[[10]], bmiq.ucb1[[10]], bmiq.ucb2[[10]])

int_bmi3 <- as.vector(sapply(list3, function(x) cbind(x$Name[c(1:10)])))
int_bmi3 <- subset(int_bmi3, !duplicated(int_bmi3))

for (i in 1:length(list3))  {  list3[[i]]$rank <- c(1:nrow(list3[[i]])) }
tbl_int3 <- lapply(list3, function(x) subset(x, x$Name %in% int_bmi3))
for (i in 1:length(tbl_int3)) { 
   tbl_int3[[i]]$estci <- with(tbl_int3[[i]], paste0(sprintf("%.2f", logFC), " (", sprintf("%.2f", CI.L), ", ",
                                                     sprintf("%.2f", CI.R), ")"))
}

for (i in 1:length(tbl_int3)) { 
   names(tbl_int3[[i]])[c(7,8,9,10)] <- c(paste0("pval.", i), paste0("bhp.", i), paste0("rank.", i), paste0("estci.",i))
}

int3 <- tbl_int3[[1]][,c("Name", "chr", "UCSC_RefGene_Name", "estci.1", "bhp.1", "rank.1")]
for (i in 2:6) {
   int3 <- merge(int3, tbl_int3[[i]][,c(1,10,8,9)], by="Name", all=T)
}

int3 <- int3[order(int3$rank.1),]
kable(int3[,ltbnms], row.names=F, col.names=ltlabs, caption="Top 10 Probes by logFC for BMI in Standard Care", digits=2)


## BMI in Lifestyle Advice ##

list4 <- list(bmiq.nocb1[[12]], bmiq.nocb2[[12]], bmiq.scb1[[12]], bmiq.scb2[[12]], bmiq.ucb1[[12]], bmiq.ucb2[[12]])

int_bmi4 <- as.vector(sapply(list4, function(x) cbind(x$Name[c(1:10)])))
int_bmi4 <- subset(int_bmi4, !duplicated(int_bmi4))

for (i in 1:length(list4))  {  list4[[i]]$rank <- c(1:nrow(list4[[i]])) }
tbl_int4 <- lapply(list4, function(x) subset(x, x$Name %in% int_bmi4))
for (i in 1:length(tbl_int4)) { 
   tbl_int4[[i]]$estci <- with(tbl_int4[[i]], paste0(sprintf("%.2f", logFC), " (", sprintf("%.2f", CI.L), ", ",
                                                     sprintf("%.2f", CI.R), ")"))
}

for (i in 1:length(tbl_int4)) { 
   names(tbl_int4[[i]])[c(7,8,9,10)] <- c(paste0("pval.", i), paste0("bhp.", i), paste0("rank.", i), paste0("estci.",i))
}

int4 <- tbl_int4[[1]][,c("Name", "chr", "UCSC_RefGene_Name", "estci.1", "bhp.1", "rank.1")]
for (i in 2:6) {
   int4 <- merge(int4, tbl_int4[[i]][,c(1,10,8,9)], by="Name", all=T)
}

int4 <- int4[order(int4$rank.1),]
kable(int4[,ltbnms], row.names=F, col.names=ltlabs, caption="Top 10 Probes by logFC for BMI in Lifestyle Advice", digits=2)


#----------------------------------------------------------#
#  Compare distributions of p values and log Fold Changes  #
#----------------------------------------------------------#

list1 <- list(bmiq.nocb1[[3]], bmiq.nocb2[[3]], bmiq.scb1[[3]], bmiq.scb2[[3]], bmiq.ucb1[[3]], bmiq.ucb2[[3]])

int1p <- list1[[1]][,c("Name", "logFC", "P.Value")]
for (i in c(2:6)) { 
   int1p <- merge(int1p, list1[[i]][,c("Name", "logFC", "P.Value")], by="Name")
}

names(int1p) <- c("Name", paste0(rep(c("logFC.", "pval."), 6), rep(c(1:6), each=2)))
                  
int1pl <- reshape(int1p, varying=list(paste0("pval.", c(1:6)), paste0("logFC.", c(1:6))),
                  v.names=c("pval", "logFC"), timevar="dat", idvar="Name", direction="long")

int1pl$batch.meth <- with(int1pl, ifelse(dat %in% c(1,2), 1, ifelse(dat %in% c(3,4), 2, 3)))
   int1pl$batch.meth <- factor(int1pl$batch.meth, levels=c(1,2,3), labels=c("NoCB", "sCB", "uCB"))
int1pl$filt.meth <- with(int1pl, ifelse(dat %in% c(1,3,5), 1, 2))
   int1pl$filt.meth <- factor(int1pl$filt.meth, levels=c(1,2), labels=c("Post", "Pre"))

kable(summaryBy(pval ~ filt.meth + batch.meth, data=int1pl, FUN=summary), row.names=F, digits=2,
      caption="Intervention at Mean BMI: P Value Distribution")

ggplot(aes(x=pval, y=batch.meth, col=batch.meth), data=int1pl) + geom_boxplot() +
   scale_color_viridis(discrete=T, begin=0, end=1) + theme(legend.position="none") +
   labs(x="Unadjusted p value", y="", title="Intervention at Mean BMI") +
   facet_wrap(~ filt.meth)

kable(summaryBy(logFC ~ filt.meth + batch.meth, data=int1pl, FUN=summary), row.names=F, digits=2,
      caption="Intervention at Mean BMI: logFC Distribution")

ggplot(aes(x=logFC, y=batch.meth, col=batch.meth), data=int1pl) + geom_boxplot() +
   scale_color_viridis(discrete=T, begin=0, end=1) + theme(legend.position="none") +
   labs(x="Log2 Fold Change", y="", title="Intervention at Mean BMI") +
   facet_wrap(~filt.meth)


# Intervention at BMI + 5

list2 <- list(bmiq.nocb1[[5]], bmiq.nocb2[[5]], bmiq.scb1[[5]], bmiq.scb2[[5]], bmiq.ucb1[[5]], bmiq.ucb2[[5]])

int2p <- list2[[1]][,c("Name", "logFC", "P.Value")]
for (i in c(2:6)) { 
   int2p <- merge(int2p, list2[[i]][,c("Name", "logFC", "P.Value")], by="Name")
}

names(int2p) <- c("Name", paste0(rep(c("logFC.", "pval."), 6), rep(c(1:6), each=2)))
                  
int2pl <- reshape(int2p, varying=list(paste0("pval.", c(1:6)), paste0("logFC.", c(1:6))),
                  v.names=c("pval", "logFC"), timevar="dat", idvar="Name", direction="long")

int2pl$batch.meth <- with(int2pl, ifelse(dat %in% c(1,2), 1, ifelse(dat %in% c(3,4), 2, 3)))
   int2pl$batch.meth <- factor(int2pl$batch.meth, levels=c(1,2,3), labels=c("NoCB", "sCB", "uCB"))
int2pl$filt.meth <- with(int2pl, ifelse(dat %in% c(1,3,5), 1, 2))
   int2pl$filt.meth <- factor(int2pl$filt.meth, levels=c(1,2), labels=c("Post", "Pre"))

kable(summaryBy(pval ~ filt.meth + batch.meth, data=int2pl, FUN=summary), row.names=F, digits=2,
      caption="Intervention at +5 BMI: P Value Distribution")

ggplot(aes(x=pval, y=batch.meth, col=batch.meth), data=int2pl) + geom_boxplot() +
   scale_color_viridis(discrete=T, begin=0, end=1) + theme(legend.position="none") +
   labs(x="Unadjusted p value", y="", title="Intervention at +5 BMI") +
   facet_wrap(~ filt.meth)

kable(summaryBy(logFC ~ filt.meth + batch.meth, data=int2pl, FUN=summary), row.names=F, digits=2,
      caption="Intervention at +5 BMI: logFC Distribution")

ggplot(aes(x=logFC, y=batch.meth, col=batch.meth), data=int2pl) + geom_boxplot() +
   scale_color_viridis(discrete=T, begin=0, end=1) + theme(legend.position="none") +
   labs(x="Log2 Fold Change", y="", title="Intervention at +5 BMI") +
   facet_wrap(~filt.meth)


## BMI in Standard Care ##

list3 <- list(bmiq.nocb1[[9]], bmiq.nocb2[[9]], bmiq.scb1[[9]], bmiq.scb2[[9]], bmiq.ucb1[[9]], bmiq.ucb2[[9]])

int3p <- list3[[1]][,c("Name", "logFC", "P.Value")]
for (i in c(2:6)) { 
   int3p <- merge(int3p, list3[[i]][,c("Name", "logFC", "P.Value")], by="Name")
}

names(int3p) <- c("Name", paste0(rep(c("logFC.", "pval."), 6), rep(c(1:6), each=2)))
                  
int3pl <- reshape(int3p, varying=list(paste0("pval.", c(1:6)), paste0("logFC.", c(1:6))),
                  v.names=c("pval", "logFC"), timevar="dat", idvar="Name", direction="long")

int3pl$batch.meth <- with(int3pl, ifelse(dat %in% c(1,2), 1, ifelse(dat %in% c(3,4), 2, 3)))
   int3pl$batch.meth <- factor(int3pl$batch.meth, levels=c(1,2,3), labels=c("NoCB", "sCB", "uCB"))
int3pl$filt.meth <- with(int3pl, ifelse(dat %in% c(1,3,5), 1, 2))
   int3pl$filt.meth <- factor(int3pl$filt.meth, levels=c(1,2), labels=c("Post", "Pre"))

kable(summaryBy(pval ~ filt.meth + batch.meth, data=int3pl, FUN=summary), row.names=F, digits=2,
      caption="BMI in Standard Care: P Value Distribution")

ggplot(aes(x=pval, y=batch.meth, col=batch.meth), data=int3pl) + geom_boxplot() +
   scale_color_viridis(discrete=T, begin=0, end=1) + theme(legend.position="none") +
   labs(x="Unadjusted p value", y="", title="BMI in Standard Care") +
   facet_wrap(~ filt.meth)

kable(summaryBy(logFC ~ filt.meth + batch.meth, data=int3pl, FUN=summary), row.names=F, digits=2,
      caption="BMI in Standard Care: logFC Distribution")

ggplot(aes(x=logFC, y=batch.meth, col=batch.meth), data=int3pl) + geom_boxplot() +
   scale_color_viridis(discrete=T, begin=0, end=1) + theme(legend.position="none") +
   labs(x="Log2 Fold Change", y="", title="BMI in Standard Care") +
   facet_wrap(~filt.meth)

## BMI in Lifestyle Advice ##

list4 <- list(bmiq.nocb1[[11]], bmiq.nocb2[[11]], bmiq.scb1[[11]], bmiq.scb2[[11]], bmiq.ucb1[[11]], bmiq.ucb2[[11]])

int4p <- list4[[1]][,c("Name", "logFC", "P.Value")]
for (i in c(2:6)) { 
   int4p <- merge(int4p, list4[[i]][,c("Name", "logFC", "P.Value")], by="Name")
}

names(int4p) <- c("Name", paste0(rep(c("logFC.", "pval."), 6), rep(c(1:6), each=2)))
                  
int4pl <- reshape(int4p, varying=list(paste0("pval.", c(1:6)), paste0("logFC.", c(1:6))),
                  v.names=c("pval", "logFC"), timevar="dat", idvar="Name", direction="long")

int4pl$batch.meth <- with(int4pl, ifelse(dat %in% c(1,2), 1, ifelse(dat %in% c(3,4), 2, 3)))
   int4pl$batch.meth <- factor(int4pl$batch.meth, levels=c(1,2,3), labels=c("NoCB", "sCB", "uCB"))
int4pl$filt.meth <- with(int4pl, ifelse(dat %in% c(1,3,5), 1, 2))
   int4pl$filt.meth <- factor(int4pl$filt.meth, levels=c(1,2), labels=c("Post", "Pre"))

kable(summaryBy(pval ~ filt.meth + batch.meth, data=int4pl, FUN=summary), row.names=F, digits=2,
      caption="BMI in Lifestyle Advice: P Value Distribution")

ggplot(aes(x=pval, y=batch.meth, col=batch.meth), data=int4pl) + geom_boxplot() +
   scale_color_viridis(discrete=T, begin=0, end=1) + theme(legend.position="none") +
   labs(x="Unadjusted p value", y="", title="BMI in Lifestyle Advice") +
   facet_wrap(~ filt.meth)

kable(summaryBy(logFC ~ filt.meth + batch.meth, data=int4pl, FUN=summary), row.names=F, digits=2,
      caption="BMI in Lifestyle Advice: logFC Distribution")

ggplot(aes(x=logFC, y=batch.meth, col=batch.meth), data=int4pl) + geom_boxplot() +
   scale_color_viridis(discrete=T, begin=0, end=1) + theme(legend.position="none") +
   labs(x="Log2 Fold Change", y="", title="BMI in Lifestyle Advice") +
   facet_wrap(~filt.meth)


rm(list1, list2, list3, list4, int1p, int1pl, int2p, int2pl, int3p, int3pl, int4p, int4pl,
   bmiq.nocb1, bmiq.nocb2, bmiq.scb1, bmiq.scb2, bmiq.ucb1, bmiq.ucb2, int1, int2, int3, int4,
   int_bmi1, int_bmi2, int_bmi3, int_bmi4, tbl_int1, tbl_int2, tbl_int3, tbl_int4)

```


## SWAN Data

``` {r swanfilt, results="asis", eval=F}

swan.nocb1 <- readRDS(file.path(datpath, "Model Fit Results/Methods Comparison/Probe Rankings/swan.nocb.m3.RDS"))
swan.nocb2 <- readRDS(file.path(datpath, "Model Fit Results/Methods Comparison/Probe Rankings/swan.nocb.m3.filt.RDS"))

swan.scb1 <- readRDS(file.path(datpath, "Model Fit Results/Methods Comparison/Probe Rankings/swan.scb.m3.RDS"))
swan.scb2 <- readRDS(file.path(datpath, "Model Fit Results/Methods Comparison/Probe Rankings/swan.scb.m3.filt.RDS"))

swan.ucb1 <- readRDS(file.path(datpath, "Model Fit Results/Methods Comparison/Probe Rankings/swan.ucb.m3.RDS"))
swan.ucb2 <- readRDS(file.path(datpath, "Model Fit Results/Methods Comparison/Probe Rankings/swan.ucb.m3.filt.RDS"))

#--------------------------------------------------------------------------------------------------------------------------------#
#                                                                                                                                #
#  Compare top 10 tables between post-filtered and pre-filtered data models (and also between different batch handling methods)  #
#                                                                                                                                #
#--------------------------------------------------------------------------------------------------------------------------------#

#-----------------------#
#   Top 10 by P Value   #
#-----------------------#

ptbnms <- c("Name", "chr", "UCSC_RefGene_Name", "bhp.1", "rank.1", "bhp.2", "rank.2", "bhp.3", "rank.3",
              "bhp.4", "rank.4", "bhp.5", "rank.5", "bhp.6", "rank.6")
ptlabs <- c("Probe", "chr", "UCSC RefGene", "BH p noCB post", "Rank noCB post", "BH p noCB pre", "Rank noCB pre",
                               "BH p sCB post", "Rank sCB post", "BH p sCB pre", "Rank sCB pre", "BH p uCB post", "Rank uCB post",
                               "BH p uCB pre", "Rank uCB pre")
## Intervention at Mean BMI ##

list1 <- list(swan.nocb1[[3]], swan.nocb2[[3]], swan.scb1[[3]], swan.scb2[[3]], swan.ucb1[[3]], swan.ucb2[[3]])

int_bmi1 <- as.vector(sapply(list1, function(x) cbind(x$Name[c(1:10)])))
int_bmi1 <- subset(int_bmi1, !duplicated(int_bmi1))  # 14

for (i in 1:length(list1))  {  list1[[i]]$rank <- c(1:nrow(list1[[i]])) }
tbl_int1 <- lapply(list1, function(x) subset(x, x$Name %in% int_bmi1))
for (i in 1:length(tbl_int1)) { 
   tbl_int1[[i]]$estci <- with(tbl_int1[[i]], paste0(sprintf("%.2f", logFC), " (", sprintf("%.2f", CI.L), ", ",
                                                     sprintf("%.2f", CI.R), ")"))
      }

for (i in 1:length(tbl_int1)) { 
   names(tbl_int1[[i]])[c(7,8,10,11)] <- c(paste0("pval.", i), paste0("bhp.", i), paste0("rank.", i), paste0("estci.",i))
}

int1 <- tbl_int1[[1]][,c("Name", "chr", "UCSC_RefGene_Name", "estci.1", "bhp.1", "rank.1")]
for (i in 2:6) {
   int1 <- merge(int1, tbl_int1[[i]][,c(1,11,8,10)], by="Name", all=T)
}

int1 <- int1[order(int1$rank.1),]
int1[,grepl("bhp", names(int1))] <- lapply(int1[,grepl("bhp", names(int1))], function(x) pvalfn(x))
kable(int1[,ptbnms], row.names=F, col.names=ptlabs,
      caption="Top 10 Probes by P Value for Intervention at Mean BMI", digits=2)


## Intervention at +5 BMI ##

list2 <- list(swan.nocb1[[5]], swan.nocb2[[5]], swan.scb1[[5]], swan.scb2[[5]], swan.ucb1[[5]], swan.ucb2[[5]])

int_bmi2 <- as.vector(sapply(list2, function(x) cbind(x$Name[c(1:10)])))
int_bmi2 <- subset(int_bmi2, !duplicated(int_bmi2))  # 16

for (i in 1:length(list2))  {  list2[[i]]$rank <- c(1:nrow(list2[[i]])) }
tbl_int2 <- lapply(list2, function(x) subset(x, x$Name %in% int_bmi2))

for (i in 1:length(tbl_int2)) { 
   tbl_int2[[i]]$estci <- with(tbl_int2[[i]], paste0(sprintf("%.2f", logFC), " (", sprintf("%.2f", CI.L), ", ",
                                                     sprintf("%.2f", CI.R), ")"))
      }

for (i in 1:length(tbl_int2)) { 
   names(tbl_int2[[i]])[c(7,8,10,11)] <- c(paste0("pval.", i), paste0("bhp.", i), paste0("rank.", i), paste0("estci.",i))
}

int2 <- tbl_int2[[1]][,c("Name", "chr", "UCSC_RefGene_Name", "estci.1", "bhp.1", "rank.1")]

for (i in 2:6) {
   int2 <- merge(int2, tbl_int2[[i]][,c(1,11,8,10)], by="Name", all=T)
}

int2 <- int2[order(int2$rank.1),]
int2[,grepl("bhp", names(int2))] <- lapply(int2[,grepl("bhp", names(int2))], function(x) pvalfn(x))
kable(int2[,ptbnms], row.names=F, col.names=ptlabs, caption="Top 10 Probes by P Value for Intervention at +5 BMI", digits=2)


## BMI in Standard Care ##

list3 <- list(swan.nocb1[[9]], swan.nocb2[[9]], swan.scb1[[9]], swan.scb2[[9]], swan.ucb1[[9]], swan.ucb2[[9]])

int_bmi3 <- as.vector(sapply(list3, function(x) cbind(x$Name[c(1:10)])))
int_bmi3 <- subset(int_bmi3, !duplicated(int_bmi3))  # 16

for (i in 1:length(list3))  {  list3[[i]]$rank <- c(1:nrow(list3[[i]])) }
tbl_int3 <- lapply(list3, function(x) subset(x, x$Name %in% int_bmi3))

for (i in 1:length(tbl_int3)) { 
   tbl_int3[[i]]$estci <- with(tbl_int3[[i]], paste0(sprintf("%.2f", logFC), " (", sprintf("%.2f", CI.L), ", ",
                                                     sprintf("%.2f", CI.R), ")"))
      }

for (i in 1:length(tbl_int3)) { 
   names(tbl_int3[[i]])[c(7,8,10,11)] <- c(paste0("pval.", i), paste0("bhp.", i), paste0("rank.", i), paste0("estci.",i))
}

int3 <- tbl_int3[[1]][,c("Name", "chr", "UCSC_RefGene_Name", "estci.1", "bhp.1", "rank.1")]

for (i in 2:6) {
   int3 <- merge(int3, tbl_int3[[i]][,c(1,11,8,10)], by="Name", all=T)
}

int3 <- int3[order(int3$rank.1),]
int3[,grepl("bhp", names(int3))] <- lapply(int3[,grepl("bhp", names(int3))], function(x) pvalfn(x))
kable(int3[,ptbnms], row.names=F, col.names=ptlabs, caption="Top 10 Probes by P Value for BMI in Standard Care", digits=2)


## BMI in Lifestyle Advice ##

list4 <- list(swan.nocb1[[11]], swan.nocb2[[11]], swan.scb1[[11]], swan.scb2[[11]], swan.ucb1[[11]], swan.ucb2[[11]])

int_bmi4 <- as.vector(sapply(list4, function(x) cbind(x$Name[c(1:10)])))
int_bmi4 <- subset(int_bmi4, !duplicated(int_bmi4))  # 16

for (i in 1:length(list4))  {  list4[[i]]$rank <- c(1:nrow(list4[[i]])) }
tbl_int4 <- lapply(list4, function(x) subset(x, x$Name %in% int_bmi4))

for (i in 1:length(tbl_int4)) { 
   tbl_int4[[i]]$estci <- with(tbl_int4[[i]], paste0(sprintf("%.2f", logFC), " (", sprintf("%.2f", CI.L), ", ",
                                                     sprintf("%.2f", CI.R), ")"))
      }

for (i in 1:length(tbl_int4)) { 
   names(tbl_int4[[i]])[c(7,8,10,11)] <- c(paste0("pval.", i), paste0("bhp.", i), paste0("rank.", i), paste0("estci.",i))
}

int4 <- tbl_int4[[1]][,c("Name", "chr", "UCSC_RefGene_Name", "estci.1", "bhp.1", "rank.1")]

for (i in 2:6) {
   int4 <- merge(int4, tbl_int4[[i]][,c(1,11,8,10)], by="Name", all=T)
}

int4 <- int4[order(int4$rank.1),]
int4[,grepl("bhp", names(int4))] <- lapply(int4[,grepl("bhp", names(int4))], function(x) pvalfn(x))
kable(int4[,ptbnms], row.names=F, col.names=ptlabs, caption="Top 10 Probes by P Value for BMI in Lifestyle Advice", digits=2)


#-----------------------------#
#  Top 10 by log Fold Change  #
#-----------------------------#

ltbnms <- c("Name", "chr", "UCSC_RefGene_Name", "estci.1", "bhp.1", "rank.1", "estci.2", "bhp.2", "rank.2", "estci.3", "bhp.3", "rank.3",
             "estci.4", "bhp.4", "rank.4", "estci.5", "bhp.5", "rank.5", "estci.6", "bhp.6", "rank.6")
ltlabs <- c("Probe", "chr", "UCSC RefGene", "logFC noCB post", "BH p noCB post", "Rank noCB post", "LogFC noCB pre", "BH p noCB pre",
            "Rank noCB pre", "logFC sCB post", "BH p sCB post", "Rank sCB post", "logFC sCB pre", "BH p sCB pre", "Rank sCB pre",
            "logFC uCB post", "BH p uCB post", "Rank uCB post", "logFC uCB pre", "BH p uCB pre", "Rank uCB pre")

## Intervention at Mean BMI ##

list1 <- list(swan.nocb1[[4]], swan.nocb2[[4]], swan.scb1[[4]], swan.scb2[[4]], swan.ucb1[[4]], swan.ucb2[[4]])

int_bmi1 <- as.vector(sapply(list1, function(x) cbind(x$Name[c(1:10)])))
int_bmi1 <- subset(int_bmi1, !duplicated(int_bmi1))  # 14

for (i in 1:length(list1))  {  list1[[i]]$rank <- c(1:nrow(list1[[i]])) }
tbl_int1 <- lapply(list1, function(x) subset(x, x$Name %in% int_bmi1))
for (i in 1:length(tbl_int1)) { 
   tbl_int1[[i]]$estci <- with(tbl_int1[[i]], paste0(sprintf("%.2f", logFC), " (", sprintf("%.2f", CI.L), ", ",
                                                     sprintf("%.2f", CI.R), ")"))
}

for (i in 1:length(tbl_int1)) { 
   names(tbl_int1[[i]])[c(7,8,9,10)] <- c(paste0("pval.", i), paste0("bhp.", i), paste0("rank.", i), paste0("estci.",i))
}

int1 <- tbl_int1[[1]][,c("Name", "chr", "UCSC_RefGene_Name", "estci.1", "bhp.1", "rank.1")]
for (i in 2:6) {
   int1 <- merge(int1, tbl_int1[[i]][,c(1,10,8,9)], by="Name", all=T)
}

int1 <- int1[order(int1$rank.1),]
kable(int1[,ltbnms], row.names=F, col.names=ltlabs, caption="Top 10 Probes by logFC for Intervention at Mean BMI", digits=2)


## Intervention at +5 BMI ##

list2 <- list(swan.nocb1[[6]], swan.nocb2[[6]], swan.scb1[[6]], swan.scb2[[6]], swan.ucb1[[6]], swan.ucb2[[6]])

int_bmi2 <- as.vector(sapply(list2, function(x) cbind(x$Name[c(1:10)])))
int_bmi2 <- subset(int_bmi2, !duplicated(int_bmi2))

for (i in 1:length(list2))  {  list2[[i]]$rank <- c(1:nrow(list2[[i]])) }
tbl_int2 <- lapply(list2, function(x) subset(x, x$Name %in% int_bmi2))
for (i in 1:length(tbl_int2)) { 
   tbl_int2[[i]]$estci <- with(tbl_int2[[i]], paste0(sprintf("%.2f", logFC), " (", sprintf("%.2f", CI.L), ", ",
                                                     sprintf("%.2f", CI.R), ")"))
}

for (i in 1:length(tbl_int2)) { 
   names(tbl_int2[[i]])[c(7,8,9,10)] <- c(paste0("pval.", i), paste0("bhp.", i), paste0("rank.", i), paste0("estci.",i))
}

int2 <- tbl_int2[[1]][,c("Name", "chr", "UCSC_RefGene_Name", "estci.1", "bhp.1", "rank.1")]
for (i in 2:6) {
   int2 <- merge(int2, tbl_int2[[i]][,c(1,10,8,9)], by="Name", all=T)
}

int2 <- int2[order(int2$rank.1),]
kable(int2[,ltbnms], row.names=F, col.names=ltlabs, caption="Top 10 Probes by logFC for Intervention at +5 BMI", digits=2)


## BMI in Standard Care ##

list3 <- list(swan.nocb1[[10]], swan.nocb2[[10]], swan.scb1[[10]], swan.scb2[[10]], swan.ucb1[[10]], swan.ucb2[[10]])

int_bmi3 <- as.vector(sapply(list3, function(x) cbind(x$Name[c(1:10)])))
int_bmi3 <- subset(int_bmi3, !duplicated(int_bmi3))

for (i in 1:length(list3))  {  list3[[i]]$rank <- c(1:nrow(list3[[i]])) }
tbl_int3 <- lapply(list3, function(x) subset(x, x$Name %in% int_bmi3))
for (i in 1:length(tbl_int3)) { 
   tbl_int3[[i]]$estci <- with(tbl_int3[[i]], paste0(sprintf("%.2f", logFC), " (", sprintf("%.2f", CI.L), ", ",
                                                     sprintf("%.2f", CI.R), ")"))
}

for (i in 1:length(tbl_int3)) { 
   names(tbl_int3[[i]])[c(7,8,9,10)] <- c(paste0("pval.", i), paste0("bhp.", i), paste0("rank.", i), paste0("estci.",i))
}

int3 <- tbl_int3[[1]][,c("Name", "chr", "UCSC_RefGene_Name", "estci.1", "bhp.1", "rank.1")]
for (i in 2:6) {
   int3 <- merge(int3, tbl_int3[[i]][,c(1,10,8,9)], by="Name", all=T)
}

int3 <- int3[order(int3$rank.1),]
kable(int3[,ltbnms], row.names=F, col.names=ltlabs, caption="Top 10 Probes by logFC for BMI in Standard Care", digits=2)


## BMI in Lifestyle Advice ##

list4 <- list(swan.nocb1[[12]], swan.nocb2[[12]], swan.scb1[[12]], swan.scb2[[12]], swan.ucb1[[12]], swan.ucb2[[12]])

int_bmi4 <- as.vector(sapply(list4, function(x) cbind(x$Name[c(1:10)])))
int_bmi4 <- subset(int_bmi4, !duplicated(int_bmi4))

for (i in 1:length(list4))  {  list4[[i]]$rank <- c(1:nrow(list4[[i]])) }
tbl_int4 <- lapply(list4, function(x) subset(x, x$Name %in% int_bmi4))
for (i in 1:length(tbl_int4)) { 
   tbl_int4[[i]]$estci <- with(tbl_int4[[i]], paste0(sprintf("%.2f", logFC), " (", sprintf("%.2f", CI.L), ", ",
                                                     sprintf("%.2f", CI.R), ")"))
}

for (i in 1:length(tbl_int4)) { 
   names(tbl_int4[[i]])[c(7,8,9,10)] <- c(paste0("pval.", i), paste0("bhp.", i), paste0("rank.", i), paste0("estci.",i))
}

int4 <- tbl_int4[[1]][,c("Name", "chr", "UCSC_RefGene_Name", "estci.1", "bhp.1", "rank.1")]
for (i in 2:6) {
   int4 <- merge(int4, tbl_int4[[i]][,c(1,10,8,9)], by="Name", all=T)
}

int4 <- int4[order(int4$rank.1),]
kable(int4[,ltbnms], row.names=F, col.names=ltlabs, caption="Top 10 Probes by logFC for BMI in Lifestyle Advice", digits=2)


#----------------------------------------------------------#
#  Compare distributions of p values and log Fold Changes  #
#----------------------------------------------------------#

list1 <- list(swan.nocb1[[3]], swan.nocb2[[3]], swan.scb1[[3]], swan.scb2[[3]], swan.ucb1[[3]], swan.ucb2[[3]])

int1p <- list1[[1]][,c("Name", "logFC", "P.Value")]
for (i in c(2:6)) { 
   int1p <- merge(int1p, list1[[i]][,c("Name", "logFC", "P.Value")], by="Name")
}

names(int1p) <- c("Name", paste0(rep(c("logFC.", "pval."), 6), rep(c(1:6), each=2)))
                  
int1pl <- reshape(int1p, varying=list(paste0("pval.", c(1:6)), paste0("logFC.", c(1:6))),
                  v.names=c("pval", "logFC"), timevar="dat", idvar="Name", direction="long")

int1pl$batch.meth <- with(int1pl, ifelse(dat %in% c(1,2), 1, ifelse(dat %in% c(3,4), 2, 3)))
   int1pl$batch.meth <- factor(int1pl$batch.meth, levels=c(1,2,3), labels=c("NoCB", "sCB", "uCB"))
int1pl$filt.meth <- with(int1pl, ifelse(dat %in% c(1,3,5), 1, 2))
   int1pl$filt.meth <- factor(int1pl$filt.meth, levels=c(1,2), labels=c("Post", "Pre"))

kable(summaryBy(pval ~ filt.meth + batch.meth, data=int1pl, FUN=summary), row.names=F, digits=2,
      caption="Intervention at Mean BMI: P Value Distribution")

ggplot(aes(x=pval, y=batch.meth, col=batch.meth), data=int1pl) + geom_boxplot() +
   scale_color_viridis(discrete=T, begin=0, end=1) + theme(legend.position="none") +
   labs(x="Unadjusted p value", y="", title="Intervention at Mean BMI") +
   facet_wrap(~ filt.meth)

kable(summaryBy(logFC ~ filt.meth + batch.meth, data=int1pl, FUN=summary), row.names=F, digits=2,
      caption="Intervention at Mean BMI: logFC Distribution")

ggplot(aes(x=logFC, y=batch.meth, col=batch.meth), data=int1pl) + geom_boxplot() +
   scale_color_viridis(discrete=T, begin=0, end=1) + theme(legend.position="none") +
   labs(x="Log2 Fold Change", y="", title="Intervention at Mean BMI") +
   facet_wrap(~filt.meth)


# Intervention at BMI + 5

list2 <- list(swan.nocb1[[5]], swan.nocb2[[5]], swan.scb1[[5]], swan.scb2[[5]], swan.ucb1[[5]], swan.ucb2[[5]])

int2p <- list2[[1]][,c("Name", "logFC", "P.Value")]
for (i in c(2:6)) { 
   int2p <- merge(int2p, list2[[i]][,c("Name", "logFC", "P.Value")], by="Name")
}

names(int2p) <- c("Name", paste0(rep(c("logFC.", "pval."), 6), rep(c(1:6), each=2)))
                  
int2pl <- reshape(int2p, varying=list(paste0("pval.", c(1:6)), paste0("logFC.", c(1:6))),
                  v.names=c("pval", "logFC"), timevar="dat", idvar="Name", direction="long")

int2pl$batch.meth <- with(int2pl, ifelse(dat %in% c(1,2), 1, ifelse(dat %in% c(3,4), 2, 3)))
   int2pl$batch.meth <- factor(int2pl$batch.meth, levels=c(1,2,3), labels=c("NoCB", "sCB", "uCB"))
int2pl$filt.meth <- with(int2pl, ifelse(dat %in% c(1,3,5), 1, 2))
   int2pl$filt.meth <- factor(int2pl$filt.meth, levels=c(1,2), labels=c("Post", "Pre"))

kable(summaryBy(pval ~ filt.meth + batch.meth, data=int2pl, FUN=summary), row.names=F, digits=2,
      caption="Intervention at +5 BMI: P Value Distribution")

ggplot(aes(x=pval, y=batch.meth, col=batch.meth), data=int2pl) + geom_boxplot() +
   scale_color_viridis(discrete=T, begin=0, end=1) + theme(legend.position="none") +
   labs(x="Unadjusted p value", y="", title="Intervention at +5 BMI") +
   facet_wrap(~ filt.meth)

kable(summaryBy(logFC ~ filt.meth + batch.meth, data=int2pl, FUN=summary), row.names=F, digits=2,
      caption="Intervention at +5 BMI: logFC Distribution")

ggplot(aes(x=logFC, y=batch.meth, col=batch.meth), data=int2pl) + geom_boxplot() +
   scale_color_viridis(discrete=T, begin=0, end=1) + theme(legend.position="none") +
   labs(x="Log2 Fold Change", y="", title="Intervention at +5 BMI") +
   facet_wrap(~filt.meth)


## BMI in Standard Care ##

list3 <- list(swan.nocb1[[9]], swan.nocb2[[9]], swan.scb1[[9]], swan.scb2[[9]], swan.ucb1[[9]], swan.ucb2[[9]])

int3p <- list3[[1]][,c("Name", "logFC", "P.Value")]
for (i in c(2:6)) { 
   int3p <- merge(int3p, list3[[i]][,c("Name", "logFC", "P.Value")], by="Name")
}

names(int3p) <- c("Name", paste0(rep(c("logFC.", "pval."), 6), rep(c(1:6), each=2)))
                  
int3pl <- reshape(int3p, varying=list(paste0("pval.", c(1:6)), paste0("logFC.", c(1:6))),
                  v.names=c("pval", "logFC"), timevar="dat", idvar="Name", direction="long")

int3pl$batch.meth <- with(int3pl, ifelse(dat %in% c(1,2), 1, ifelse(dat %in% c(3,4), 2, 3)))
   int3pl$batch.meth <- factor(int3pl$batch.meth, levels=c(1,2,3), labels=c("NoCB", "sCB", "uCB"))
int3pl$filt.meth <- with(int3pl, ifelse(dat %in% c(1,3,5), 1, 2))
   int3pl$filt.meth <- factor(int3pl$filt.meth, levels=c(1,2), labels=c("Post", "Pre"))

kable(summaryBy(pval ~ filt.meth + batch.meth, data=int3pl, FUN=summary), row.names=F, digits=2,
      caption="BMI in Standard Care: P Value Distribution")

ggplot(aes(x=pval, y=batch.meth, col=batch.meth), data=int3pl) + geom_boxplot() +
   scale_color_viridis(discrete=T, begin=0, end=1) + theme(legend.position="none") +
   labs(x="Unadjusted p value", y="", title="BMI in Standard Care") +
   facet_wrap(~ filt.meth)

kable(summaryBy(logFC ~ filt.meth + batch.meth, data=int3pl, FUN=summary), row.names=F, digits=2,
      caption="BMI in Standard Care: logFC Distribution")

ggplot(aes(x=logFC, y=batch.meth, col=batch.meth), data=int3pl) + geom_boxplot() +
   scale_color_viridis(discrete=T, begin=0, end=1) + theme(legend.position="none") +
   labs(x="Log2 Fold Change", y="", title="BMI in Standard Care") +
   facet_wrap(~filt.meth)

## BMI in Lifestyle Advice ##

list4 <- list(swan.nocb1[[11]], swan.nocb2[[11]], swan.scb1[[11]], swan.scb2[[11]], swan.ucb1[[11]], swan.ucb2[[11]])

int4p <- list4[[1]][,c("Name", "logFC", "P.Value")]
for (i in c(2:6)) { 
   int4p <- merge(int4p, list4[[i]][,c("Name", "logFC", "P.Value")], by="Name")
}

names(int4p) <- c("Name", paste0(rep(c("logFC.", "pval."), 6), rep(c(1:6), each=2)))
                  
int4pl <- reshape(int4p, varying=list(paste0("pval.", c(1:6)), paste0("logFC.", c(1:6))),
                  v.names=c("pval", "logFC"), timevar="dat", idvar="Name", direction="long")

int4pl$batch.meth <- with(int4pl, ifelse(dat %in% c(1,2), 1, ifelse(dat %in% c(3,4), 2, 3)))
   int4pl$batch.meth <- factor(int4pl$batch.meth, levels=c(1,2,3), labels=c("NoCB", "sCB", "uCB"))
int4pl$filt.meth <- with(int4pl, ifelse(dat %in% c(1,3,5), 1, 2))
   int4pl$filt.meth <- factor(int4pl$filt.meth, levels=c(1,2), labels=c("Post", "Pre"))

kable(summaryBy(pval ~ filt.meth + batch.meth, data=int4pl, FUN=summary), row.names=F, digits=2,
      caption="BMI in Lifestyle Advice: P Value Distribution")

ggplot(aes(x=pval, y=batch.meth, col=batch.meth), data=int4pl) + geom_boxplot() +
   scale_color_viridis(discrete=T, begin=0, end=1) + theme(legend.position="none") +
   labs(x="Unadjusted p value", y="", title="BMI in Lifestyle Advice") +
   facet_wrap(~ filt.meth)

kable(summaryBy(logFC ~ filt.meth + batch.meth, data=int4pl, FUN=summary), row.names=F, digits=2,
      caption="BMI in Lifestyle Advice: logFC Distribution")

ggplot(aes(x=logFC, y=batch.meth, col=batch.meth), data=int4pl) + geom_boxplot() +
   scale_color_viridis(discrete=T, begin=0, end=1) + theme(legend.position="none") +
   labs(x="Log2 Fold Change", y="", title="BMI in Lifestyle Advice") +
   facet_wrap(~filt.meth)


rm(list1, list2, list3, list4, int1p, int1pl, int2p, int2pl, int3p, int3pl, int4p, int4pl,
   swan.nocb1, swan.nocb2, swan.scb1, swan.scb2, swan.ucb1, swan.ucb2, int1, int2, int3, int4,
   int_bmi1, int_bmi2, int_bmi3, int_bmi4, tbl_int1, tbl_int2, tbl_int3, tbl_int4)

```

# Compare Presence vs Absence of Batch Adjustment

## SQN Data

Only data with probes filtered post-normalisation to avoid having too much output.

### No ComBat Processing
(Adjustment for Batch, and Adjustment for Batch and Cell)

``` {r sqnnocbcell, results="asis", eval=F}


ltbnms <- c("Name", "chr", "UCSC_RefGene_Name", "estci.1", "bhp.1", "rank.1", "estci.2", "bhp.2", "rank.2")
ltlabs <- c("Name", "chr", "UCSC RefGene Name", "logFC NoCell", "BH p NoCell", "Rank NoCell", "logFC Cell", "BH p Cell", "Rank Cell")

## No ComBat Processing - Adjustment for Batch and Cell vs Adjustment for Batch Only
nocb.nocell <- readRDS(file.path(datpath, "Model Fit Results/Methods Comparison/Probe Rankings/sqn.nocb.m2.RDS"))
nocb.cell <- readRDS(file.path(datpath, "Model Fit Results/Methods Comparison/Probe Rankings/sqn.nocb.m3.RDS"))

## Intervention at Mean BMI ##

elist <- list(nocb.nocell[[3]], nocb.cell[[3]])

top10s <- as.vector(sapply(elist, function(x) cbind(x$Name[c(1:10)])))
top10s <- subset(top10s, !duplicated(top10s))  # 14

for (i in 1:length(elist))  {  elist[[i]]$rank <- c(1:nrow(elist[[i]])) }
top10tbl <- lapply(elist, function(x) subset(x, x$Name %in% top10s))

for (i in 1:length(top10tbl)) { 
   top10tbl[[i]]$estci <- with(top10tbl[[i]], paste0(sprintf("%.2f", logFC), " (", sprintf("%.2f", CI.L), ", ",
                                                     sprintf("%.2f", CI.R), ")"))
}

for (i in 1:length(top10tbl)) { 
   names(top10tbl[[i]])[c(7,8,10,11)] <- c(paste0("pval.", i), paste0("bhp.", i), paste0("rank.", i), paste0("estci.",i))
}

ptbl <- merge(top10tbl[[1]][,c("Name", "chr", "UCSC_RefGene_Name", "estci.1", "bhp.1", "rank.1")],
              top10tbl[[2]][,c(1,11,8,10)], by="Name", all=T)

ptbl <- ptbl[order(ptbl$rank.1),]
ptbl[,grepl("bhp", names(ptbl))] <- lapply(ptbl[,grepl("bhp", names(ptbl))], function(x) pvalfn(x))
kable(ptbl[,ltbnms], row.names=F, col.names=ltlabs,
      caption="Top 10 Probes by P Value for Intervention at Mean BMI", digits=2)


## Intervention at +5 BMI

elist <- list(nocb.nocell[[5]], nocb.cell[[5]])

top10s <- as.vector(sapply(elist, function(x) cbind(x$Name[c(1:10)])))
top10s <- subset(top10s, !duplicated(top10s))  # 14

for (i in 1:length(elist))  {  elist[[i]]$rank <- c(1:nrow(elist[[i]])) }
top10tbl <- lapply(elist, function(x) subset(x, x$Name %in% top10s))

for (i in 1:length(top10tbl)) { 
   top10tbl[[i]]$estci <- with(top10tbl[[i]], paste0(sprintf("%.2f", logFC), " (", sprintf("%.2f", CI.L), ", ",
                                                     sprintf("%.2f", CI.R), ")"))
}

for (i in 1:length(top10tbl)) { 
   names(top10tbl[[i]])[c(7,8,10,11)] <- c(paste0("pval.", i), paste0("bhp.", i), paste0("rank.", i), paste0("estci.",i))
}

ptbl <- merge(top10tbl[[1]][,c("Name", "chr", "UCSC_RefGene_Name", "estci.1", "bhp.1", "rank.1")],
              top10tbl[[2]][,c(1,11,8,10)], by="Name", all=T)

ptbl <- ptbl[order(ptbl$rank.1),]
ptbl[,grepl("bhp", names(ptbl))] <- lapply(ptbl[,grepl("bhp", names(ptbl))], function(x) pvalfn(x))
kable(ptbl[,ltbnms], row.names=F, col.names=ltlabs,
      caption="Top 10 Probes by P Value for Intervention at +5 BMI", digits=2)


## BMI in Standard Care

elist <- list(nocb.nocell[[9]], nocb.cell[[9]])

top10s <- as.vector(sapply(elist, function(x) cbind(x$Name[c(1:10)])))
top10s <- subset(top10s, !duplicated(top10s))  # 14

for (i in 1:length(elist))  {  elist[[i]]$rank <- c(1:nrow(elist[[i]])) }
top10tbl <- lapply(elist, function(x) subset(x, x$Name %in% top10s))

for (i in 1:length(top10tbl)) { 
   top10tbl[[i]]$estci <- with(top10tbl[[i]], paste0(sprintf("%.2f", logFC), " (", sprintf("%.2f", CI.L), ", ",
                                                     sprintf("%.2f", CI.R), ")"))
}

for (i in 1:length(top10tbl)) { 
   names(top10tbl[[i]])[c(7,8,10,11)] <- c(paste0("pval.", i), paste0("bhp.", i), paste0("rank.", i), paste0("estci.",i))
}

ptbl <- merge(top10tbl[[1]][,c("Name", "chr", "UCSC_RefGene_Name", "estci.1", "bhp.1", "rank.1")],
              top10tbl[[2]][,c(1,11,8,10)], by="Name", all=T)

ptbl <- ptbl[order(ptbl$rank.1),]
ptbl[,grepl("bhp", names(ptbl))] <- lapply(ptbl[,grepl("bhp", names(ptbl))], function(x) pvalfn(x))
kable(ptbl[,ltbnms], row.names=F, col.names=ltlabs,
      caption="Top 10 Probes by P Value for BMI in Standard Care", digits=2)


## BMI in Lifestyle Advice

elist <- list(nocb.nocell[[11]], nocb.cell[[11]])

top10s <- as.vector(sapply(elist, function(x) cbind(x$Name[c(1:10)])))
top10s <- subset(top10s, !duplicated(top10s))  # 14

for (i in 1:length(elist))  {  elist[[i]]$rank <- c(1:nrow(elist[[i]])) }
top10tbl <- lapply(elist, function(x) subset(x, x$Name %in% top10s))

for (i in 1:length(top10tbl)) { 
   top10tbl[[i]]$estci <- with(top10tbl[[i]], paste0(sprintf("%.2f", logFC), " (", sprintf("%.2f", CI.L), ", ",
                                                     sprintf("%.2f", CI.R), ")"))
}

for (i in 1:length(top10tbl)) { 
   names(top10tbl[[i]])[c(7,8,10,11)] <- c(paste0("pval.", i), paste0("bhp.", i), paste0("rank.", i), paste0("estci.",i))
}

ptbl <- merge(top10tbl[[1]][,c("Name", "chr", "UCSC_RefGene_Name", "estci.1", "bhp.1", "rank.1")],
              top10tbl[[2]][,c(1,11,8,10)], by="Name", all=T)

ptbl <- ptbl[order(ptbl$rank.1),]
ptbl[,grepl("bhp", names(ptbl))] <- lapply(ptbl[,grepl("bhp", names(ptbl))], function(x) pvalfn(x))
kable(ptbl[,ltbnms], row.names=F, col.names=ltlabs,
      caption="Top 10 Probes by P Value for BMI in Lifestyle Advice", digits=2)


## Top 10 by Log Fold Change


## Intervention at Mean BMI ##

elist <- list(nocb.nocell[[4]], nocb.cell[[4]])

top10s <- as.vector(sapply(elist, function(x) cbind(x$Name[c(1:10)])))
top10s <- subset(top10s, !duplicated(top10s))  # 14

for (i in 1:length(elist))  {  elist[[i]]$rank <- c(1:nrow(elist[[i]])) }
top10tbl <- lapply(elist, function(x) subset(x, x$Name %in% top10s))

for (i in 1:length(top10tbl)) { 
   top10tbl[[i]]$estci <- with(top10tbl[[i]], paste0(sprintf("%.2f", logFC), " (", sprintf("%.2f", CI.L), ", ",
                                                     sprintf("%.2f", CI.R), ")"))
}

for (i in 1:length(top10tbl)) { 
   names(top10tbl[[i]])[c(7,8,9,10)] <- c(paste0("pval.", i), paste0("bhp.", i), paste0("rank.", i), paste0("estci.",i))
}

ltbl <- merge(top10tbl[[1]][,c("Name", "chr", "UCSC_RefGene_Name", "estci.1", "bhp.1", "rank.1")],
              top10tbl[[2]][,c(1,10,8,9)], by="Name", all=T)

ltbl <- ltbl[order(ltbl$rank.1),]
kable(ltbl[,ltbnms], row.names=F, col.names=ltlabs,
      caption="Top 10 Probes by logFC for Intervention at Mean BMI", digits=2)


## Intervention at +5 BMI

elist <- list(nocb.nocell[[6]], nocb.cell[[6]])

top10s <- as.vector(sapply(elist, function(x) cbind(x$Name[c(1:10)])))
top10s <- subset(top10s, !duplicated(top10s))  # 14

for (i in 1:length(elist))  {  elist[[i]]$rank <- c(1:nrow(elist[[i]])) }
top10tbl <- lapply(elist, function(x) subset(x, x$Name %in% top10s))

for (i in 1:length(top10tbl)) { 
   top10tbl[[i]]$estci <- with(top10tbl[[i]], paste0(sprintf("%.2f", logFC), " (", sprintf("%.2f", CI.L), ", ",
                                                     sprintf("%.2f", CI.R), ")"))
}

for (i in 1:length(top10tbl)) { 
   names(top10tbl[[i]])[c(7,8,9,10)] <- c(paste0("pval.", i), paste0("bhp.", i), paste0("rank.", i), paste0("estci.",i))
}

ltbl <- merge(top10tbl[[1]][,c("Name", "chr", "UCSC_RefGene_Name", "estci.1", "bhp.1", "rank.1")],
              top10tbl[[2]][,c(1,10,8,9)], by="Name", all=T)

ltbl <- ltbl[order(ltbl$rank.1),]
kable(ltbl[,ltbnms], row.names=F, col.names=ltlabs,
      caption="Top 10 Probes by logFC for Intervention at +5 BMI", digits=2)


## BMI in Standard Care

elist <- list(nocb.nocell[[10]], nocb.cell[[10]])

top10s <- as.vector(sapply(elist, function(x) cbind(x$Name[c(1:10)])))
top10s <- subset(top10s, !duplicated(top10s))  # 14

for (i in 1:length(elist))  {  elist[[i]]$rank <- c(1:nrow(elist[[i]])) }
top10tbl <- lapply(elist, function(x) subset(x, x$Name %in% top10s))

for (i in 1:length(top10tbl)) { 
   top10tbl[[i]]$estci <- with(top10tbl[[i]], paste0(sprintf("%.2f", logFC), " (", sprintf("%.2f", CI.L), ", ",
                                                     sprintf("%.2f", CI.R), ")"))
}

for (i in 1:length(top10tbl)) { 
   names(top10tbl[[i]])[c(7,8,9,10)] <- c(paste0("pval.", i), paste0("bhp.", i), paste0("rank.", i), paste0("estci.",i))
}

ltbl <- merge(top10tbl[[1]][,c("Name", "chr", "UCSC_RefGene_Name", "estci.1", "bhp.1", "rank.1")],
              top10tbl[[2]][,c(1,10,8,9)], by="Name", all=T)

ltbl <- ltbl[order(ltbl$rank.1),]
kable(ltbl[,ltbnms], row.names=F, col.names=ltlabs,
      caption="Top 10 Probes by logFC for BMI in Standard Care", digits=2)


## BMI in Lifestyle Advice

elist <- list(nocb.nocell[[12]], nocb.cell[[12]])

top10s <- as.vector(sapply(elist, function(x) cbind(x$Name[c(1:10)])))
top10s <- subset(top10s, !duplicated(top10s))  # 14

for (i in 1:length(elist))  {  elist[[i]]$rank <- c(1:nrow(elist[[i]])) }
top10tbl <- lapply(elist, function(x) subset(x, x$Name %in% top10s))

for (i in 1:length(top10tbl)) { 
   top10tbl[[i]]$estci <- with(top10tbl[[i]], paste0(sprintf("%.2f", logFC), " (", sprintf("%.2f", CI.L), ", ",
                                                     sprintf("%.2f", CI.R), ")"))
}

for (i in 1:length(top10tbl)) { 
   names(top10tbl[[i]])[c(7,8,9,10)] <- c(paste0("pval.", i), paste0("bhp.", i), paste0("rank.", i), paste0("estci.",i))
}

ltbl <- merge(top10tbl[[1]][,c("Name", "chr", "UCSC_RefGene_Name", "estci.1", "bhp.1", "rank.1")],
              top10tbl[[2]][,c(1,10,8,9)], by="Name", all=T)

ltbl <- ltbl[order(ltbl$rank.1),]
kable(ltbl[,ltbnms], row.names=F, col.names=ltlabs,
      caption="Top 10 Probes by logFC for BMI in Lifestyle Advice", digits=2)


#-----------------------------------------------#
#  Compare Distribution of p values and logFCs  #
#-----------------------------------------------#

## Intervention at Mean BMI ##

elist <- list(nocb.nocell[[3]], nocb.cell[[3]])

allprbs <- merge(elist[[1]][,c("Name", "logFC", "P.Value")], elist[[2]][,c("Name", "logFC", "P.Value")], by="Name")
names(allprbs) <- c("Name", paste0(rep(c("logFC.", "pval."), 2), rep(c(1:2), each=2)))
                  
allprbsl <- reshape(allprbs, varying=list(paste0("pval.", c(1:2)), paste0("logFC.", c(1:2))),
                  v.names=c("pval", "logFC"), timevar="dat", idvar="Name", direction="long")
allprbsl$dat <- factor(allprbsl$dat, levels=c(1,2), labels=c("No Cell", "Cell"))

kable(summaryBy(pval ~ dat, data=allprbsl, FUN=summary), row.names=F, digits=2,
      caption="Intervention at Mean BMI: P Value Distribution")

ggplot(aes(x=pval, y=dat, col=dat), data=allprbsl) + geom_boxplot() +
   scale_color_viridis(discrete=T, begin=0, end=1) + theme(legend.position="none") +
   labs(x="Unadjusted p value", y="", title="Intervention at Mean BMI")

kable(summaryBy(logFC ~ dat, data=allprbsl, FUN=summary), row.names=F, digits=2,
      caption="Intervention at Mean BMI: logFC Distribution")

ggplot(aes(x=logFC, y=dat, col=dat), data=allprbsl) + geom_boxplot() +
   scale_color_viridis(discrete=T, begin=0, end=1) + theme(legend.position="none") +
   labs(x="Log2 Fold Change", y="", title="Intervention at Mean BMI")


## Intervention at +5 BMI ##

elist <- list(nocb.nocell[[5]], nocb.cell[[5]])

allprbs <- merge(elist[[1]][,c("Name", "logFC", "P.Value")], elist[[2]][,c("Name", "logFC", "P.Value")], by="Name")
names(allprbs) <- c("Name", paste0(rep(c("logFC.", "pval."), 2), rep(c(1:2), each=2)))
                  
allprbsl <- reshape(allprbs, varying=list(paste0("pval.", c(1:2)), paste0("logFC.", c(1:2))),
                  v.names=c("pval", "logFC"), timevar="dat", idvar="Name", direction="long")
allprbsl$dat <- factor(allprbsl$dat, levels=c(1,2), labels=c("No Cell", "Cell"))

kable(summaryBy(pval ~ dat, data=allprbsl, FUN=summary), row.names=F, digits=2,
      caption="Intervention at +5 BMI: P Value Distribution")

ggplot(aes(x=pval, y=dat, col=dat), data=allprbsl) + geom_boxplot() +
   scale_color_viridis(discrete=T, begin=0, end=1) + theme(legend.position="none") +
   labs(x="Unadjusted p value", y="", title="Intervention at +5 BMI")

kable(summaryBy(logFC ~ dat, data=allprbsl, FUN=summary), row.names=F, digits=2,
      caption="Intervention at +5 BMI: logFC Distribution")

ggplot(aes(x=logFC, y=dat, col=dat), data=allprbsl) + geom_boxplot() +
   scale_color_viridis(discrete=T, begin=0, end=1) + theme(legend.position="none") +
   labs(x="Log2 Fold Change", y="", title="Intervention at +5 BMI")

## BMI in Standard Care ##

elist <- list(nocb.nocell[[9]], nocb.cell[[9]])

allprbs <- merge(elist[[1]][,c("Name", "logFC", "P.Value")], elist[[2]][,c("Name", "logFC", "P.Value")], by="Name")
names(allprbs) <- c("Name", paste0(rep(c("logFC.", "pval."), 2), rep(c(1:2), each=2)))
                  
allprbsl <- reshape(allprbs, varying=list(paste0("pval.", c(1:2)), paste0("logFC.", c(1:2))),
                  v.names=c("pval", "logFC"), timevar="dat", idvar="Name", direction="long")
allprbsl$dat <- factor(allprbsl$dat, levels=c(1,2), labels=c("No Cell", "Cell"))

kable(summaryBy(pval ~ dat, data=allprbsl, FUN=summary), row.names=F, digits=2,
      caption="BMI in Standard Care: P Value Distribution")

ggplot(aes(x=pval, y=dat, col=dat), data=allprbsl) + geom_boxplot() +
   scale_color_viridis(discrete=T, begin=0, end=1) + theme(legend.position="none") +
   labs(x="Unadjusted p value", y="", title="BMI in Standard Care")

kable(summaryBy(logFC ~ dat, data=allprbsl, FUN=summary), row.names=F, digits=2,
      caption="BMI in Standard Care: logFC Distribution")

ggplot(aes(x=logFC, y=dat, col=dat), data=allprbsl) + geom_boxplot() +
   scale_color_viridis(discrete=T, begin=0, end=1) + theme(legend.position="none") +
   labs(x="Log2 Fold Change", y="", title="BMI in Standard Care")


## BMI in Lifestyle Advice ##

elist <- list(nocb.nocell[[11]], nocb.cell[[11]])

allprbs <- merge(elist[[1]][,c("Name", "logFC", "P.Value")], elist[[2]][,c("Name", "logFC", "P.Value")], by="Name")
names(allprbs) <- c("Name", paste0(rep(c("logFC.", "pval."), 2), rep(c(1:2), each=2)))
                  
allprbsl <- reshape(allprbs, varying=list(paste0("pval.", c(1:2)), paste0("logFC.", c(1:2))),
                  v.names=c("pval", "logFC"), timevar="dat", idvar="Name", direction="long")
allprbsl$dat <- factor(allprbsl$dat, levels=c(1,2), labels=c("No Cell", "Cell"))

kable(summaryBy(pval ~ dat, data=allprbsl, FUN=summary), row.names=F, digits=2,
      caption="BMI in Lifestyle Advice: P Value Distribution")

ggplot(aes(x=pval, y=dat, col=dat), data=allprbsl) + geom_boxplot() +
   scale_color_viridis(discrete=T, begin=0, end=1) + theme(legend.position="none") +
   labs(x="Unadjusted p value", y="", title="BMI in Lifestyle Advice")

kable(summaryBy(logFC ~ dat, data=allprbsl, FUN=summary), row.names=F, digits=2,
      caption="BMI in Lifestyle Advice: logFC Distribution")

ggplot(aes(x=logFC, y=dat, col=dat), data=allprbsl) + geom_boxplot() +
   scale_color_viridis(discrete=T, begin=0, end=1) + theme(legend.position="none") +
   labs(x="Log2 Fold Change", y="", title="BMI in Lifestyle Advice")

```


## Supervised ComBat Processing
(No additional adjustment vs additonal adjustment for cell)

``` {r sqnscbcell, results="asis", eval=F}

## Supervised ComBat Processing: with vs without additional adjustment for batch

scb.nocell <- readRDS(file.path(datpath, "Model Fit Results/Methods Comparison/Probe Rankings/sqn.scb.m1.RDS"))
scb.cell <- readRDS(file.path(datpath, "Model Fit Results/Methods Comparison/Probe Rankings/sqn.scb.m3.RDS"))


## Intervention at Mean BMI ##

elist <- list(scb.nocell[[3]], scb.cell[[3]])

top10s <- as.vector(sapply(elist, function(x) cbind(x$Name[c(1:10)])))
top10s <- subset(top10s, !duplicated(top10s))  # 14

for (i in 1:length(elist))  {  elist[[i]]$rank <- c(1:nrow(elist[[i]])) }
top10tbl <- lapply(elist, function(x) subset(x, x$Name %in% top10s))

for (i in 1:length(top10tbl)) { 
   top10tbl[[i]]$estci <- with(top10tbl[[i]], paste0(sprintf("%.2f", logFC), " (", sprintf("%.2f", CI.L), ", ",
                                                     sprintf("%.2f", CI.R), ")"))
}

for (i in 1:length(top10tbl)) { 
   names(top10tbl[[i]])[c(7,8,10,11)] <- c(paste0("pval.", i), paste0("bhp.", i), paste0("rank.", i), paste0("estci.",i))
}

ptbl <- merge(top10tbl[[1]][,c("Name", "chr", "UCSC_RefGene_Name", "estci.1", "bhp.1", "rank.1")],
              top10tbl[[2]][,c(1,11,8,10)], by="Name", all=T)

ptbl <- ptbl[order(ptbl$rank.1),]
ptbl[,grepl("bhp", names(ptbl))] <- lapply(ptbl[,grepl("bhp", names(ptbl))], function(x) pvalfn(x))
kable(ptbl[,ltbnms], row.names=F, col.names=ltlabs,
      caption="Top 10 Probes by P Value for Intervention at Mean BMI", digits=2)


## Intervention at +5 BMI

elist <- list(scb.nocell[[5]], scb.cell[[5]])

top10s <- as.vector(sapply(elist, function(x) cbind(x$Name[c(1:10)])))
top10s <- subset(top10s, !duplicated(top10s))  # 14

for (i in 1:length(elist))  {  elist[[i]]$rank <- c(1:nrow(elist[[i]])) }
top10tbl <- lapply(elist, function(x) subset(x, x$Name %in% top10s))

for (i in 1:length(top10tbl)) { 
   top10tbl[[i]]$estci <- with(top10tbl[[i]], paste0(sprintf("%.2f", logFC), " (", sprintf("%.2f", CI.L), ", ",
                                                     sprintf("%.2f", CI.R), ")"))
}

for (i in 1:length(top10tbl)) { 
   names(top10tbl[[i]])[c(7,8,10,11)] <- c(paste0("pval.", i), paste0("bhp.", i), paste0("rank.", i), paste0("estci.",i))
}

ptbl <- merge(top10tbl[[1]][,c("Name", "chr", "UCSC_RefGene_Name", "estci.1", "bhp.1", "rank.1")],
              top10tbl[[2]][,c(1,11,8,10)], by="Name", all=T)

ptbl <- ptbl[order(ptbl$rank.1),]
ptbl[,grepl("bhp", names(ptbl))] <- lapply(ptbl[,grepl("bhp", names(ptbl))], function(x) pvalfn(x))
kable(ptbl[,ltbnms], row.names=F, col.names=ltlabs,
      caption="Top 10 Probes by P Value for Intervention at +5 BMI", digits=2)


## BMI in Standard Care

elist <- list(scb.nocell[[9]], scb.cell[[9]])

top10s <- as.vector(sapply(elist, function(x) cbind(x$Name[c(1:10)])))
top10s <- subset(top10s, !duplicated(top10s))  # 14

for (i in 1:length(elist))  {  elist[[i]]$rank <- c(1:nrow(elist[[i]])) }
top10tbl <- lapply(elist, function(x) subset(x, x$Name %in% top10s))

for (i in 1:length(top10tbl)) { 
   top10tbl[[i]]$estci <- with(top10tbl[[i]], paste0(sprintf("%.2f", logFC), " (", sprintf("%.2f", CI.L), ", ",
                                                     sprintf("%.2f", CI.R), ")"))
}

for (i in 1:length(top10tbl)) { 
   names(top10tbl[[i]])[c(7,8,10,11)] <- c(paste0("pval.", i), paste0("bhp.", i), paste0("rank.", i), paste0("estci.",i))
}

ptbl <- merge(top10tbl[[1]][,c("Name", "chr", "UCSC_RefGene_Name", "estci.1", "bhp.1", "rank.1")],
              top10tbl[[2]][,c(1,11,8,10)], by="Name", all=T)

ptbl <- ptbl[order(ptbl$rank.1),]
ptbl[,grepl("bhp", names(ptbl))] <- lapply(ptbl[,grepl("bhp", names(ptbl))], function(x) pvalfn(x))
kable(ptbl[,ltbnms], row.names=F, col.names=ltlabs,
      caption="Top 10 Probes by P Value for BMI in Standard Care", digits=2)


## BMI in Lifestyle Advice

elist <- list(scb.nocell[[11]], scb.cell[[11]])

top10s <- as.vector(sapply(elist, function(x) cbind(x$Name[c(1:10)])))
top10s <- subset(top10s, !duplicated(top10s))  # 14

for (i in 1:length(elist))  {  elist[[i]]$rank <- c(1:nrow(elist[[i]])) }
top10tbl <- lapply(elist, function(x) subset(x, x$Name %in% top10s))

for (i in 1:length(top10tbl)) { 
   top10tbl[[i]]$estci <- with(top10tbl[[i]], paste0(sprintf("%.2f", logFC), " (", sprintf("%.2f", CI.L), ", ",
                                                     sprintf("%.2f", CI.R), ")"))
}

for (i in 1:length(top10tbl)) { 
   names(top10tbl[[i]])[c(7,8,10,11)] <- c(paste0("pval.", i), paste0("bhp.", i), paste0("rank.", i), paste0("estci.",i))
}

ptbl <- merge(top10tbl[[1]][,c("Name", "chr", "UCSC_RefGene_Name", "estci.1", "bhp.1", "rank.1")],
              top10tbl[[2]][,c(1,11,8,10)], by="Name", all=T)

ptbl <- ptbl[order(ptbl$rank.1),]
ptbl[,grepl("bhp", names(ptbl))] <- lapply(ptbl[,grepl("bhp", names(ptbl))], function(x) pvalfn(x))
kable(ptbl[,ltbnms], row.names=F, col.names=ltlabs,
      caption="Top 10 Probes by P Value for BMI in Lifestyle Advice", digits=2)


## Top 10 by Log Fold Change


## Intervention at Mean BMI ##

elist <- list(scb.nocell[[4]], scb.cell[[4]])

top10s <- as.vector(sapply(elist, function(x) cbind(x$Name[c(1:10)])))
top10s <- subset(top10s, !duplicated(top10s))  # 14

for (i in 1:length(elist))  {  elist[[i]]$rank <- c(1:nrow(elist[[i]])) }
top10tbl <- lapply(elist, function(x) subset(x, x$Name %in% top10s))

for (i in 1:length(top10tbl)) { 
   top10tbl[[i]]$estci <- with(top10tbl[[i]], paste0(sprintf("%.2f", logFC), " (", sprintf("%.2f", CI.L), ", ",
                                                     sprintf("%.2f", CI.R), ")"))
}

for (i in 1:length(top10tbl)) { 
   names(top10tbl[[i]])[c(7,8,9,10)] <- c(paste0("pval.", i), paste0("bhp.", i), paste0("rank.", i), paste0("estci.",i))
}

ltbl <- merge(top10tbl[[1]][,c("Name", "chr", "UCSC_RefGene_Name", "estci.1", "bhp.1", "rank.1")],
              top10tbl[[2]][,c(1,10,8,9)], by="Name", all=T)

ltbl <- ltbl[order(ltbl$rank.1),]
kable(ltbl[,ltbnms], row.names=F, col.names=ltlabs,
      caption="Top 10 Probes by logFC for Intervention at Mean BMI", digits=2)


## Intervention at +5 BMI

elist <- list(scb.nocell[[6]], scb.cell[[6]])

top10s <- as.vector(sapply(elist, function(x) cbind(x$Name[c(1:10)])))
top10s <- subset(top10s, !duplicated(top10s))  # 14

for (i in 1:length(elist))  {  elist[[i]]$rank <- c(1:nrow(elist[[i]])) }
top10tbl <- lapply(elist, function(x) subset(x, x$Name %in% top10s))

for (i in 1:length(top10tbl)) { 
   top10tbl[[i]]$estci <- with(top10tbl[[i]], paste0(sprintf("%.2f", logFC), " (", sprintf("%.2f", CI.L), ", ",
                                                     sprintf("%.2f", CI.R), ")"))
}

for (i in 1:length(top10tbl)) { 
   names(top10tbl[[i]])[c(7,8,9,10)] <- c(paste0("pval.", i), paste0("bhp.", i), paste0("rank.", i), paste0("estci.",i))
}

ltbl <- merge(top10tbl[[1]][,c("Name", "chr", "UCSC_RefGene_Name", "estci.1", "bhp.1", "rank.1")],
              top10tbl[[2]][,c(1,10,8,9)], by="Name", all=T)

ltbl <- ltbl[order(ltbl$rank.1),]
kable(ltbl[,ltbnms], row.names=F, col.names=ltlabs,
      caption="Top 10 Probes by logFC for Intervention at +5 BMI", digits=2)


## BMI in Standard Care

elist <- list(scb.nocell[[10]], scb.cell[[10]])

top10s <- as.vector(sapply(elist, function(x) cbind(x$Name[c(1:10)])))
top10s <- subset(top10s, !duplicated(top10s))  # 14

for (i in 1:length(elist))  {  elist[[i]]$rank <- c(1:nrow(elist[[i]])) }
top10tbl <- lapply(elist, function(x) subset(x, x$Name %in% top10s))

for (i in 1:length(top10tbl)) { 
   top10tbl[[i]]$estci <- with(top10tbl[[i]], paste0(sprintf("%.2f", logFC), " (", sprintf("%.2f", CI.L), ", ",
                                                     sprintf("%.2f", CI.R), ")"))
}

for (i in 1:length(top10tbl)) { 
   names(top10tbl[[i]])[c(7,8,9,10)] <- c(paste0("pval.", i), paste0("bhp.", i), paste0("rank.", i), paste0("estci.",i))
}

ltbl <- merge(top10tbl[[1]][,c("Name", "chr", "UCSC_RefGene_Name", "estci.1", "bhp.1", "rank.1")],
              top10tbl[[2]][,c(1,10,8,9)], by="Name", all=T)

ltbl <- ltbl[order(ltbl$rank.1),]
kable(ltbl[,ltbnms], row.names=F, col.names=ltlabs,
      caption="Top 10 Probes by logFC for BMI in Standard Care", digits=2)


## BMI in Lifestyle Advice

elist <- list(scb.nocell[[12]], scb.cell[[12]])

top10s <- as.vector(sapply(elist, function(x) cbind(x$Name[c(1:10)])))
top10s <- subset(top10s, !duplicated(top10s))  # 14

for (i in 1:length(elist))  {  elist[[i]]$rank <- c(1:nrow(elist[[i]])) }
top10tbl <- lapply(elist, function(x) subset(x, x$Name %in% top10s))

for (i in 1:length(top10tbl)) { 
   top10tbl[[i]]$estci <- with(top10tbl[[i]], paste0(sprintf("%.2f", logFC), " (", sprintf("%.2f", CI.L), ", ",
                                                     sprintf("%.2f", CI.R), ")"))
}

for (i in 1:length(top10tbl)) { 
   names(top10tbl[[i]])[c(7,8,9,10)] <- c(paste0("pval.", i), paste0("bhp.", i), paste0("rank.", i), paste0("estci.",i))
}

ltbl <- merge(top10tbl[[1]][,c("Name", "chr", "UCSC_RefGene_Name", "estci.1", "bhp.1", "rank.1")],
              top10tbl[[2]][,c(1,10,8,9)], by="Name", all=T)

ltbl <- ltbl[order(ltbl$rank.1),]
kable(ltbl[,ltbnms], row.names=F, col.names=ltlabs,
      caption="Top 10 Probes by logFC for BMI in Lifestyle Advice", digits=2)


#-----------------------------------------------#
#  Compare Distribution of p values and logFCs  #
#-----------------------------------------------#

## Intervention at Mean BMI ##

elist <- list(scb.nocell[[3]], scb.cell[[3]])

allprbs <- merge(elist[[1]][,c("Name", "logFC", "P.Value")], elist[[2]][,c("Name", "logFC", "P.Value")], by="Name")
names(allprbs) <- c("Name", paste0(rep(c("logFC.", "pval."), 2), rep(c(1:2), each=2)))
                  
allprbsl <- reshape(allprbs, varying=list(paste0("pval.", c(1:2)), paste0("logFC.", c(1:2))),
                  v.names=c("pval", "logFC"), timevar="dat", idvar="Name", direction="long")
allprbsl$dat <- factor(allprbsl$dat, levels=c(1,2), labels=c("No Cell", "Cell"))

kable(summaryBy(pval ~ dat, data=allprbsl, FUN=summary), row.names=F, digits=2,
      caption="Intervention at Mean BMI: P Value Distribution")

ggplot(aes(x=pval, y=dat, col=dat), data=allprbsl) + geom_boxplot() +
   scale_color_viridis(discrete=T, begin=0, end=1) + theme(legend.position="none") +
   labs(x="Unadjusted p value", y="", title="Intervention at Mean BMI")

kable(summaryBy(logFC ~ dat, data=allprbsl, FUN=summary), row.names=F, digits=2,
      caption="Intervention at Mean BMI: logFC Distribution")

ggplot(aes(x=logFC, y=dat, col=dat), data=allprbsl) + geom_boxplot() +
   scale_color_viridis(discrete=T, begin=0, end=1) + theme(legend.position="none") +
   labs(x="Log2 Fold Change", y="", title="Intervention at Mean BMI")


## Intervention at +5 BMI ##

elist <- list(scb.nocell[[5]], scb.cell[[5]])

allprbs <- merge(elist[[1]][,c("Name", "logFC", "P.Value")], elist[[2]][,c("Name", "logFC", "P.Value")], by="Name")
names(allprbs) <- c("Name", paste0(rep(c("logFC.", "pval."), 2), rep(c(1:2), each=2)))
                  
allprbsl <- reshape(allprbs, varying=list(paste0("pval.", c(1:2)), paste0("logFC.", c(1:2))),
                  v.names=c("pval", "logFC"), timevar="dat", idvar="Name", direction="long")
allprbsl$dat <- factor(allprbsl$dat, levels=c(1,2), labels=c("No Cell", "Cell"))

kable(summaryBy(pval ~ dat, data=allprbsl, FUN=summary), row.names=F, digits=2,
      caption="Intervention at +5 BMI: P Value Distribution")

ggplot(aes(x=pval, y=dat, col=dat), data=allprbsl) + geom_boxplot() +
   scale_color_viridis(discrete=T, begin=0, end=1) + theme(legend.position="none") +
   labs(x="Unadjusted p value", y="", title="Intervention at +5 BMI")

kable(summaryBy(logFC ~ dat, data=allprbsl, FUN=summary), row.names=F, digits=2,
      caption="Intervention at +5 BMI: logFC Distribution")

ggplot(aes(x=logFC, y=dat, col=dat), data=allprbsl) + geom_boxplot() +
   scale_color_viridis(discrete=T, begin=0, end=1) + theme(legend.position="none") +
   labs(x="Log2 Fold Change", y="", title="Intervention at +5 BMI")

## BMI in Standard Care ##

elist <- list(scb.nocell[[9]], scb.cell[[9]])

allprbs <- merge(elist[[1]][,c("Name", "logFC", "P.Value")], elist[[2]][,c("Name", "logFC", "P.Value")], by="Name")
names(allprbs) <- c("Name", paste0(rep(c("logFC.", "pval."), 2), rep(c(1:2), each=2)))
                  
allprbsl <- reshape(allprbs, varying=list(paste0("pval.", c(1:2)), paste0("logFC.", c(1:2))),
                  v.names=c("pval", "logFC"), timevar="dat", idvar="Name", direction="long")
allprbsl$dat <- factor(allprbsl$dat, levels=c(1,2), labels=c("No Cell", "Cell"))

kable(summaryBy(pval ~ dat, data=allprbsl, FUN=summary), row.names=F, digits=2,
      caption="BMI in Standard Care: P Value Distribution")

ggplot(aes(x=pval, y=dat, col=dat), data=allprbsl) + geom_boxplot() +
   scale_color_viridis(discrete=T, begin=0, end=1) + theme(legend.position="none") +
   labs(x="Unadjusted p value", y="", title="BMI in Standard Care")

kable(summaryBy(logFC ~ dat, data=allprbsl, FUN=summary), row.names=F, digits=2,
      caption="BMI in Standard Care: logFC Distribution")

ggplot(aes(x=logFC, y=dat, col=dat), data=allprbsl) + geom_boxplot() +
   scale_color_viridis(discrete=T, begin=0, end=1) + theme(legend.position="none") +
   labs(x="Log2 Fold Change", y="", title="BMI in Standard Care")


## BMI in Lifestyle Advice ##

elist <- list(scb.nocell[[11]], scb.cell[[11]])

allprbs <- merge(elist[[1]][,c("Name", "logFC", "P.Value")], elist[[2]][,c("Name", "logFC", "P.Value")], by="Name")
names(allprbs) <- c("Name", paste0(rep(c("logFC.", "pval."), 2), rep(c(1:2), each=2)))
                  
allprbsl <- reshape(allprbs, varying=list(paste0("pval.", c(1:2)), paste0("logFC.", c(1:2))),
                  v.names=c("pval", "logFC"), timevar="dat", idvar="Name", direction="long")
allprbsl$dat <- factor(allprbsl$dat, levels=c(1,2), labels=c("No Cell", "Cell"))

kable(summaryBy(pval ~ dat, data=allprbsl, FUN=summary), row.names=F, digits=2,
      caption="BMI in Lifestyle Advice: P Value Distribution")

ggplot(aes(x=pval, y=dat, col=dat), data=allprbsl) + geom_boxplot() +
   scale_color_viridis(discrete=T, begin=0, end=1) + theme(legend.position="none") +
   labs(x="Unadjusted p value", y="", title="BMI in Lifestyle Advice")

kable(summaryBy(logFC ~ dat, data=allprbsl, FUN=summary), row.names=F, digits=2,
      caption="BMI in Lifestyle Advice: logFC Distribution")

ggplot(aes(x=logFC, y=dat, col=dat), data=allprbsl) + geom_boxplot() +
   scale_color_viridis(discrete=T, begin=0, end=1) + theme(legend.position="none") +
   labs(x="Log2 Fold Change", y="", title="BMI in Lifestyle Advice")

```

### Unsupervised ComBat Processing

``` {r sqnucbcell, results="asis", eval=F}

## Unsupervised ComBat Processing: with vs without additonal adjustment for batch

ucb.nocell <- readRDS(file.path(datpath, "Model Fit Results/Methods Comparison/Probe Rankings/sqn.ucb.m1.RDS"))
ucb.cell <- readRDS(file.path(datpath, "Model Fit Results/Methods Comparison/Probe Rankings/sqn.ucb.m3.RDS"))

## Intervention at Mean BMI ##

elist <- list(ucb.nocell[[3]], ucb.cell[[3]])

top10s <- as.vector(sapply(elist, function(x) cbind(x$Name[c(1:10)])))
top10s <- subset(top10s, !duplicated(top10s))  # 14

for (i in 1:length(elist))  {  elist[[i]]$rank <- c(1:nrow(elist[[i]])) }
top10tbl <- lapply(elist, function(x) subset(x, x$Name %in% top10s))

for (i in 1:length(top10tbl)) { 
   top10tbl[[i]]$estci <- with(top10tbl[[i]], paste0(sprintf("%.2f", logFC), " (", sprintf("%.2f", CI.L), ", ",
                                                     sprintf("%.2f", CI.R), ")"))
}

for (i in 1:length(top10tbl)) { 
   names(top10tbl[[i]])[c(7,8,10,11)] <- c(paste0("pval.", i), paste0("bhp.", i), paste0("rank.", i), paste0("estci.",i))
}

ptbl <- merge(top10tbl[[1]][,c("Name", "chr", "UCSC_RefGene_Name", "estci.1", "bhp.1", "rank.1")],
              top10tbl[[2]][,c(1,11,8,10)], by="Name", all=T)

ptbl <- ptbl[order(ptbl$rank.1),]
ptbl[,grepl("bhp", names(ptbl))] <- lapply(ptbl[,grepl("bhp", names(ptbl))], function(x) pvalfn(x))
kable(ptbl[,ltbnms], row.names=F, col.names=ltlabs,
      caption="Top 10 Probes by P Value for Intervention at Mean BMI", digits=2)


## Intervention at +5 BMI

elist <- list(ucb.nocell[[5]], ucb.cell[[5]])

top10s <- as.vector(sapply(elist, function(x) cbind(x$Name[c(1:10)])))
top10s <- subset(top10s, !duplicated(top10s))  # 14

for (i in 1:length(elist))  {  elist[[i]]$rank <- c(1:nrow(elist[[i]])) }
top10tbl <- lapply(elist, function(x) subset(x, x$Name %in% top10s))

for (i in 1:length(top10tbl)) { 
   top10tbl[[i]]$estci <- with(top10tbl[[i]], paste0(sprintf("%.2f", logFC), " (", sprintf("%.2f", CI.L), ", ",
                                                     sprintf("%.2f", CI.R), ")"))
}

for (i in 1:length(top10tbl)) { 
   names(top10tbl[[i]])[c(7,8,10,11)] <- c(paste0("pval.", i), paste0("bhp.", i), paste0("rank.", i), paste0("estci.",i))
}

ptbl <- merge(top10tbl[[1]][,c("Name", "chr", "UCSC_RefGene_Name", "estci.1", "bhp.1", "rank.1")],
              top10tbl[[2]][,c(1,11,8,10)], by="Name", all=T)

ptbl <- ptbl[order(ptbl$rank.1),]
ptbl[,grepl("bhp", names(ptbl))] <- lapply(ptbl[,grepl("bhp", names(ptbl))], function(x) pvalfn(x))
kable(ptbl[,ltbnms], row.names=F, col.names=ltlabs,
      caption="Top 10 Probes by P Value for Intervention at +5 BMI", digits=2)


## BMI in Standard Care

elist <- list(ucb.nocell[[9]], ucb.cell[[9]])

top10s <- as.vector(sapply(elist, function(x) cbind(x$Name[c(1:10)])))
top10s <- subset(top10s, !duplicated(top10s))  # 14

for (i in 1:length(elist))  {  elist[[i]]$rank <- c(1:nrow(elist[[i]])) }
top10tbl <- lapply(elist, function(x) subset(x, x$Name %in% top10s))

for (i in 1:length(top10tbl)) { 
   top10tbl[[i]]$estci <- with(top10tbl[[i]], paste0(sprintf("%.2f", logFC), " (", sprintf("%.2f", CI.L), ", ",
                                                     sprintf("%.2f", CI.R), ")"))
}

for (i in 1:length(top10tbl)) { 
   names(top10tbl[[i]])[c(7,8,10,11)] <- c(paste0("pval.", i), paste0("bhp.", i), paste0("rank.", i), paste0("estci.",i))
}

ptbl <- merge(top10tbl[[1]][,c("Name", "chr", "UCSC_RefGene_Name", "estci.1", "bhp.1", "rank.1")],
              top10tbl[[2]][,c(1,11,8,10)], by="Name", all=T)

ptbl <- ptbl[order(ptbl$rank.1),]
ptbl[,grepl("bhp", names(ptbl))] <- lapply(ptbl[,grepl("bhp", names(ptbl))], function(x) pvalfn(x))
kable(ptbl[,ltbnms], row.names=F, col.names=ltlabs,
      caption="Top 10 Probes by P Value for BMI in Standard Care", digits=2)


## BMI in Lifestyle Advice

elist <- list(ucb.nocell[[11]], ucb.cell[[11]])

top10s <- as.vector(sapply(elist, function(x) cbind(x$Name[c(1:10)])))
top10s <- subset(top10s, !duplicated(top10s))  # 14

for (i in 1:length(elist))  {  elist[[i]]$rank <- c(1:nrow(elist[[i]])) }
top10tbl <- lapply(elist, function(x) subset(x, x$Name %in% top10s))

for (i in 1:length(top10tbl)) { 
   top10tbl[[i]]$estci <- with(top10tbl[[i]], paste0(sprintf("%.2f", logFC), " (", sprintf("%.2f", CI.L), ", ",
                                                     sprintf("%.2f", CI.R), ")"))
}

for (i in 1:length(top10tbl)) { 
   names(top10tbl[[i]])[c(7,8,10,11)] <- c(paste0("pval.", i), paste0("bhp.", i), paste0("rank.", i), paste0("estci.",i))
}

ptbl <- merge(top10tbl[[1]][,c("Name", "chr", "UCSC_RefGene_Name", "estci.1", "bhp.1", "rank.1")],
              top10tbl[[2]][,c(1,11,8,10)], by="Name", all=T)

ptbl <- ptbl[order(ptbl$rank.1),]
ptbl[,grepl("bhp", names(ptbl))] <- lapply(ptbl[,grepl("bhp", names(ptbl))], function(x) pvalfn(x))
kable(ptbl[,ltbnms], row.names=F, col.names=ltlabs,
      caption="Top 10 Probes by P Value for BMI in Lifestyle Advice", digits=2)


## Top 10 by Log Fold Change


## Intervention at Mean BMI ##

elist <- list(ucb.nocell[[4]], ucb.cell[[4]])

top10s <- as.vector(sapply(elist, function(x) cbind(x$Name[c(1:10)])))
top10s <- subset(top10s, !duplicated(top10s))  # 14

for (i in 1:length(elist))  {  elist[[i]]$rank <- c(1:nrow(elist[[i]])) }
top10tbl <- lapply(elist, function(x) subset(x, x$Name %in% top10s))

for (i in 1:length(top10tbl)) { 
   top10tbl[[i]]$estci <- with(top10tbl[[i]], paste0(sprintf("%.2f", logFC), " (", sprintf("%.2f", CI.L), ", ",
                                                     sprintf("%.2f", CI.R), ")"))
}

for (i in 1:length(top10tbl)) { 
   names(top10tbl[[i]])[c(7,8,9,10)] <- c(paste0("pval.", i), paste0("bhp.", i), paste0("rank.", i), paste0("estci.",i))
}

ltbl <- merge(top10tbl[[1]][,c("Name", "chr", "UCSC_RefGene_Name", "estci.1", "bhp.1", "rank.1")],
              top10tbl[[2]][,c(1,10,8,9)], by="Name", all=T)

ltbl <- ltbl[order(ltbl$rank.1),]
kable(ltbl[,ltbnms], row.names=F, col.names=ltlabs,
      caption="Top 10 Probes by logFC for Intervention at Mean BMI", digits=2)


## Intervention at +5 BMI

elist <- list(ucb.nocell[[6]], ucb.cell[[6]])

top10s <- as.vector(sapply(elist, function(x) cbind(x$Name[c(1:10)])))
top10s <- subset(top10s, !duplicated(top10s))  # 14

for (i in 1:length(elist))  {  elist[[i]]$rank <- c(1:nrow(elist[[i]])) }
top10tbl <- lapply(elist, function(x) subset(x, x$Name %in% top10s))

for (i in 1:length(top10tbl)) { 
   top10tbl[[i]]$estci <- with(top10tbl[[i]], paste0(sprintf("%.2f", logFC), " (", sprintf("%.2f", CI.L), ", ",
                                                     sprintf("%.2f", CI.R), ")"))
}

for (i in 1:length(top10tbl)) { 
   names(top10tbl[[i]])[c(7,8,9,10)] <- c(paste0("pval.", i), paste0("bhp.", i), paste0("rank.", i), paste0("estci.",i))
}

ltbl <- merge(top10tbl[[1]][,c("Name", "chr", "UCSC_RefGene_Name", "estci.1", "bhp.1", "rank.1")],
              top10tbl[[2]][,c(1,10,8,9)], by="Name", all=T)

ltbl <- ltbl[order(ltbl$rank.1),]
kable(ltbl[,ltbnms], row.names=F, col.names=ltlabs,
      caption="Top 10 Probes by logFC for Intervention at +5 BMI", digits=2)


## BMI in Standard Care

elist <- list(ucb.nocell[[10]], ucb.cell[[10]])

top10s <- as.vector(sapply(elist, function(x) cbind(x$Name[c(1:10)])))
top10s <- subset(top10s, !duplicated(top10s))  # 14

for (i in 1:length(elist))  {  elist[[i]]$rank <- c(1:nrow(elist[[i]])) }
top10tbl <- lapply(elist, function(x) subset(x, x$Name %in% top10s))

for (i in 1:length(top10tbl)) { 
   top10tbl[[i]]$estci <- with(top10tbl[[i]], paste0(sprintf("%.2f", logFC), " (", sprintf("%.2f", CI.L), ", ",
                                                     sprintf("%.2f", CI.R), ")"))
}

for (i in 1:length(top10tbl)) { 
   names(top10tbl[[i]])[c(7,8,9,10)] <- c(paste0("pval.", i), paste0("bhp.", i), paste0("rank.", i), paste0("estci.",i))
}

ltbl <- merge(top10tbl[[1]][,c("Name", "chr", "UCSC_RefGene_Name", "estci.1", "bhp.1", "rank.1")],
              top10tbl[[2]][,c(1,10,8,9)], by="Name", all=T)

ltbl <- ltbl[order(ltbl$rank.1),]
kable(ltbl[,ltbnms], row.names=F, col.names=ltlabs,
      caption="Top 10 Probes by logFC for BMI in Standard Care", digits=2)


## BMI in Lifestyle Advice

elist <- list(ucb.nocell[[12]], ucb.cell[[12]])

top10s <- as.vector(sapply(elist, function(x) cbind(x$Name[c(1:10)])))
top10s <- subset(top10s, !duplicated(top10s))  # 14

for (i in 1:length(elist))  {  elist[[i]]$rank <- c(1:nrow(elist[[i]])) }
top10tbl <- lapply(elist, function(x) subset(x, x$Name %in% top10s))

for (i in 1:length(top10tbl)) { 
   top10tbl[[i]]$estci <- with(top10tbl[[i]], paste0(sprintf("%.2f", logFC), " (", sprintf("%.2f", CI.L), ", ",
                                                     sprintf("%.2f", CI.R), ")"))
}

for (i in 1:length(top10tbl)) { 
   names(top10tbl[[i]])[c(7,8,9,10)] <- c(paste0("pval.", i), paste0("bhp.", i), paste0("rank.", i), paste0("estci.",i))
}

ltbl <- merge(top10tbl[[1]][,c("Name", "chr", "UCSC_RefGene_Name", "estci.1", "bhp.1", "rank.1")],
              top10tbl[[2]][,c(1,10,8,9)], by="Name", all=T)

ltbl <- ltbl[order(ltbl$rank.1),]
kable(ltbl[,ltbnms], row.names=F, col.names=ltlabs,
      caption="Top 10 Probes by logFC for BMI in Lifestyle Advice", digits=2)


#-----------------------------------------------#
#  Compare Distribution of p values and logFCs  #
#-----------------------------------------------#

## Intervention at Mean BMI ##

elist <- list(ucb.nocell[[3]], ucb.cell[[3]])

allprbs <- merge(elist[[1]][,c("Name", "logFC", "P.Value")], elist[[2]][,c("Name", "logFC", "P.Value")], by="Name")
names(allprbs) <- c("Name", paste0(rep(c("logFC.", "pval."), 2), rep(c(1:2), each=2)))
                  
allprbsl <- reshape(allprbs, varying=list(paste0("pval.", c(1:2)), paste0("logFC.", c(1:2))),
                  v.names=c("pval", "logFC"), timevar="dat", idvar="Name", direction="long")
allprbsl$dat <- factor(allprbsl$dat, levels=c(1,2), labels=c("No Cell", "Cell"))

kable(summaryBy(pval ~ dat, data=allprbsl, FUN=summary), row.names=F, digits=2,
      caption="Intervention at Mean BMI: P Value Distribution")

ggplot(aes(x=pval, y=dat, col=dat), data=allprbsl) + geom_boxplot() +
   scale_color_viridis(discrete=T, begin=0, end=1) + theme(legend.position="none") +
   labs(x="Unadjusted p value", y="", title="Intervention at Mean BMI")

kable(summaryBy(logFC ~ dat, data=allprbsl, FUN=summary), row.names=F, digits=2,
      caption="Intervention at Mean BMI: logFC Distribution")

ggplot(aes(x=logFC, y=dat, col=dat), data=allprbsl) + geom_boxplot() +
   scale_color_viridis(discrete=T, begin=0, end=1) + theme(legend.position="none") +
   labs(x="Log2 Fold Change", y="", title="Intervention at Mean BMI")


## Intervention at +5 BMI ##

elist <- list(ucb.nocell[[5]], ucb.cell[[5]])

allprbs <- merge(elist[[1]][,c("Name", "logFC", "P.Value")], elist[[2]][,c("Name", "logFC", "P.Value")], by="Name")
names(allprbs) <- c("Name", paste0(rep(c("logFC.", "pval."), 2), rep(c(1:2), each=2)))
                  
allprbsl <- reshape(allprbs, varying=list(paste0("pval.", c(1:2)), paste0("logFC.", c(1:2))),
                  v.names=c("pval", "logFC"), timevar="dat", idvar="Name", direction="long")
allprbsl$dat <- factor(allprbsl$dat, levels=c(1,2), labels=c("No Cell", "Cell"))

kable(summaryBy(pval ~ dat, data=allprbsl, FUN=summary), row.names=F, digits=2,
      caption="Intervention at +5 BMI: P Value Distribution")

ggplot(aes(x=pval, y=dat, col=dat), data=allprbsl) + geom_boxplot() +
   scale_color_viridis(discrete=T, begin=0, end=1) + theme(legend.position="none") +
   labs(x="Unadjusted p value", y="", title="Intervention at +5 BMI")

kable(summaryBy(logFC ~ dat, data=allprbsl, FUN=summary), row.names=F, digits=2,
      caption="Intervention at +5 BMI: logFC Distribution")

ggplot(aes(x=logFC, y=dat, col=dat), data=allprbsl) + geom_boxplot() +
   scale_color_viridis(discrete=T, begin=0, end=1) + theme(legend.position="none") +
   labs(x="Log2 Fold Change", y="", title="Intervention at +5 BMI")

## BMI in Standard Care ##

elist <- list(ucb.nocell[[9]], ucb.cell[[9]])

allprbs <- merge(elist[[1]][,c("Name", "logFC", "P.Value")], elist[[2]][,c("Name", "logFC", "P.Value")], by="Name")
names(allprbs) <- c("Name", paste0(rep(c("logFC.", "pval."), 2), rep(c(1:2), each=2)))
                  
allprbsl <- reshape(allprbs, varying=list(paste0("pval.", c(1:2)), paste0("logFC.", c(1:2))),
                  v.names=c("pval", "logFC"), timevar="dat", idvar="Name", direction="long")
allprbsl$dat <- factor(allprbsl$dat, levels=c(1,2), labels=c("No Cell", "Cell"))

kable(summaryBy(pval ~ dat, data=allprbsl, FUN=summary), row.names=F, digits=2,
      caption="BMI in Standard Care: P Value Distribution")

ggplot(aes(x=pval, y=dat, col=dat), data=allprbsl) + geom_boxplot() +
   scale_color_viridis(discrete=T, begin=0, end=1) + theme(legend.position="none") +
   labs(x="Unadjusted p value", y="", title="BMI in Standard Care")

kable(summaryBy(logFC ~ dat, data=allprbsl, FUN=summary), row.names=F, digits=2,
      caption="BMI in Standard Care: logFC Distribution")

ggplot(aes(x=logFC, y=dat, col=dat), data=allprbsl) + geom_boxplot() +
   scale_color_viridis(discrete=T, begin=0, end=1) + theme(legend.position="none") +
   labs(x="Log2 Fold Change", y="", title="BMI in Standard Care")


## BMI in Lifestyle Advice ##

elist <- list(ucb.nocell[[11]], ucb.cell[[11]])

allprbs <- merge(elist[[1]][,c("Name", "logFC", "P.Value")], elist[[2]][,c("Name", "logFC", "P.Value")], by="Name")
names(allprbs) <- c("Name", paste0(rep(c("logFC.", "pval."), 2), rep(c(1:2), each=2)))
                  
allprbsl <- reshape(allprbs, varying=list(paste0("pval.", c(1:2)), paste0("logFC.", c(1:2))),
                  v.names=c("pval", "logFC"), timevar="dat", idvar="Name", direction="long")
allprbsl$dat <- factor(allprbsl$dat, levels=c(1,2), labels=c("No Cell", "Cell"))

kable(summaryBy(pval ~ dat, data=allprbsl, FUN=summary), row.names=F, digits=2,
      caption="BMI in Lifestyle Advice: P Value Distribution")

ggplot(aes(x=pval, y=dat, col=dat), data=allprbsl) + geom_boxplot() +
   scale_color_viridis(discrete=T, begin=0, end=1) + theme(legend.position="none") +
   labs(x="Unadjusted p value", y="", title="BMI in Lifestyle Advice")

kable(summaryBy(logFC ~ dat, data=allprbsl, FUN=summary), row.names=F, digits=2,
      caption="BMI in Lifestyle Advice: logFC Distribution")

ggplot(aes(x=logFC, y=dat, col=dat), data=allprbsl) + geom_boxplot() +
   scale_color_viridis(discrete=T, begin=0, end=1) + theme(legend.position="none") +
   labs(x="Log2 Fold Change", y="", title="BMI in Lifestyle Advice")


```

## BMIQ Data


### No ComBat Processing

(Adjustment for Batch, and Adjustment for Batch and Cell)

``` {r bmiqnocbcell, results="asis", eval=F}


ltbnms <- c("Name", "chr", "UCSC_RefGene_Name", "estci.1", "bhp.1", "rank.1", "estci.2", "bhp.2", "rank.2")
ltlabs <- c("Name", "chr", "UCSC RefGene Name", "logFC NoCell", "BH p NoCell", "Rank NoCell", "logFC Cell", "BH p Cell", "Rank Cell")

## No ComBat Processing - Adjustment for Batch and Cell vs Adjustment for Batch Only
nocb.nocell <- readRDS(file.path(datpath, "Model Fit Results/Methods Comparison/Probe Rankings/bmiq.nocb.m2.RDS"))
nocb.cell <- readRDS(file.path(datpath, "Model Fit Results/Methods Comparison/Probe Rankings/bmiq.nocb.m3.RDS"))


## Intervention at Mean BMI ##

elist <- list(nocb.nocell[[3]], nocb.cell[[3]])

top10s <- as.vector(sapply(elist, function(x) cbind(x$Name[c(1:10)])))
top10s <- subset(top10s, !duplicated(top10s))  # 14

for (i in 1:length(elist))  {  elist[[i]]$rank <- c(1:nrow(elist[[i]])) }
top10tbl <- lapply(elist, function(x) subset(x, x$Name %in% top10s))

for (i in 1:length(top10tbl)) { 
   top10tbl[[i]]$estci <- with(top10tbl[[i]], paste0(sprintf("%.2f", logFC), " (", sprintf("%.2f", CI.L), ", ",
                                                     sprintf("%.2f", CI.R), ")"))
}

for (i in 1:length(top10tbl)) { 
   names(top10tbl[[i]])[c(7,8,10,11)] <- c(paste0("pval.", i), paste0("bhp.", i), paste0("rank.", i), paste0("estci.",i))
}

ptbl <- merge(top10tbl[[1]][,c("Name", "chr", "UCSC_RefGene_Name", "estci.1", "bhp.1", "rank.1")],
              top10tbl[[2]][,c(1,11,8,10)], by="Name", all=T)

ptbl <- ptbl[order(ptbl$rank.1),]
ptbl[,grepl("bhp", names(ptbl))] <- lapply(ptbl[,grepl("bhp", names(ptbl))], function(x) pvalfn(x))
kable(ptbl[,ltbnms], row.names=F, col.names=ltlabs,
      caption="Top 10 Probes by P Value for Intervention at Mean BMI", digits=2)


## Intervention at +5 BMI

elist <- list(nocb.nocell[[5]], nocb.cell[[5]])

top10s <- as.vector(sapply(elist, function(x) cbind(x$Name[c(1:10)])))
top10s <- subset(top10s, !duplicated(top10s))  # 14

for (i in 1:length(elist))  {  elist[[i]]$rank <- c(1:nrow(elist[[i]])) }
top10tbl <- lapply(elist, function(x) subset(x, x$Name %in% top10s))

for (i in 1:length(top10tbl)) { 
   top10tbl[[i]]$estci <- with(top10tbl[[i]], paste0(sprintf("%.2f", logFC), " (", sprintf("%.2f", CI.L), ", ",
                                                     sprintf("%.2f", CI.R), ")"))
}

for (i in 1:length(top10tbl)) { 
   names(top10tbl[[i]])[c(7,8,10,11)] <- c(paste0("pval.", i), paste0("bhp.", i), paste0("rank.", i), paste0("estci.",i))
}

ptbl <- merge(top10tbl[[1]][,c("Name", "chr", "UCSC_RefGene_Name", "estci.1", "bhp.1", "rank.1")],
              top10tbl[[2]][,c(1,11,8,10)], by="Name", all=T)

ptbl <- ptbl[order(ptbl$rank.1),]
ptbl[,grepl("bhp", names(ptbl))] <- lapply(ptbl[,grepl("bhp", names(ptbl))], function(x) pvalfn(x))
kable(ptbl[,ltbnms], row.names=F, col.names=ltlabs,
      caption="Top 10 Probes by P Value for Intervention at +5 BMI", digits=2)


## BMI in Standard Care

elist <- list(nocb.nocell[[9]], nocb.cell[[9]])

top10s <- as.vector(sapply(elist, function(x) cbind(x$Name[c(1:10)])))
top10s <- subset(top10s, !duplicated(top10s))  # 14

for (i in 1:length(elist))  {  elist[[i]]$rank <- c(1:nrow(elist[[i]])) }
top10tbl <- lapply(elist, function(x) subset(x, x$Name %in% top10s))

for (i in 1:length(top10tbl)) { 
   top10tbl[[i]]$estci <- with(top10tbl[[i]], paste0(sprintf("%.2f", logFC), " (", sprintf("%.2f", CI.L), ", ",
                                                     sprintf("%.2f", CI.R), ")"))
}

for (i in 1:length(top10tbl)) { 
   names(top10tbl[[i]])[c(7,8,10,11)] <- c(paste0("pval.", i), paste0("bhp.", i), paste0("rank.", i), paste0("estci.",i))
}

ptbl <- merge(top10tbl[[1]][,c("Name", "chr", "UCSC_RefGene_Name", "estci.1", "bhp.1", "rank.1")],
              top10tbl[[2]][,c(1,11,8,10)], by="Name", all=T)

ptbl <- ptbl[order(ptbl$rank.1),]
ptbl[,grepl("bhp", names(ptbl))] <- lapply(ptbl[,grepl("bhp", names(ptbl))], function(x) pvalfn(x))
kable(ptbl[,ltbnms], row.names=F, col.names=ltlabs,
      caption="Top 10 Probes by P Value for BMI in Standard Care", digits=2)


## BMI in Lifestyle Advice

elist <- list(nocb.nocell[[11]], nocb.cell[[11]])

top10s <- as.vector(sapply(elist, function(x) cbind(x$Name[c(1:10)])))
top10s <- subset(top10s, !duplicated(top10s))  # 14

for (i in 1:length(elist))  {  elist[[i]]$rank <- c(1:nrow(elist[[i]])) }
top10tbl <- lapply(elist, function(x) subset(x, x$Name %in% top10s))

for (i in 1:length(top10tbl)) { 
   top10tbl[[i]]$estci <- with(top10tbl[[i]], paste0(sprintf("%.2f", logFC), " (", sprintf("%.2f", CI.L), ", ",
                                                     sprintf("%.2f", CI.R), ")"))
}

for (i in 1:length(top10tbl)) { 
   names(top10tbl[[i]])[c(7,8,10,11)] <- c(paste0("pval.", i), paste0("bhp.", i), paste0("rank.", i), paste0("estci.",i))
}

ptbl <- merge(top10tbl[[1]][,c("Name", "chr", "UCSC_RefGene_Name", "estci.1", "bhp.1", "rank.1")],
              top10tbl[[2]][,c(1,11,8,10)], by="Name", all=T)

ptbl <- ptbl[order(ptbl$rank.1),]
ptbl[,grepl("bhp", names(ptbl))] <- lapply(ptbl[,grepl("bhp", names(ptbl))], function(x) pvalfn(x))
kable(ptbl[,ltbnms], row.names=F, col.names=ltlabs,
      caption="Top 10 Probes by P Value for BMI in Lifestyle Advice", digits=2)


## Top 10 by Log Fold Change


## Intervention at Mean BMI ##

elist <- list(nocb.nocell[[4]], nocb.cell[[4]])

top10s <- as.vector(sapply(elist, function(x) cbind(x$Name[c(1:10)])))
top10s <- subset(top10s, !duplicated(top10s))  # 14

for (i in 1:length(elist))  {  elist[[i]]$rank <- c(1:nrow(elist[[i]])) }
top10tbl <- lapply(elist, function(x) subset(x, x$Name %in% top10s))

for (i in 1:length(top10tbl)) { 
   top10tbl[[i]]$estci <- with(top10tbl[[i]], paste0(sprintf("%.2f", logFC), " (", sprintf("%.2f", CI.L), ", ",
                                                     sprintf("%.2f", CI.R), ")"))
}

for (i in 1:length(top10tbl)) { 
   names(top10tbl[[i]])[c(7,8,9,10)] <- c(paste0("pval.", i), paste0("bhp.", i), paste0("rank.", i), paste0("estci.",i))
}

ltbl <- merge(top10tbl[[1]][,c("Name", "chr", "UCSC_RefGene_Name", "estci.1", "bhp.1", "rank.1")],
              top10tbl[[2]][,c(1,10,8,9)], by="Name", all=T)

ltbl <- ltbl[order(ltbl$rank.1),]
kable(ltbl[,ltbnms], row.names=F, col.names=ltlabs,
      caption="Top 10 Probes by logFC for Intervention at Mean BMI", digits=2)


## Intervention at +5 BMI

elist <- list(nocb.nocell[[6]], nocb.cell[[6]])

top10s <- as.vector(sapply(elist, function(x) cbind(x$Name[c(1:10)])))
top10s <- subset(top10s, !duplicated(top10s))  # 14

for (i in 1:length(elist))  {  elist[[i]]$rank <- c(1:nrow(elist[[i]])) }
top10tbl <- lapply(elist, function(x) subset(x, x$Name %in% top10s))

for (i in 1:length(top10tbl)) { 
   top10tbl[[i]]$estci <- with(top10tbl[[i]], paste0(sprintf("%.2f", logFC), " (", sprintf("%.2f", CI.L), ", ",
                                                     sprintf("%.2f", CI.R), ")"))
}

for (i in 1:length(top10tbl)) { 
   names(top10tbl[[i]])[c(7,8,9,10)] <- c(paste0("pval.", i), paste0("bhp.", i), paste0("rank.", i), paste0("estci.",i))
}

ltbl <- merge(top10tbl[[1]][,c("Name", "chr", "UCSC_RefGene_Name", "estci.1", "bhp.1", "rank.1")],
              top10tbl[[2]][,c(1,10,8,9)], by="Name", all=T)

ltbl <- ltbl[order(ltbl$rank.1),]
kable(ltbl[,ltbnms], row.names=F, col.names=ltlabs,
      caption="Top 10 Probes by logFC for Intervention at +5 BMI", digits=2)


## BMI in Standard Care

elist <- list(nocb.nocell[[10]], nocb.cell[[10]])

top10s <- as.vector(sapply(elist, function(x) cbind(x$Name[c(1:10)])))
top10s <- subset(top10s, !duplicated(top10s))  # 14

for (i in 1:length(elist))  {  elist[[i]]$rank <- c(1:nrow(elist[[i]])) }
top10tbl <- lapply(elist, function(x) subset(x, x$Name %in% top10s))

for (i in 1:length(top10tbl)) { 
   top10tbl[[i]]$estci <- with(top10tbl[[i]], paste0(sprintf("%.2f", logFC), " (", sprintf("%.2f", CI.L), ", ",
                                                     sprintf("%.2f", CI.R), ")"))
}

for (i in 1:length(top10tbl)) { 
   names(top10tbl[[i]])[c(7,8,9,10)] <- c(paste0("pval.", i), paste0("bhp.", i), paste0("rank.", i), paste0("estci.",i))
}

ltbl <- merge(top10tbl[[1]][,c("Name", "chr", "UCSC_RefGene_Name", "estci.1", "bhp.1", "rank.1")],
              top10tbl[[2]][,c(1,10,8,9)], by="Name", all=T)

ltbl <- ltbl[order(ltbl$rank.1),]
kable(ltbl[,ltbnms], row.names=F, col.names=ltlabs,
      caption="Top 10 Probes by logFC for BMI in Standard Care", digits=2)


## BMI in Lifestyle Advice

elist <- list(nocb.nocell[[12]], nocb.cell[[12]])

top10s <- as.vector(sapply(elist, function(x) cbind(x$Name[c(1:10)])))
top10s <- subset(top10s, !duplicated(top10s))  # 14

for (i in 1:length(elist))  {  elist[[i]]$rank <- c(1:nrow(elist[[i]])) }
top10tbl <- lapply(elist, function(x) subset(x, x$Name %in% top10s))

for (i in 1:length(top10tbl)) { 
   top10tbl[[i]]$estci <- with(top10tbl[[i]], paste0(sprintf("%.2f", logFC), " (", sprintf("%.2f", CI.L), ", ",
                                                     sprintf("%.2f", CI.R), ")"))
}

for (i in 1:length(top10tbl)) { 
   names(top10tbl[[i]])[c(7,8,9,10)] <- c(paste0("pval.", i), paste0("bhp.", i), paste0("rank.", i), paste0("estci.",i))
}

ltbl <- merge(top10tbl[[1]][,c("Name", "chr", "UCSC_RefGene_Name", "estci.1", "bhp.1", "rank.1")],
              top10tbl[[2]][,c(1,10,8,9)], by="Name", all=T)

ltbl <- ltbl[order(ltbl$rank.1),]
kable(ltbl[,ltbnms], row.names=F, col.names=ltlabs,
      caption="Top 10 Probes by logFC for BMI in Lifestyle Advice", digits=2)


#-----------------------------------------------#
#  Compare Distribution of p values and logFCs  #
#-----------------------------------------------#

## Intervention at Mean BMI ##

elist <- list(nocb.nocell[[3]], nocb.cell[[3]])

allprbs <- merge(elist[[1]][,c("Name", "logFC", "P.Value")], elist[[2]][,c("Name", "logFC", "P.Value")], by="Name")
names(allprbs) <- c("Name", paste0(rep(c("logFC.", "pval."), 2), rep(c(1:2), each=2)))
                  
allprbsl <- reshape(allprbs, varying=list(paste0("pval.", c(1:2)), paste0("logFC.", c(1:2))),
                  v.names=c("pval", "logFC"), timevar="dat", idvar="Name", direction="long")
allprbsl$dat <- factor(allprbsl$dat, levels=c(1,2), labels=c("No Cell", "Cell"))

kable(summaryBy(pval ~ dat, data=allprbsl, FUN=summary), row.names=F, digits=2,
      caption="Intervention at Mean BMI: P Value Distribution")

ggplot(aes(x=pval, y=dat, col=dat), data=allprbsl) + geom_boxplot() +
   scale_color_viridis(discrete=T, begin=0, end=1) + theme(legend.position="none") +
   labs(x="Unadjusted p value", y="", title="Intervention at Mean BMI")

kable(summaryBy(logFC ~ dat, data=allprbsl, FUN=summary), row.names=F, digits=2,
      caption="Intervention at Mean BMI: logFC Distribution")

ggplot(aes(x=logFC, y=dat, col=dat), data=allprbsl) + geom_boxplot() +
   scale_color_viridis(discrete=T, begin=0, end=1) + theme(legend.position="none") +
   labs(x="Log2 Fold Change", y="", title="Intervention at Mean BMI")


## Intervention at +5 BMI ##

elist <- list(nocb.nocell[[5]], nocb.cell[[5]])

allprbs <- merge(elist[[1]][,c("Name", "logFC", "P.Value")], elist[[2]][,c("Name", "logFC", "P.Value")], by="Name")
names(allprbs) <- c("Name", paste0(rep(c("logFC.", "pval."), 2), rep(c(1:2), each=2)))
                  
allprbsl <- reshape(allprbs, varying=list(paste0("pval.", c(1:2)), paste0("logFC.", c(1:2))),
                  v.names=c("pval", "logFC"), timevar="dat", idvar="Name", direction="long")
allprbsl$dat <- factor(allprbsl$dat, levels=c(1,2), labels=c("No Cell", "Cell"))

kable(summaryBy(pval ~ dat, data=allprbsl, FUN=summary), row.names=F, digits=2,
      caption="Intervention at +5 BMI: P Value Distribution")

ggplot(aes(x=pval, y=dat, col=dat), data=allprbsl) + geom_boxplot() +
   scale_color_viridis(discrete=T, begin=0, end=1) + theme(legend.position="none") +
   labs(x="Unadjusted p value", y="", title="Intervention at +5 BMI")

kable(summaryBy(logFC ~ dat, data=allprbsl, FUN=summary), row.names=F, digits=2,
      caption="Intervention at +5 BMI: logFC Distribution")

ggplot(aes(x=logFC, y=dat, col=dat), data=allprbsl) + geom_boxplot() +
   scale_color_viridis(discrete=T, begin=0, end=1) + theme(legend.position="none") +
   labs(x="Log2 Fold Change", y="", title="Intervention at +5 BMI")

## BMI in Standard Care ##

elist <- list(nocb.nocell[[9]], nocb.cell[[9]])

allprbs <- merge(elist[[1]][,c("Name", "logFC", "P.Value")], elist[[2]][,c("Name", "logFC", "P.Value")], by="Name")
names(allprbs) <- c("Name", paste0(rep(c("logFC.", "pval."), 2), rep(c(1:2), each=2)))
                  
allprbsl <- reshape(allprbs, varying=list(paste0("pval.", c(1:2)), paste0("logFC.", c(1:2))),
                  v.names=c("pval", "logFC"), timevar="dat", idvar="Name", direction="long")
allprbsl$dat <- factor(allprbsl$dat, levels=c(1,2), labels=c("No Cell", "Cell"))

kable(summaryBy(pval ~ dat, data=allprbsl, FUN=summary), row.names=F, digits=2,
      caption="BMI in Standard Care: P Value Distribution")

ggplot(aes(x=pval, y=dat, col=dat), data=allprbsl) + geom_boxplot() +
   scale_color_viridis(discrete=T, begin=0, end=1) + theme(legend.position="none") +
   labs(x="Unadjusted p value", y="", title="BMI in Standard Care")

kable(summaryBy(logFC ~ dat, data=allprbsl, FUN=summary), row.names=F, digits=2,
      caption="BMI in Standard Care: logFC Distribution")

ggplot(aes(x=logFC, y=dat, col=dat), data=allprbsl) + geom_boxplot() +
   scale_color_viridis(discrete=T, begin=0, end=1) + theme(legend.position="none") +
   labs(x="Log2 Fold Change", y="", title="BMI in Standard Care")


## BMI in Lifestyle Advice ##

elist <- list(nocb.nocell[[11]], nocb.cell[[11]])

allprbs <- merge(elist[[1]][,c("Name", "logFC", "P.Value")], elist[[2]][,c("Name", "logFC", "P.Value")], by="Name")
names(allprbs) <- c("Name", paste0(rep(c("logFC.", "pval."), 2), rep(c(1:2), each=2)))
                  
allprbsl <- reshape(allprbs, varying=list(paste0("pval.", c(1:2)), paste0("logFC.", c(1:2))),
                  v.names=c("pval", "logFC"), timevar="dat", idvar="Name", direction="long")
allprbsl$dat <- factor(allprbsl$dat, levels=c(1,2), labels=c("No Cell", "Cell"))

kable(summaryBy(pval ~ dat, data=allprbsl, FUN=summary), row.names=F, digits=2,
      caption="BMI in Lifestyle Advice: P Value Distribution")

ggplot(aes(x=pval, y=dat, col=dat), data=allprbsl) + geom_boxplot() +
   scale_color_viridis(discrete=T, begin=0, end=1) + theme(legend.position="none") +
   labs(x="Unadjusted p value", y="", title="BMI in Lifestyle Advice")

kable(summaryBy(logFC ~ dat, data=allprbsl, FUN=summary), row.names=F, digits=2,
      caption="BMI in Lifestyle Advice: logFC Distribution")

ggplot(aes(x=logFC, y=dat, col=dat), data=allprbsl) + geom_boxplot() +
   scale_color_viridis(discrete=T, begin=0, end=1) + theme(legend.position="none") +
   labs(x="Log2 Fold Change", y="", title="BMI in Lifestyle Advice")


```


## Supervised ComBat Processing
(No additional adjustment vs additonal adjustment for cell)

``` {r bmiqscbcell, results="asis", eval=F}

## Supervised ComBat Processing: with vs without additional adjustment for batch

scb.nocell <- readRDS(file.path(datpath, "Model Fit Results/Methods Comparison/Probe Rankings/bmiq.scb.m1.RDS"))
scb.cell <- readRDS(file.path(datpath, "Model Fit Results/Methods Comparison/Probe Rankings/bmiq.scb.m3.RDS"))


## Intervention at Mean BMI ##

elist <- list(scb.nocell[[3]], scb.cell[[3]])

top10s <- as.vector(sapply(elist, function(x) cbind(x$Name[c(1:10)])))
top10s <- subset(top10s, !duplicated(top10s))  # 14

for (i in 1:length(elist))  {  elist[[i]]$rank <- c(1:nrow(elist[[i]])) }
top10tbl <- lapply(elist, function(x) subset(x, x$Name %in% top10s))

for (i in 1:length(top10tbl)) { 
   top10tbl[[i]]$estci <- with(top10tbl[[i]], paste0(sprintf("%.2f", logFC), " (", sprintf("%.2f", CI.L), ", ",
                                                     sprintf("%.2f", CI.R), ")"))
}

for (i in 1:length(top10tbl)) { 
   names(top10tbl[[i]])[c(7,8,10,11)] <- c(paste0("pval.", i), paste0("bhp.", i), paste0("rank.", i), paste0("estci.",i))
}

ptbl <- merge(top10tbl[[1]][,c("Name", "chr", "UCSC_RefGene_Name", "estci.1", "bhp.1", "rank.1")],
              top10tbl[[2]][,c(1,11,8,10)], by="Name", all=T)

ptbl <- ptbl[order(ptbl$rank.1),]
ptbl[,grepl("bhp", names(ptbl))] <- lapply(ptbl[,grepl("bhp", names(ptbl))], function(x) pvalfn(x))
kable(ptbl[,ltbnms], row.names=F, col.names=ltlabs,
      caption="Top 10 Probes by P Value for Intervention at Mean BMI", digits=2)


## Intervention at +5 BMI

elist <- list(scb.nocell[[5]], scb.cell[[5]])

top10s <- as.vector(sapply(elist, function(x) cbind(x$Name[c(1:10)])))
top10s <- subset(top10s, !duplicated(top10s))  # 14

for (i in 1:length(elist))  {  elist[[i]]$rank <- c(1:nrow(elist[[i]])) }
top10tbl <- lapply(elist, function(x) subset(x, x$Name %in% top10s))

for (i in 1:length(top10tbl)) { 
   top10tbl[[i]]$estci <- with(top10tbl[[i]], paste0(sprintf("%.2f", logFC), " (", sprintf("%.2f", CI.L), ", ",
                                                     sprintf("%.2f", CI.R), ")"))
}

for (i in 1:length(top10tbl)) { 
   names(top10tbl[[i]])[c(7,8,10,11)] <- c(paste0("pval.", i), paste0("bhp.", i), paste0("rank.", i), paste0("estci.",i))
}

ptbl <- merge(top10tbl[[1]][,c("Name", "chr", "UCSC_RefGene_Name", "estci.1", "bhp.1", "rank.1")],
              top10tbl[[2]][,c(1,11,8,10)], by="Name", all=T)

ptbl <- ptbl[order(ptbl$rank.1),]
ptbl[,grepl("bhp", names(ptbl))] <- lapply(ptbl[,grepl("bhp", names(ptbl))], function(x) pvalfn(x))
kable(ptbl[,ltbnms], row.names=F, col.names=ltlabs,
      caption="Top 10 Probes by P Value for Intervention at +5 BMI", digits=2)


## BMI in Standard Care

elist <- list(scb.nocell[[9]], scb.cell[[9]])

top10s <- as.vector(sapply(elist, function(x) cbind(x$Name[c(1:10)])))
top10s <- subset(top10s, !duplicated(top10s))  # 14

for (i in 1:length(elist))  {  elist[[i]]$rank <- c(1:nrow(elist[[i]])) }
top10tbl <- lapply(elist, function(x) subset(x, x$Name %in% top10s))

for (i in 1:length(top10tbl)) { 
   top10tbl[[i]]$estci <- with(top10tbl[[i]], paste0(sprintf("%.2f", logFC), " (", sprintf("%.2f", CI.L), ", ",
                                                     sprintf("%.2f", CI.R), ")"))
}

for (i in 1:length(top10tbl)) { 
   names(top10tbl[[i]])[c(7,8,10,11)] <- c(paste0("pval.", i), paste0("bhp.", i), paste0("rank.", i), paste0("estci.",i))
}

ptbl <- merge(top10tbl[[1]][,c("Name", "chr", "UCSC_RefGene_Name", "estci.1", "bhp.1", "rank.1")],
              top10tbl[[2]][,c(1,11,8,10)], by="Name", all=T)

ptbl <- ptbl[order(ptbl$rank.1),]
ptbl[,grepl("bhp", names(ptbl))] <- lapply(ptbl[,grepl("bhp", names(ptbl))], function(x) pvalfn(x))
kable(ptbl[,ltbnms], row.names=F, col.names=ltlabs,
      caption="Top 10 Probes by P Value for BMI in Standard Care", digits=2)


## BMI in Lifestyle Advice

elist <- list(scb.nocell[[11]], scb.cell[[11]])

top10s <- as.vector(sapply(elist, function(x) cbind(x$Name[c(1:10)])))
top10s <- subset(top10s, !duplicated(top10s))  # 14

for (i in 1:length(elist))  {  elist[[i]]$rank <- c(1:nrow(elist[[i]])) }
top10tbl <- lapply(elist, function(x) subset(x, x$Name %in% top10s))

for (i in 1:length(top10tbl)) { 
   top10tbl[[i]]$estci <- with(top10tbl[[i]], paste0(sprintf("%.2f", logFC), " (", sprintf("%.2f", CI.L), ", ",
                                                     sprintf("%.2f", CI.R), ")"))
}

for (i in 1:length(top10tbl)) { 
   names(top10tbl[[i]])[c(7,8,10,11)] <- c(paste0("pval.", i), paste0("bhp.", i), paste0("rank.", i), paste0("estci.",i))
}

ptbl <- merge(top10tbl[[1]][,c("Name", "chr", "UCSC_RefGene_Name", "estci.1", "bhp.1", "rank.1")],
              top10tbl[[2]][,c(1,11,8,10)], by="Name", all=T)

ptbl <- ptbl[order(ptbl$rank.1),]
ptbl[,grepl("bhp", names(ptbl))] <- lapply(ptbl[,grepl("bhp", names(ptbl))], function(x) pvalfn(x))
kable(ptbl[,ltbnms], row.names=F, col.names=ltlabs,
      caption="Top 10 Probes by P Value for BMI in Lifestyle Advice", digits=2)


## Top 10 by Log Fold Change


## Intervention at Mean BMI ##

elist <- list(scb.nocell[[4]], scb.cell[[4]])

top10s <- as.vector(sapply(elist, function(x) cbind(x$Name[c(1:10)])))
top10s <- subset(top10s, !duplicated(top10s))  # 14

for (i in 1:length(elist))  {  elist[[i]]$rank <- c(1:nrow(elist[[i]])) }
top10tbl <- lapply(elist, function(x) subset(x, x$Name %in% top10s))

for (i in 1:length(top10tbl)) { 
   top10tbl[[i]]$estci <- with(top10tbl[[i]], paste0(sprintf("%.2f", logFC), " (", sprintf("%.2f", CI.L), ", ",
                                                     sprintf("%.2f", CI.R), ")"))
}

for (i in 1:length(top10tbl)) { 
   names(top10tbl[[i]])[c(7,8,9,10)] <- c(paste0("pval.", i), paste0("bhp.", i), paste0("rank.", i), paste0("estci.",i))
}

ltbl <- merge(top10tbl[[1]][,c("Name", "chr", "UCSC_RefGene_Name", "estci.1", "bhp.1", "rank.1")],
              top10tbl[[2]][,c(1,10,8,9)], by="Name", all=T)

ltbl <- ltbl[order(ltbl$rank.1),]
kable(ltbl[,ltbnms], row.names=F, col.names=ltlabs,
      caption="Top 10 Probes by logFC for Intervention at Mean BMI", digits=2)


## Intervention at +5 BMI

elist <- list(scb.nocell[[6]], scb.cell[[6]])

top10s <- as.vector(sapply(elist, function(x) cbind(x$Name[c(1:10)])))
top10s <- subset(top10s, !duplicated(top10s))  # 14

for (i in 1:length(elist))  {  elist[[i]]$rank <- c(1:nrow(elist[[i]])) }
top10tbl <- lapply(elist, function(x) subset(x, x$Name %in% top10s))

for (i in 1:length(top10tbl)) { 
   top10tbl[[i]]$estci <- with(top10tbl[[i]], paste0(sprintf("%.2f", logFC), " (", sprintf("%.2f", CI.L), ", ",
                                                     sprintf("%.2f", CI.R), ")"))
}

for (i in 1:length(top10tbl)) { 
   names(top10tbl[[i]])[c(7,8,9,10)] <- c(paste0("pval.", i), paste0("bhp.", i), paste0("rank.", i), paste0("estci.",i))
}

ltbl <- merge(top10tbl[[1]][,c("Name", "chr", "UCSC_RefGene_Name", "estci.1", "bhp.1", "rank.1")],
              top10tbl[[2]][,c(1,10,8,9)], by="Name", all=T)

ltbl <- ltbl[order(ltbl$rank.1),]
kable(ltbl[,ltbnms], row.names=F, col.names=ltlabs,
      caption="Top 10 Probes by logFC for Intervention at +5 BMI", digits=2)


## BMI in Standard Care

elist <- list(scb.nocell[[10]], scb.cell[[10]])

top10s <- as.vector(sapply(elist, function(x) cbind(x$Name[c(1:10)])))
top10s <- subset(top10s, !duplicated(top10s))  # 14

for (i in 1:length(elist))  {  elist[[i]]$rank <- c(1:nrow(elist[[i]])) }
top10tbl <- lapply(elist, function(x) subset(x, x$Name %in% top10s))

for (i in 1:length(top10tbl)) { 
   top10tbl[[i]]$estci <- with(top10tbl[[i]], paste0(sprintf("%.2f", logFC), " (", sprintf("%.2f", CI.L), ", ",
                                                     sprintf("%.2f", CI.R), ")"))
}

for (i in 1:length(top10tbl)) { 
   names(top10tbl[[i]])[c(7,8,9,10)] <- c(paste0("pval.", i), paste0("bhp.", i), paste0("rank.", i), paste0("estci.",i))
}

ltbl <- merge(top10tbl[[1]][,c("Name", "chr", "UCSC_RefGene_Name", "estci.1", "bhp.1", "rank.1")],
              top10tbl[[2]][,c(1,10,8,9)], by="Name", all=T)

ltbl <- ltbl[order(ltbl$rank.1),]
kable(ltbl[,ltbnms], row.names=F, col.names=ltlabs,
      caption="Top 10 Probes by logFC for BMI in Standard Care", digits=2)


## BMI in Lifestyle Advice

elist <- list(scb.nocell[[12]], scb.cell[[12]])

top10s <- as.vector(sapply(elist, function(x) cbind(x$Name[c(1:10)])))
top10s <- subset(top10s, !duplicated(top10s))  # 14

for (i in 1:length(elist))  {  elist[[i]]$rank <- c(1:nrow(elist[[i]])) }
top10tbl <- lapply(elist, function(x) subset(x, x$Name %in% top10s))

for (i in 1:length(top10tbl)) { 
   top10tbl[[i]]$estci <- with(top10tbl[[i]], paste0(sprintf("%.2f", logFC), " (", sprintf("%.2f", CI.L), ", ",
                                                     sprintf("%.2f", CI.R), ")"))
}

for (i in 1:length(top10tbl)) { 
   names(top10tbl[[i]])[c(7,8,9,10)] <- c(paste0("pval.", i), paste0("bhp.", i), paste0("rank.", i), paste0("estci.",i))
}

ltbl <- merge(top10tbl[[1]][,c("Name", "chr", "UCSC_RefGene_Name", "estci.1", "bhp.1", "rank.1")],
              top10tbl[[2]][,c(1,10,8,9)], by="Name", all=T)

ltbl <- ltbl[order(ltbl$rank.1),]
kable(ltbl[,ltbnms], row.names=F, col.names=ltlabs,
      caption="Top 10 Probes by logFC for BMI in Lifestyle Advice", digits=2)


#-----------------------------------------------#
#  Compare Distribution of p values and logFCs  #
#-----------------------------------------------#

## Intervention at Mean BMI ##

elist <- list(scb.nocell[[3]], scb.cell[[3]])

allprbs <- merge(elist[[1]][,c("Name", "logFC", "P.Value")], elist[[2]][,c("Name", "logFC", "P.Value")], by="Name")
names(allprbs) <- c("Name", paste0(rep(c("logFC.", "pval."), 2), rep(c(1:2), each=2)))
                  
allprbsl <- reshape(allprbs, varying=list(paste0("pval.", c(1:2)), paste0("logFC.", c(1:2))),
                  v.names=c("pval", "logFC"), timevar="dat", idvar="Name", direction="long")
allprbsl$dat <- factor(allprbsl$dat, levels=c(1,2), labels=c("No Cell", "Cell"))

kable(summaryBy(pval ~ dat, data=allprbsl, FUN=summary), row.names=F, digits=2,
      caption="Intervention at Mean BMI: P Value Distribution")

ggplot(aes(x=pval, y=dat, col=dat), data=allprbsl) + geom_boxplot() +
   scale_color_viridis(discrete=T, begin=0, end=1) + theme(legend.position="none") +
   labs(x="Unadjusted p value", y="", title="Intervention at Mean BMI")

kable(summaryBy(logFC ~ dat, data=allprbsl, FUN=summary), row.names=F, digits=2,
      caption="Intervention at Mean BMI: logFC Distribution")

ggplot(aes(x=logFC, y=dat, col=dat), data=allprbsl) + geom_boxplot() +
   scale_color_viridis(discrete=T, begin=0, end=1) + theme(legend.position="none") +
   labs(x="Log2 Fold Change", y="", title="Intervention at Mean BMI")


## Intervention at +5 BMI ##

elist <- list(scb.nocell[[5]], scb.cell[[5]])

allprbs <- merge(elist[[1]][,c("Name", "logFC", "P.Value")], elist[[2]][,c("Name", "logFC", "P.Value")], by="Name")
names(allprbs) <- c("Name", paste0(rep(c("logFC.", "pval."), 2), rep(c(1:2), each=2)))
                  
allprbsl <- reshape(allprbs, varying=list(paste0("pval.", c(1:2)), paste0("logFC.", c(1:2))),
                  v.names=c("pval", "logFC"), timevar="dat", idvar="Name", direction="long")
allprbsl$dat <- factor(allprbsl$dat, levels=c(1,2), labels=c("No Cell", "Cell"))

kable(summaryBy(pval ~ dat, data=allprbsl, FUN=summary), row.names=F, digits=2,
      caption="Intervention at +5 BMI: P Value Distribution")

ggplot(aes(x=pval, y=dat, col=dat), data=allprbsl) + geom_boxplot() +
   scale_color_viridis(discrete=T, begin=0, end=1) + theme(legend.position="none") +
   labs(x="Unadjusted p value", y="", title="Intervention at +5 BMI")

kable(summaryBy(logFC ~ dat, data=allprbsl, FUN=summary), row.names=F, digits=2,
      caption="Intervention at +5 BMI: logFC Distribution")

ggplot(aes(x=logFC, y=dat, col=dat), data=allprbsl) + geom_boxplot() +
   scale_color_viridis(discrete=T, begin=0, end=1) + theme(legend.position="none") +
   labs(x="Log2 Fold Change", y="", title="Intervention at +5 BMI")

## BMI in Standard Care ##

elist <- list(scb.nocell[[9]], scb.cell[[9]])

allprbs <- merge(elist[[1]][,c("Name", "logFC", "P.Value")], elist[[2]][,c("Name", "logFC", "P.Value")], by="Name")
names(allprbs) <- c("Name", paste0(rep(c("logFC.", "pval."), 2), rep(c(1:2), each=2)))
                  
allprbsl <- reshape(allprbs, varying=list(paste0("pval.", c(1:2)), paste0("logFC.", c(1:2))),
                  v.names=c("pval", "logFC"), timevar="dat", idvar="Name", direction="long")
allprbsl$dat <- factor(allprbsl$dat, levels=c(1,2), labels=c("No Cell", "Cell"))

kable(summaryBy(pval ~ dat, data=allprbsl, FUN=summary), row.names=F, digits=2,
      caption="BMI in Standard Care: P Value Distribution")

ggplot(aes(x=pval, y=dat, col=dat), data=allprbsl) + geom_boxplot() +
   scale_color_viridis(discrete=T, begin=0, end=1) + theme(legend.position="none") +
   labs(x="Unadjusted p value", y="", title="BMI in Standard Care")

kable(summaryBy(logFC ~ dat, data=allprbsl, FUN=summary), row.names=F, digits=2,
      caption="BMI in Standard Care: logFC Distribution")

ggplot(aes(x=logFC, y=dat, col=dat), data=allprbsl) + geom_boxplot() +
   scale_color_viridis(discrete=T, begin=0, end=1) + theme(legend.position="none") +
   labs(x="Log2 Fold Change", y="", title="BMI in Standard Care")


## BMI in Lifestyle Advice ##

elist <- list(scb.nocell[[11]], scb.cell[[11]])

allprbs <- merge(elist[[1]][,c("Name", "logFC", "P.Value")], elist[[2]][,c("Name", "logFC", "P.Value")], by="Name")
names(allprbs) <- c("Name", paste0(rep(c("logFC.", "pval."), 2), rep(c(1:2), each=2)))
                  
allprbsl <- reshape(allprbs, varying=list(paste0("pval.", c(1:2)), paste0("logFC.", c(1:2))),
                  v.names=c("pval", "logFC"), timevar="dat", idvar="Name", direction="long")
allprbsl$dat <- factor(allprbsl$dat, levels=c(1,2), labels=c("No Cell", "Cell"))

kable(summaryBy(pval ~ dat, data=allprbsl, FUN=summary), row.names=F, digits=2,
      caption="BMI in Lifestyle Advice: P Value Distribution")

ggplot(aes(x=pval, y=dat, col=dat), data=allprbsl) + geom_boxplot() +
   scale_color_viridis(discrete=T, begin=0, end=1) + theme(legend.position="none") +
   labs(x="Unadjusted p value", y="", title="BMI in Lifestyle Advice")

kable(summaryBy(logFC ~ dat, data=allprbsl, FUN=summary), row.names=F, digits=2,
      caption="BMI in Lifestyle Advice: logFC Distribution")

ggplot(aes(x=logFC, y=dat, col=dat), data=allprbsl) + geom_boxplot() +
   scale_color_viridis(discrete=T, begin=0, end=1) + theme(legend.position="none") +
   labs(x="Log2 Fold Change", y="", title="BMI in Lifestyle Advice")

```

### Unsupervised ComBat Processing

``` {r bmiqucbcell, results="asis", eval=F}

## Unsupervised ComBat Processing: with vs without additonal adjustment for batch

ucb.nocell <- readRDS(file.path(datpath, "Model Fit Results/Methods Comparison/Probe Rankings/bmiq.ucb.m1.RDS"))
ucb.cell <- readRDS(file.path(datpath, "Model Fit Results/Methods Comparison/Probe Rankings/bmiq.ucb.m3.RDS"))

## Intervention at Mean BMI ##

elist <- list(ucb.nocell[[3]], ucb.cell[[3]])

top10s <- as.vector(sapply(elist, function(x) cbind(x$Name[c(1:10)])))
top10s <- subset(top10s, !duplicated(top10s))  # 14

for (i in 1:length(elist))  {  elist[[i]]$rank <- c(1:nrow(elist[[i]])) }
top10tbl <- lapply(elist, function(x) subset(x, x$Name %in% top10s))

for (i in 1:length(top10tbl)) { 
   top10tbl[[i]]$estci <- with(top10tbl[[i]], paste0(sprintf("%.2f", logFC), " (", sprintf("%.2f", CI.L), ", ",
                                                     sprintf("%.2f", CI.R), ")"))
}

for (i in 1:length(top10tbl)) { 
   names(top10tbl[[i]])[c(7,8,10,11)] <- c(paste0("pval.", i), paste0("bhp.", i), paste0("rank.", i), paste0("estci.",i))
}

ptbl <- merge(top10tbl[[1]][,c("Name", "chr", "UCSC_RefGene_Name", "estci.1", "bhp.1", "rank.1")],
              top10tbl[[2]][,c(1,11,8,10)], by="Name", all=T)

ptbl <- ptbl[order(ptbl$rank.1),]
ptbl[,grepl("bhp", names(ptbl))] <- lapply(ptbl[,grepl("bhp", names(ptbl))], function(x) pvalfn(x))
kable(ptbl[,ltbnms], row.names=F, col.names=ltlabs,
      caption="Top 10 Probes by P Value for Intervention at Mean BMI", digits=2)


## Intervention at +5 BMI

elist <- list(ucb.nocell[[5]], ucb.cell[[5]])

top10s <- as.vector(sapply(elist, function(x) cbind(x$Name[c(1:10)])))
top10s <- subset(top10s, !duplicated(top10s))  # 14

for (i in 1:length(elist))  {  elist[[i]]$rank <- c(1:nrow(elist[[i]])) }
top10tbl <- lapply(elist, function(x) subset(x, x$Name %in% top10s))

for (i in 1:length(top10tbl)) { 
   top10tbl[[i]]$estci <- with(top10tbl[[i]], paste0(sprintf("%.2f", logFC), " (", sprintf("%.2f", CI.L), ", ",
                                                     sprintf("%.2f", CI.R), ")"))
}

for (i in 1:length(top10tbl)) { 
   names(top10tbl[[i]])[c(7,8,10,11)] <- c(paste0("pval.", i), paste0("bhp.", i), paste0("rank.", i), paste0("estci.",i))
}

ptbl <- merge(top10tbl[[1]][,c("Name", "chr", "UCSC_RefGene_Name", "estci.1", "bhp.1", "rank.1")],
              top10tbl[[2]][,c(1,11,8,10)], by="Name", all=T)

ptbl <- ptbl[order(ptbl$rank.1),]
ptbl[,grepl("bhp", names(ptbl))] <- lapply(ptbl[,grepl("bhp", names(ptbl))], function(x) pvalfn(x))
kable(ptbl[,ltbnms], row.names=F, col.names=ltlabs,
      caption="Top 10 Probes by P Value for Intervention at +5 BMI", digits=2)


## BMI in Standard Care

elist <- list(ucb.nocell[[9]], ucb.cell[[9]])

top10s <- as.vector(sapply(elist, function(x) cbind(x$Name[c(1:10)])))
top10s <- subset(top10s, !duplicated(top10s))  # 14

for (i in 1:length(elist))  {  elist[[i]]$rank <- c(1:nrow(elist[[i]])) }
top10tbl <- lapply(elist, function(x) subset(x, x$Name %in% top10s))

for (i in 1:length(top10tbl)) { 
   top10tbl[[i]]$estci <- with(top10tbl[[i]], paste0(sprintf("%.2f", logFC), " (", sprintf("%.2f", CI.L), ", ",
                                                     sprintf("%.2f", CI.R), ")"))
}

for (i in 1:length(top10tbl)) { 
   names(top10tbl[[i]])[c(7,8,10,11)] <- c(paste0("pval.", i), paste0("bhp.", i), paste0("rank.", i), paste0("estci.",i))
}

ptbl <- merge(top10tbl[[1]][,c("Name", "chr", "UCSC_RefGene_Name", "estci.1", "bhp.1", "rank.1")],
              top10tbl[[2]][,c(1,11,8,10)], by="Name", all=T)

ptbl <- ptbl[order(ptbl$rank.1),]
ptbl[,grepl("bhp", names(ptbl))] <- lapply(ptbl[,grepl("bhp", names(ptbl))], function(x) pvalfn(x))
kable(ptbl[,ltbnms], row.names=F, col.names=ltlabs,
      caption="Top 10 Probes by P Value for BMI in Standard Care", digits=2)


## BMI in Lifestyle Advice

elist <- list(ucb.nocell[[11]], ucb.cell[[11]])

top10s <- as.vector(sapply(elist, function(x) cbind(x$Name[c(1:10)])))
top10s <- subset(top10s, !duplicated(top10s))  # 14

for (i in 1:length(elist))  {  elist[[i]]$rank <- c(1:nrow(elist[[i]])) }
top10tbl <- lapply(elist, function(x) subset(x, x$Name %in% top10s))

for (i in 1:length(top10tbl)) { 
   top10tbl[[i]]$estci <- with(top10tbl[[i]], paste0(sprintf("%.2f", logFC), " (", sprintf("%.2f", CI.L), ", ",
                                                     sprintf("%.2f", CI.R), ")"))
}

for (i in 1:length(top10tbl)) { 
   names(top10tbl[[i]])[c(7,8,10,11)] <- c(paste0("pval.", i), paste0("bhp.", i), paste0("rank.", i), paste0("estci.",i))
}

ptbl <- merge(top10tbl[[1]][,c("Name", "chr", "UCSC_RefGene_Name", "estci.1", "bhp.1", "rank.1")],
              top10tbl[[2]][,c(1,11,8,10)], by="Name", all=T)

ptbl <- ptbl[order(ptbl$rank.1),]
ptbl[,grepl("bhp", names(ptbl))] <- lapply(ptbl[,grepl("bhp", names(ptbl))], function(x) pvalfn(x))
kable(ptbl[,ltbnms], row.names=F, col.names=ltlabs,
      caption="Top 10 Probes by P Value for BMI in Lifestyle Advice", digits=2)


## Top 10 by Log Fold Change


## Intervention at Mean BMI ##

elist <- list(ucb.nocell[[4]], ucb.cell[[4]])

top10s <- as.vector(sapply(elist, function(x) cbind(x$Name[c(1:10)])))
top10s <- subset(top10s, !duplicated(top10s))  # 14

for (i in 1:length(elist))  {  elist[[i]]$rank <- c(1:nrow(elist[[i]])) }
top10tbl <- lapply(elist, function(x) subset(x, x$Name %in% top10s))

for (i in 1:length(top10tbl)) { 
   top10tbl[[i]]$estci <- with(top10tbl[[i]], paste0(sprintf("%.2f", logFC), " (", sprintf("%.2f", CI.L), ", ",
                                                     sprintf("%.2f", CI.R), ")"))
}

for (i in 1:length(top10tbl)) { 
   names(top10tbl[[i]])[c(7,8,9,10)] <- c(paste0("pval.", i), paste0("bhp.", i), paste0("rank.", i), paste0("estci.",i))
}

ltbl <- merge(top10tbl[[1]][,c("Name", "chr", "UCSC_RefGene_Name", "estci.1", "bhp.1", "rank.1")],
              top10tbl[[2]][,c(1,10,8,9)], by="Name", all=T)

ltbl <- ltbl[order(ltbl$rank.1),]
kable(ltbl[,ltbnms], row.names=F, col.names=ltlabs,
      caption="Top 10 Probes by logFC for Intervention at Mean BMI", digits=2)


## Intervention at +5 BMI

elist <- list(ucb.nocell[[6]], ucb.cell[[6]])

top10s <- as.vector(sapply(elist, function(x) cbind(x$Name[c(1:10)])))
top10s <- subset(top10s, !duplicated(top10s))  # 14

for (i in 1:length(elist))  {  elist[[i]]$rank <- c(1:nrow(elist[[i]])) }
top10tbl <- lapply(elist, function(x) subset(x, x$Name %in% top10s))

for (i in 1:length(top10tbl)) { 
   top10tbl[[i]]$estci <- with(top10tbl[[i]], paste0(sprintf("%.2f", logFC), " (", sprintf("%.2f", CI.L), ", ",
                                                     sprintf("%.2f", CI.R), ")"))
}

for (i in 1:length(top10tbl)) { 
   names(top10tbl[[i]])[c(7,8,9,10)] <- c(paste0("pval.", i), paste0("bhp.", i), paste0("rank.", i), paste0("estci.",i))
}

ltbl <- merge(top10tbl[[1]][,c("Name", "chr", "UCSC_RefGene_Name", "estci.1", "bhp.1", "rank.1")],
              top10tbl[[2]][,c(1,10,8,9)], by="Name", all=T)

ltbl <- ltbl[order(ltbl$rank.1),]
kable(ltbl[,ltbnms], row.names=F, col.names=ltlabs,
      caption="Top 10 Probes by logFC for Intervention at +5 BMI", digits=2)


## BMI in Standard Care

elist <- list(ucb.nocell[[10]], ucb.cell[[10]])

top10s <- as.vector(sapply(elist, function(x) cbind(x$Name[c(1:10)])))
top10s <- subset(top10s, !duplicated(top10s))  # 14

for (i in 1:length(elist))  {  elist[[i]]$rank <- c(1:nrow(elist[[i]])) }
top10tbl <- lapply(elist, function(x) subset(x, x$Name %in% top10s))

for (i in 1:length(top10tbl)) { 
   top10tbl[[i]]$estci <- with(top10tbl[[i]], paste0(sprintf("%.2f", logFC), " (", sprintf("%.2f", CI.L), ", ",
                                                     sprintf("%.2f", CI.R), ")"))
}

for (i in 1:length(top10tbl)) { 
   names(top10tbl[[i]])[c(7,8,9,10)] <- c(paste0("pval.", i), paste0("bhp.", i), paste0("rank.", i), paste0("estci.",i))
}

ltbl <- merge(top10tbl[[1]][,c("Name", "chr", "UCSC_RefGene_Name", "estci.1", "bhp.1", "rank.1")],
              top10tbl[[2]][,c(1,10,8,9)], by="Name", all=T)

ltbl <- ltbl[order(ltbl$rank.1),]
kable(ltbl[,ltbnms], row.names=F, col.names=ltlabs,
      caption="Top 10 Probes by logFC for BMI in Standard Care", digits=2)


## BMI in Lifestyle Advice

elist <- list(ucb.nocell[[12]], ucb.cell[[12]])

top10s <- as.vector(sapply(elist, function(x) cbind(x$Name[c(1:10)])))
top10s <- subset(top10s, !duplicated(top10s))  # 14

for (i in 1:length(elist))  {  elist[[i]]$rank <- c(1:nrow(elist[[i]])) }
top10tbl <- lapply(elist, function(x) subset(x, x$Name %in% top10s))

for (i in 1:length(top10tbl)) { 
   top10tbl[[i]]$estci <- with(top10tbl[[i]], paste0(sprintf("%.2f", logFC), " (", sprintf("%.2f", CI.L), ", ",
                                                     sprintf("%.2f", CI.R), ")"))
}

for (i in 1:length(top10tbl)) { 
   names(top10tbl[[i]])[c(7,8,9,10)] <- c(paste0("pval.", i), paste0("bhp.", i), paste0("rank.", i), paste0("estci.",i))
}

ltbl <- merge(top10tbl[[1]][,c("Name", "chr", "UCSC_RefGene_Name", "estci.1", "bhp.1", "rank.1")],
              top10tbl[[2]][,c(1,10,8,9)], by="Name", all=T)

ltbl <- ltbl[order(ltbl$rank.1),]
kable(ltbl[,ltbnms], row.names=F, col.names=ltlabs,
      caption="Top 10 Probes by logFC for BMI in Lifestyle Advice", digits=2)


#-----------------------------------------------#
#  Compare Distribution of p values and logFCs  #
#-----------------------------------------------#

## Intervention at Mean BMI ##

elist <- list(ucb.nocell[[3]], ucb.cell[[3]])

allprbs <- merge(elist[[1]][,c("Name", "logFC", "P.Value")], elist[[2]][,c("Name", "logFC", "P.Value")], by="Name")
names(allprbs) <- c("Name", paste0(rep(c("logFC.", "pval."), 2), rep(c(1:2), each=2)))
                  
allprbsl <- reshape(allprbs, varying=list(paste0("pval.", c(1:2)), paste0("logFC.", c(1:2))),
                  v.names=c("pval", "logFC"), timevar="dat", idvar="Name", direction="long")
allprbsl$dat <- factor(allprbsl$dat, levels=c(1,2), labels=c("No Cell", "Cell"))

kable(summaryBy(pval ~ dat, data=allprbsl, FUN=summary), row.names=F, digits=2,
      caption="Intervention at Mean BMI: P Value Distribution")

ggplot(aes(x=pval, y=dat, col=dat), data=allprbsl) + geom_boxplot() +
   scale_color_viridis(discrete=T, begin=0, end=1) + theme(legend.position="none") +
   labs(x="Unadjusted p value", y="", title="Intervention at Mean BMI")

kable(summaryBy(logFC ~ dat, data=allprbsl, FUN=summary), row.names=F, digits=2,
      caption="Intervention at Mean BMI: logFC Distribution")

ggplot(aes(x=logFC, y=dat, col=dat), data=allprbsl) + geom_boxplot() +
   scale_color_viridis(discrete=T, begin=0, end=1) + theme(legend.position="none") +
   labs(x="Log2 Fold Change", y="", title="Intervention at Mean BMI")


## Intervention at +5 BMI ##

elist <- list(ucb.nocell[[5]], ucb.cell[[5]])

allprbs <- merge(elist[[1]][,c("Name", "logFC", "P.Value")], elist[[2]][,c("Name", "logFC", "P.Value")], by="Name")
names(allprbs) <- c("Name", paste0(rep(c("logFC.", "pval."), 2), rep(c(1:2), each=2)))
                  
allprbsl <- reshape(allprbs, varying=list(paste0("pval.", c(1:2)), paste0("logFC.", c(1:2))),
                  v.names=c("pval", "logFC"), timevar="dat", idvar="Name", direction="long")
allprbsl$dat <- factor(allprbsl$dat, levels=c(1,2), labels=c("No Cell", "Cell"))

kable(summaryBy(pval ~ dat, data=allprbsl, FUN=summary), row.names=F, digits=2,
      caption="Intervention at +5 BMI: P Value Distribution")

ggplot(aes(x=pval, y=dat, col=dat), data=allprbsl) + geom_boxplot() +
   scale_color_viridis(discrete=T, begin=0, end=1) + theme(legend.position="none") +
   labs(x="Unadjusted p value", y="", title="Intervention at +5 BMI")

kable(summaryBy(logFC ~ dat, data=allprbsl, FUN=summary), row.names=F, digits=2,
      caption="Intervention at +5 BMI: logFC Distribution")

ggplot(aes(x=logFC, y=dat, col=dat), data=allprbsl) + geom_boxplot() +
   scale_color_viridis(discrete=T, begin=0, end=1) + theme(legend.position="none") +
   labs(x="Log2 Fold Change", y="", title="Intervention at +5 BMI")

## BMI in Standard Care ##

elist <- list(ucb.nocell[[9]], ucb.cell[[9]])

allprbs <- merge(elist[[1]][,c("Name", "logFC", "P.Value")], elist[[2]][,c("Name", "logFC", "P.Value")], by="Name")
names(allprbs) <- c("Name", paste0(rep(c("logFC.", "pval."), 2), rep(c(1:2), each=2)))
                  
allprbsl <- reshape(allprbs, varying=list(paste0("pval.", c(1:2)), paste0("logFC.", c(1:2))),
                  v.names=c("pval", "logFC"), timevar="dat", idvar="Name", direction="long")
allprbsl$dat <- factor(allprbsl$dat, levels=c(1,2), labels=c("No Cell", "Cell"))

kable(summaryBy(pval ~ dat, data=allprbsl, FUN=summary), row.names=F, digits=2,
      caption="BMI in Standard Care: P Value Distribution")

ggplot(aes(x=pval, y=dat, col=dat), data=allprbsl) + geom_boxplot() +
   scale_color_viridis(discrete=T, begin=0, end=1) + theme(legend.position="none") +
   labs(x="Unadjusted p value", y="", title="BMI in Standard Care")

kable(summaryBy(logFC ~ dat, data=allprbsl, FUN=summary), row.names=F, digits=2,
      caption="BMI in Standard Care: logFC Distribution")

ggplot(aes(x=logFC, y=dat, col=dat), data=allprbsl) + geom_boxplot() +
   scale_color_viridis(discrete=T, begin=0, end=1) + theme(legend.position="none") +
   labs(x="Log2 Fold Change", y="", title="BMI in Standard Care")


## BMI in Lifestyle Advice ##

elist <- list(ucb.nocell[[11]], ucb.cell[[11]])

allprbs <- merge(elist[[1]][,c("Name", "logFC", "P.Value")], elist[[2]][,c("Name", "logFC", "P.Value")], by="Name")
names(allprbs) <- c("Name", paste0(rep(c("logFC.", "pval."), 2), rep(c(1:2), each=2)))
                  
allprbsl <- reshape(allprbs, varying=list(paste0("pval.", c(1:2)), paste0("logFC.", c(1:2))),
                  v.names=c("pval", "logFC"), timevar="dat", idvar="Name", direction="long")
allprbsl$dat <- factor(allprbsl$dat, levels=c(1,2), labels=c("No Cell", "Cell"))

kable(summaryBy(pval ~ dat, data=allprbsl, FUN=summary), row.names=F, digits=2,
      caption="BMI in Lifestyle Advice: P Value Distribution")

ggplot(aes(x=pval, y=dat, col=dat), data=allprbsl) + geom_boxplot() +
   scale_color_viridis(discrete=T, begin=0, end=1) + theme(legend.position="none") +
   labs(x="Unadjusted p value", y="", title="BMI in Lifestyle Advice")

kable(summaryBy(logFC ~ dat, data=allprbsl, FUN=summary), row.names=F, digits=2,
      caption="BMI in Lifestyle Advice: logFC Distribution")

ggplot(aes(x=logFC, y=dat, col=dat), data=allprbsl) + geom_boxplot() +
   scale_color_viridis(discrete=T, begin=0, end=1) + theme(legend.position="none") +
   labs(x="Log2 Fold Change", y="", title="BMI in Lifestyle Advice")


```

## SWAN Data

### No ComBat Processing

(Adjustment for Batch, and Adjustment for Batch and Cell)

``` {r swannocbcell, results="asis", eval=F}


ltbnms <- c("Name", "chr", "UCSC_RefGene_Name", "estci.1", "bhp.1", "rank.1", "estci.2", "bhp.2", "rank.2")
ltlabs <- c("Name", "chr", "UCSC RefGene Name", "logFC NoCell", "BH p NoCell", "Rank NoCell", "logFC Cell", "BH p Cell", "Rank Cell")

## No ComBat Processing - Adjustment for Batch and Cell vs Adjustment for Batch Only
nocb.nocell <- readRDS(file.path(datpath, "Model Fit Results/Methods Comparison/Probe Rankings/swan.nocb.m2.RDS"))
nocb.cell <- readRDS(file.path(datpath, "Model Fit Results/Methods Comparison/Probe Rankings/swan.nocb.m3.RDS"))


## Intervention at Mean BMI ##

elist <- list(nocb.nocell[[3]], nocb.cell[[3]])

top10s <- as.vector(sapply(elist, function(x) cbind(x$Name[c(1:10)])))
top10s <- subset(top10s, !duplicated(top10s))  # 14

for (i in 1:length(elist))  {  elist[[i]]$rank <- c(1:nrow(elist[[i]])) }
top10tbl <- lapply(elist, function(x) subset(x, x$Name %in% top10s))

for (i in 1:length(top10tbl)) { 
   top10tbl[[i]]$estci <- with(top10tbl[[i]], paste0(sprintf("%.2f", logFC), " (", sprintf("%.2f", CI.L), ", ",
                                                     sprintf("%.2f", CI.R), ")"))
}

for (i in 1:length(top10tbl)) { 
   names(top10tbl[[i]])[c(7,8,10,11)] <- c(paste0("pval.", i), paste0("bhp.", i), paste0("rank.", i), paste0("estci.",i))
}

ptbl <- merge(top10tbl[[1]][,c("Name", "chr", "UCSC_RefGene_Name", "estci.1", "bhp.1", "rank.1")],
              top10tbl[[2]][,c(1,11,8,10)], by="Name", all=T)

ptbl <- ptbl[order(ptbl$rank.1),]
ptbl[,grepl("bhp", names(ptbl))] <- lapply(ptbl[,grepl("bhp", names(ptbl))], function(x) pvalfn(x))
kable(ptbl[,ltbnms], row.names=F, col.names=ltlabs,
      caption="Top 10 Probes by P Value for Intervention at Mean BMI", digits=2)


## Intervention at +5 BMI

elist <- list(nocb.nocell[[5]], nocb.cell[[5]])

top10s <- as.vector(sapply(elist, function(x) cbind(x$Name[c(1:10)])))
top10s <- subset(top10s, !duplicated(top10s))  # 14

for (i in 1:length(elist))  {  elist[[i]]$rank <- c(1:nrow(elist[[i]])) }
top10tbl <- lapply(elist, function(x) subset(x, x$Name %in% top10s))

for (i in 1:length(top10tbl)) { 
   top10tbl[[i]]$estci <- with(top10tbl[[i]], paste0(sprintf("%.2f", logFC), " (", sprintf("%.2f", CI.L), ", ",
                                                     sprintf("%.2f", CI.R), ")"))
}

for (i in 1:length(top10tbl)) { 
   names(top10tbl[[i]])[c(7,8,10,11)] <- c(paste0("pval.", i), paste0("bhp.", i), paste0("rank.", i), paste0("estci.",i))
}

ptbl <- merge(top10tbl[[1]][,c("Name", "chr", "UCSC_RefGene_Name", "estci.1", "bhp.1", "rank.1")],
              top10tbl[[2]][,c(1,11,8,10)], by="Name", all=T)

ptbl <- ptbl[order(ptbl$rank.1),]
ptbl[,grepl("bhp", names(ptbl))] <- lapply(ptbl[,grepl("bhp", names(ptbl))], function(x) pvalfn(x))
kable(ptbl[,ltbnms], row.names=F, col.names=ltlabs,
      caption="Top 10 Probes by P Value for Intervention at +5 BMI", digits=2)


## BMI in Standard Care

elist <- list(nocb.nocell[[9]], nocb.cell[[9]])

top10s <- as.vector(sapply(elist, function(x) cbind(x$Name[c(1:10)])))
top10s <- subset(top10s, !duplicated(top10s))  # 14

for (i in 1:length(elist))  {  elist[[i]]$rank <- c(1:nrow(elist[[i]])) }
top10tbl <- lapply(elist, function(x) subset(x, x$Name %in% top10s))

for (i in 1:length(top10tbl)) { 
   top10tbl[[i]]$estci <- with(top10tbl[[i]], paste0(sprintf("%.2f", logFC), " (", sprintf("%.2f", CI.L), ", ",
                                                     sprintf("%.2f", CI.R), ")"))
}

for (i in 1:length(top10tbl)) { 
   names(top10tbl[[i]])[c(7,8,10,11)] <- c(paste0("pval.", i), paste0("bhp.", i), paste0("rank.", i), paste0("estci.",i))
}

ptbl <- merge(top10tbl[[1]][,c("Name", "chr", "UCSC_RefGene_Name", "estci.1", "bhp.1", "rank.1")],
              top10tbl[[2]][,c(1,11,8,10)], by="Name", all=T)

ptbl <- ptbl[order(ptbl$rank.1),]
ptbl[,grepl("bhp", names(ptbl))] <- lapply(ptbl[,grepl("bhp", names(ptbl))], function(x) pvalfn(x))
kable(ptbl[,ltbnms], row.names=F, col.names=ltlabs,
      caption="Top 10 Probes by P Value for BMI in Standard Care", digits=2)


## BMI in Lifestyle Advice

elist <- list(nocb.nocell[[11]], nocb.cell[[11]])

top10s <- as.vector(sapply(elist, function(x) cbind(x$Name[c(1:10)])))
top10s <- subset(top10s, !duplicated(top10s))  # 14

for (i in 1:length(elist))  {  elist[[i]]$rank <- c(1:nrow(elist[[i]])) }
top10tbl <- lapply(elist, function(x) subset(x, x$Name %in% top10s))

for (i in 1:length(top10tbl)) { 
   top10tbl[[i]]$estci <- with(top10tbl[[i]], paste0(sprintf("%.2f", logFC), " (", sprintf("%.2f", CI.L), ", ",
                                                     sprintf("%.2f", CI.R), ")"))
}

for (i in 1:length(top10tbl)) { 
   names(top10tbl[[i]])[c(7,8,10,11)] <- c(paste0("pval.", i), paste0("bhp.", i), paste0("rank.", i), paste0("estci.",i))
}

ptbl <- merge(top10tbl[[1]][,c("Name", "chr", "UCSC_RefGene_Name", "estci.1", "bhp.1", "rank.1")],
              top10tbl[[2]][,c(1,11,8,10)], by="Name", all=T)

ptbl <- ptbl[order(ptbl$rank.1),]
ptbl[,grepl("bhp", names(ptbl))] <- lapply(ptbl[,grepl("bhp", names(ptbl))], function(x) pvalfn(x))
kable(ptbl[,ltbnms], row.names=F, col.names=ltlabs,
      caption="Top 10 Probes by P Value for BMI in Lifestyle Advice", digits=2)


## Top 10 by Log Fold Change


## Intervention at Mean BMI ##

elist <- list(nocb.nocell[[4]], nocb.cell[[4]])

top10s <- as.vector(sapply(elist, function(x) cbind(x$Name[c(1:10)])))
top10s <- subset(top10s, !duplicated(top10s))  # 14

for (i in 1:length(elist))  {  elist[[i]]$rank <- c(1:nrow(elist[[i]])) }
top10tbl <- lapply(elist, function(x) subset(x, x$Name %in% top10s))

for (i in 1:length(top10tbl)) { 
   top10tbl[[i]]$estci <- with(top10tbl[[i]], paste0(sprintf("%.2f", logFC), " (", sprintf("%.2f", CI.L), ", ",
                                                     sprintf("%.2f", CI.R), ")"))
}

for (i in 1:length(top10tbl)) { 
   names(top10tbl[[i]])[c(7,8,9,10)] <- c(paste0("pval.", i), paste0("bhp.", i), paste0("rank.", i), paste0("estci.",i))
}

ltbl <- merge(top10tbl[[1]][,c("Name", "chr", "UCSC_RefGene_Name", "estci.1", "bhp.1", "rank.1")],
              top10tbl[[2]][,c(1,10,8,9)], by="Name", all=T)

ltbl <- ltbl[order(ltbl$rank.1),]
kable(ltbl[,ltbnms], row.names=F, col.names=ltlabs,
      caption="Top 10 Probes by logFC for Intervention at Mean BMI", digits=2)


## Intervention at +5 BMI

elist <- list(nocb.nocell[[6]], nocb.cell[[6]])

top10s <- as.vector(sapply(elist, function(x) cbind(x$Name[c(1:10)])))
top10s <- subset(top10s, !duplicated(top10s))  # 14

for (i in 1:length(elist))  {  elist[[i]]$rank <- c(1:nrow(elist[[i]])) }
top10tbl <- lapply(elist, function(x) subset(x, x$Name %in% top10s))

for (i in 1:length(top10tbl)) { 
   top10tbl[[i]]$estci <- with(top10tbl[[i]], paste0(sprintf("%.2f", logFC), " (", sprintf("%.2f", CI.L), ", ",
                                                     sprintf("%.2f", CI.R), ")"))
}

for (i in 1:length(top10tbl)) { 
   names(top10tbl[[i]])[c(7,8,9,10)] <- c(paste0("pval.", i), paste0("bhp.", i), paste0("rank.", i), paste0("estci.",i))
}

ltbl <- merge(top10tbl[[1]][,c("Name", "chr", "UCSC_RefGene_Name", "estci.1", "bhp.1", "rank.1")],
              top10tbl[[2]][,c(1,10,8,9)], by="Name", all=T)

ltbl <- ltbl[order(ltbl$rank.1),]
kable(ltbl[,ltbnms], row.names=F, col.names=ltlabs,
      caption="Top 10 Probes by logFC for Intervention at +5 BMI", digits=2)


## BMI in Standard Care

elist <- list(nocb.nocell[[10]], nocb.cell[[10]])

top10s <- as.vector(sapply(elist, function(x) cbind(x$Name[c(1:10)])))
top10s <- subset(top10s, !duplicated(top10s))  # 14

for (i in 1:length(elist))  {  elist[[i]]$rank <- c(1:nrow(elist[[i]])) }
top10tbl <- lapply(elist, function(x) subset(x, x$Name %in% top10s))

for (i in 1:length(top10tbl)) { 
   top10tbl[[i]]$estci <- with(top10tbl[[i]], paste0(sprintf("%.2f", logFC), " (", sprintf("%.2f", CI.L), ", ",
                                                     sprintf("%.2f", CI.R), ")"))
}

for (i in 1:length(top10tbl)) { 
   names(top10tbl[[i]])[c(7,8,9,10)] <- c(paste0("pval.", i), paste0("bhp.", i), paste0("rank.", i), paste0("estci.",i))
}

ltbl <- merge(top10tbl[[1]][,c("Name", "chr", "UCSC_RefGene_Name", "estci.1", "bhp.1", "rank.1")],
              top10tbl[[2]][,c(1,10,8,9)], by="Name", all=T)

ltbl <- ltbl[order(ltbl$rank.1),]
kable(ltbl[,ltbnms], row.names=F, col.names=ltlabs,
      caption="Top 10 Probes by logFC for BMI in Standard Care", digits=2)


## BMI in Lifestyle Advice

elist <- list(nocb.nocell[[12]], nocb.cell[[12]])

top10s <- as.vector(sapply(elist, function(x) cbind(x$Name[c(1:10)])))
top10s <- subset(top10s, !duplicated(top10s))  # 14

for (i in 1:length(elist))  {  elist[[i]]$rank <- c(1:nrow(elist[[i]])) }
top10tbl <- lapply(elist, function(x) subset(x, x$Name %in% top10s))

for (i in 1:length(top10tbl)) { 
   top10tbl[[i]]$estci <- with(top10tbl[[i]], paste0(sprintf("%.2f", logFC), " (", sprintf("%.2f", CI.L), ", ",
                                                     sprintf("%.2f", CI.R), ")"))
}

for (i in 1:length(top10tbl)) { 
   names(top10tbl[[i]])[c(7,8,9,10)] <- c(paste0("pval.", i), paste0("bhp.", i), paste0("rank.", i), paste0("estci.",i))
}

ltbl <- merge(top10tbl[[1]][,c("Name", "chr", "UCSC_RefGene_Name", "estci.1", "bhp.1", "rank.1")],
              top10tbl[[2]][,c(1,10,8,9)], by="Name", all=T)

ltbl <- ltbl[order(ltbl$rank.1),]
kable(ltbl[,ltbnms], row.names=F, col.names=ltlabs,
      caption="Top 10 Probes by logFC for BMI in Lifestyle Advice", digits=2)


#-----------------------------------------------#
#  Compare Distribution of p values and logFCs  #
#-----------------------------------------------#

## Intervention at Mean BMI ##

elist <- list(nocb.nocell[[3]], nocb.cell[[3]])

allprbs <- merge(elist[[1]][,c("Name", "logFC", "P.Value")], elist[[2]][,c("Name", "logFC", "P.Value")], by="Name")
names(allprbs) <- c("Name", paste0(rep(c("logFC.", "pval."), 2), rep(c(1:2), each=2)))
                  
allprbsl <- reshape(allprbs, varying=list(paste0("pval.", c(1:2)), paste0("logFC.", c(1:2))),
                  v.names=c("pval", "logFC"), timevar="dat", idvar="Name", direction="long")
allprbsl$dat <- factor(allprbsl$dat, levels=c(1,2), labels=c("No Cell", "Cell"))

kable(summaryBy(pval ~ dat, data=allprbsl, FUN=summary), row.names=F, digits=2,
      caption="Intervention at Mean BMI: P Value Distribution")

ggplot(aes(x=pval, y=dat, col=dat), data=allprbsl) + geom_boxplot() +
   scale_color_viridis(discrete=T, begin=0, end=1) + theme(legend.position="none") +
   labs(x="Unadjusted p value", y="", title="Intervention at Mean BMI")

kable(summaryBy(logFC ~ dat, data=allprbsl, FUN=summary), row.names=F, digits=2,
      caption="Intervention at Mean BMI: logFC Distribution")

ggplot(aes(x=logFC, y=dat, col=dat), data=allprbsl) + geom_boxplot() +
   scale_color_viridis(discrete=T, begin=0, end=1) + theme(legend.position="none") +
   labs(x="Log2 Fold Change", y="", title="Intervention at Mean BMI")


## Intervention at +5 BMI ##

elist <- list(nocb.nocell[[5]], nocb.cell[[5]])

allprbs <- merge(elist[[1]][,c("Name", "logFC", "P.Value")], elist[[2]][,c("Name", "logFC", "P.Value")], by="Name")
names(allprbs) <- c("Name", paste0(rep(c("logFC.", "pval."), 2), rep(c(1:2), each=2)))
                  
allprbsl <- reshape(allprbs, varying=list(paste0("pval.", c(1:2)), paste0("logFC.", c(1:2))),
                  v.names=c("pval", "logFC"), timevar="dat", idvar="Name", direction="long")
allprbsl$dat <- factor(allprbsl$dat, levels=c(1,2), labels=c("No Cell", "Cell"))

kable(summaryBy(pval ~ dat, data=allprbsl, FUN=summary), row.names=F, digits=2,
      caption="Intervention at +5 BMI: P Value Distribution")

ggplot(aes(x=pval, y=dat, col=dat), data=allprbsl) + geom_boxplot() +
   scale_color_viridis(discrete=T, begin=0, end=1) + theme(legend.position="none") +
   labs(x="Unadjusted p value", y="", title="Intervention at +5 BMI")

kable(summaryBy(logFC ~ dat, data=allprbsl, FUN=summary), row.names=F, digits=2,
      caption="Intervention at +5 BMI: logFC Distribution")

ggplot(aes(x=logFC, y=dat, col=dat), data=allprbsl) + geom_boxplot() +
   scale_color_viridis(discrete=T, begin=0, end=1) + theme(legend.position="none") +
   labs(x="Log2 Fold Change", y="", title="Intervention at +5 BMI")

## BMI in Standard Care ##

elist <- list(nocb.nocell[[9]], nocb.cell[[9]])

allprbs <- merge(elist[[1]][,c("Name", "logFC", "P.Value")], elist[[2]][,c("Name", "logFC", "P.Value")], by="Name")
names(allprbs) <- c("Name", paste0(rep(c("logFC.", "pval."), 2), rep(c(1:2), each=2)))
                  
allprbsl <- reshape(allprbs, varying=list(paste0("pval.", c(1:2)), paste0("logFC.", c(1:2))),
                  v.names=c("pval", "logFC"), timevar="dat", idvar="Name", direction="long")
allprbsl$dat <- factor(allprbsl$dat, levels=c(1,2), labels=c("No Cell", "Cell"))

kable(summaryBy(pval ~ dat, data=allprbsl, FUN=summary), row.names=F, digits=2,
      caption="BMI in Standard Care: P Value Distribution")

ggplot(aes(x=pval, y=dat, col=dat), data=allprbsl) + geom_boxplot() +
   scale_color_viridis(discrete=T, begin=0, end=1) + theme(legend.position="none") +
   labs(x="Unadjusted p value", y="", title="BMI in Standard Care")

kable(summaryBy(logFC ~ dat, data=allprbsl, FUN=summary), row.names=F, digits=2,
      caption="BMI in Standard Care: logFC Distribution")

ggplot(aes(x=logFC, y=dat, col=dat), data=allprbsl) + geom_boxplot() +
   scale_color_viridis(discrete=T, begin=0, end=1) + theme(legend.position="none") +
   labs(x="Log2 Fold Change", y="", title="BMI in Standard Care")


## BMI in Lifestyle Advice ##

elist <- list(nocb.nocell[[11]], nocb.cell[[11]])

allprbs <- merge(elist[[1]][,c("Name", "logFC", "P.Value")], elist[[2]][,c("Name", "logFC", "P.Value")], by="Name")
names(allprbs) <- c("Name", paste0(rep(c("logFC.", "pval."), 2), rep(c(1:2), each=2)))
                  
allprbsl <- reshape(allprbs, varying=list(paste0("pval.", c(1:2)), paste0("logFC.", c(1:2))),
                  v.names=c("pval", "logFC"), timevar="dat", idvar="Name", direction="long")
allprbsl$dat <- factor(allprbsl$dat, levels=c(1,2), labels=c("No Cell", "Cell"))

kable(summaryBy(pval ~ dat, data=allprbsl, FUN=summary), row.names=F, digits=2,
      caption="BMI in Lifestyle Advice: P Value Distribution")

ggplot(aes(x=pval, y=dat, col=dat), data=allprbsl) + geom_boxplot() +
   scale_color_viridis(discrete=T, begin=0, end=1) + theme(legend.position="none") +
   labs(x="Unadjusted p value", y="", title="BMI in Lifestyle Advice")

kable(summaryBy(logFC ~ dat, data=allprbsl, FUN=summary), row.names=F, digits=2,
      caption="BMI in Lifestyle Advice: logFC Distribution")

ggplot(aes(x=logFC, y=dat, col=dat), data=allprbsl) + geom_boxplot() +
   scale_color_viridis(discrete=T, begin=0, end=1) + theme(legend.position="none") +
   labs(x="Log2 Fold Change", y="", title="BMI in Lifestyle Advice")

```

## Supervised ComBat Processing

(No additional adjustment vs additional adjustment for cell)

``` {r swanscbcell, results="asis", eval=F}

## Supervised ComBat Processing: with vs without additional adjustment for batch

scb.nocell <- readRDS(file.path(datpath, "Model Fit Results/Methods Comparison/Probe Rankings/swan.scb.m1.RDS"))
scb.cell <- readRDS(file.path(datpath, "Model Fit Results/Methods Comparison/Probe Rankings/swan.scb.m3.RDS"))


## Intervention at Mean BMI ##

elist <- list(scb.nocell[[3]], scb.cell[[3]])

top10s <- as.vector(sapply(elist, function(x) cbind(x$Name[c(1:10)])))
top10s <- subset(top10s, !duplicated(top10s))  # 14

for (i in 1:length(elist))  {  elist[[i]]$rank <- c(1:nrow(elist[[i]])) }
top10tbl <- lapply(elist, function(x) subset(x, x$Name %in% top10s))

for (i in 1:length(top10tbl)) { 
   top10tbl[[i]]$estci <- with(top10tbl[[i]], paste0(sprintf("%.2f", logFC), " (", sprintf("%.2f", CI.L), ", ",
                                                     sprintf("%.2f", CI.R), ")"))
}

for (i in 1:length(top10tbl)) { 
   names(top10tbl[[i]])[c(7,8,10,11)] <- c(paste0("pval.", i), paste0("bhp.", i), paste0("rank.", i), paste0("estci.",i))
}

ptbl <- merge(top10tbl[[1]][,c("Name", "chr", "UCSC_RefGene_Name", "estci.1", "bhp.1", "rank.1")],
              top10tbl[[2]][,c(1,11,8,10)], by="Name", all=T)

ptbl <- ptbl[order(ptbl$rank.1),]
ptbl[,grepl("bhp", names(ptbl))] <- lapply(ptbl[,grepl("bhp", names(ptbl))], function(x) pvalfn(x))
kable(ptbl[,ltbnms], row.names=F, col.names=ltlabs,
      caption="Top 10 Probes by P Value for Intervention at Mean BMI", digits=2)


## Intervention at +5 BMI

elist <- list(scb.nocell[[5]], scb.cell[[5]])

top10s <- as.vector(sapply(elist, function(x) cbind(x$Name[c(1:10)])))
top10s <- subset(top10s, !duplicated(top10s))  # 14

for (i in 1:length(elist))  {  elist[[i]]$rank <- c(1:nrow(elist[[i]])) }
top10tbl <- lapply(elist, function(x) subset(x, x$Name %in% top10s))

for (i in 1:length(top10tbl)) { 
   top10tbl[[i]]$estci <- with(top10tbl[[i]], paste0(sprintf("%.2f", logFC), " (", sprintf("%.2f", CI.L), ", ",
                                                     sprintf("%.2f", CI.R), ")"))
}

for (i in 1:length(top10tbl)) { 
   names(top10tbl[[i]])[c(7,8,10,11)] <- c(paste0("pval.", i), paste0("bhp.", i), paste0("rank.", i), paste0("estci.",i))
}

ptbl <- merge(top10tbl[[1]][,c("Name", "chr", "UCSC_RefGene_Name", "estci.1", "bhp.1", "rank.1")],
              top10tbl[[2]][,c(1,11,8,10)], by="Name", all=T)

ptbl <- ptbl[order(ptbl$rank.1),]
ptbl[,grepl("bhp", names(ptbl))] <- lapply(ptbl[,grepl("bhp", names(ptbl))], function(x) pvalfn(x))
kable(ptbl[,ltbnms], row.names=F, col.names=ltlabs,
      caption="Top 10 Probes by P Value for Intervention at +5 BMI", digits=2)


## BMI in Standard Care

elist <- list(scb.nocell[[9]], scb.cell[[9]])

top10s <- as.vector(sapply(elist, function(x) cbind(x$Name[c(1:10)])))
top10s <- subset(top10s, !duplicated(top10s))  # 14

for (i in 1:length(elist))  {  elist[[i]]$rank <- c(1:nrow(elist[[i]])) }
top10tbl <- lapply(elist, function(x) subset(x, x$Name %in% top10s))

for (i in 1:length(top10tbl)) { 
   top10tbl[[i]]$estci <- with(top10tbl[[i]], paste0(sprintf("%.2f", logFC), " (", sprintf("%.2f", CI.L), ", ",
                                                     sprintf("%.2f", CI.R), ")"))
}

for (i in 1:length(top10tbl)) { 
   names(top10tbl[[i]])[c(7,8,10,11)] <- c(paste0("pval.", i), paste0("bhp.", i), paste0("rank.", i), paste0("estci.",i))
}

ptbl <- merge(top10tbl[[1]][,c("Name", "chr", "UCSC_RefGene_Name", "estci.1", "bhp.1", "rank.1")],
              top10tbl[[2]][,c(1,11,8,10)], by="Name", all=T)

ptbl <- ptbl[order(ptbl$rank.1),]
ptbl[,grepl("bhp", names(ptbl))] <- lapply(ptbl[,grepl("bhp", names(ptbl))], function(x) pvalfn(x))
kable(ptbl[,ltbnms], row.names=F, col.names=ltlabs,
      caption="Top 10 Probes by P Value for BMI in Standard Care", digits=2)


## BMI in Lifestyle Advice

elist <- list(scb.nocell[[11]], scb.cell[[11]])

top10s <- as.vector(sapply(elist, function(x) cbind(x$Name[c(1:10)])))
top10s <- subset(top10s, !duplicated(top10s))  # 14

for (i in 1:length(elist))  {  elist[[i]]$rank <- c(1:nrow(elist[[i]])) }
top10tbl <- lapply(elist, function(x) subset(x, x$Name %in% top10s))

for (i in 1:length(top10tbl)) { 
   top10tbl[[i]]$estci <- with(top10tbl[[i]], paste0(sprintf("%.2f", logFC), " (", sprintf("%.2f", CI.L), ", ",
                                                     sprintf("%.2f", CI.R), ")"))
}

for (i in 1:length(top10tbl)) { 
   names(top10tbl[[i]])[c(7,8,10,11)] <- c(paste0("pval.", i), paste0("bhp.", i), paste0("rank.", i), paste0("estci.",i))
}

ptbl <- merge(top10tbl[[1]][,c("Name", "chr", "UCSC_RefGene_Name", "estci.1", "bhp.1", "rank.1")],
              top10tbl[[2]][,c(1,11,8,10)], by="Name", all=T)

ptbl <- ptbl[order(ptbl$rank.1),]
ptbl[,grepl("bhp", names(ptbl))] <- lapply(ptbl[,grepl("bhp", names(ptbl))], function(x) pvalfn(x))
kable(ptbl[,ltbnms], row.names=F, col.names=ltlabs,
      caption="Top 10 Probes by P Value for BMI in Lifestyle Advice", digits=2)


## Top 10 by Log Fold Change


## Intervention at Mean BMI ##

elist <- list(scb.nocell[[4]], scb.cell[[4]])

top10s <- as.vector(sapply(elist, function(x) cbind(x$Name[c(1:10)])))
top10s <- subset(top10s, !duplicated(top10s))  # 14

for (i in 1:length(elist))  {  elist[[i]]$rank <- c(1:nrow(elist[[i]])) }
top10tbl <- lapply(elist, function(x) subset(x, x$Name %in% top10s))

for (i in 1:length(top10tbl)) { 
   top10tbl[[i]]$estci <- with(top10tbl[[i]], paste0(sprintf("%.2f", logFC), " (", sprintf("%.2f", CI.L), ", ",
                                                     sprintf("%.2f", CI.R), ")"))
}

for (i in 1:length(top10tbl)) { 
   names(top10tbl[[i]])[c(7,8,9,10)] <- c(paste0("pval.", i), paste0("bhp.", i), paste0("rank.", i), paste0("estci.",i))
}

ltbl <- merge(top10tbl[[1]][,c("Name", "chr", "UCSC_RefGene_Name", "estci.1", "bhp.1", "rank.1")],
              top10tbl[[2]][,c(1,10,8,9)], by="Name", all=T)

ltbl <- ltbl[order(ltbl$rank.1),]
kable(ltbl[,ltbnms], row.names=F, col.names=ltlabs,
      caption="Top 10 Probes by logFC for Intervention at Mean BMI", digits=2)


## Intervention at +5 BMI

elist <- list(scb.nocell[[6]], scb.cell[[6]])

top10s <- as.vector(sapply(elist, function(x) cbind(x$Name[c(1:10)])))
top10s <- subset(top10s, !duplicated(top10s))  # 14

for (i in 1:length(elist))  {  elist[[i]]$rank <- c(1:nrow(elist[[i]])) }
top10tbl <- lapply(elist, function(x) subset(x, x$Name %in% top10s))

for (i in 1:length(top10tbl)) { 
   top10tbl[[i]]$estci <- with(top10tbl[[i]], paste0(sprintf("%.2f", logFC), " (", sprintf("%.2f", CI.L), ", ",
                                                     sprintf("%.2f", CI.R), ")"))
}

for (i in 1:length(top10tbl)) { 
   names(top10tbl[[i]])[c(7,8,9,10)] <- c(paste0("pval.", i), paste0("bhp.", i), paste0("rank.", i), paste0("estci.",i))
}

ltbl <- merge(top10tbl[[1]][,c("Name", "chr", "UCSC_RefGene_Name", "estci.1", "bhp.1", "rank.1")],
              top10tbl[[2]][,c(1,10,8,9)], by="Name", all=T)

ltbl <- ltbl[order(ltbl$rank.1),]
kable(ltbl[,ltbnms], row.names=F, col.names=ltlabs,
      caption="Top 10 Probes by logFC for Intervention at +5 BMI", digits=2)


## BMI in Standard Care

elist <- list(scb.nocell[[10]], scb.cell[[10]])

top10s <- as.vector(sapply(elist, function(x) cbind(x$Name[c(1:10)])))
top10s <- subset(top10s, !duplicated(top10s))  # 14

for (i in 1:length(elist))  {  elist[[i]]$rank <- c(1:nrow(elist[[i]])) }
top10tbl <- lapply(elist, function(x) subset(x, x$Name %in% top10s))

for (i in 1:length(top10tbl)) { 
   top10tbl[[i]]$estci <- with(top10tbl[[i]], paste0(sprintf("%.2f", logFC), " (", sprintf("%.2f", CI.L), ", ",
                                                     sprintf("%.2f", CI.R), ")"))
}

for (i in 1:length(top10tbl)) { 
   names(top10tbl[[i]])[c(7,8,9,10)] <- c(paste0("pval.", i), paste0("bhp.", i), paste0("rank.", i), paste0("estci.",i))
}

ltbl <- merge(top10tbl[[1]][,c("Name", "chr", "UCSC_RefGene_Name", "estci.1", "bhp.1", "rank.1")],
              top10tbl[[2]][,c(1,10,8,9)], by="Name", all=T)

ltbl <- ltbl[order(ltbl$rank.1),]
kable(ltbl[,ltbnms], row.names=F, col.names=ltlabs,
      caption="Top 10 Probes by logFC for BMI in Standard Care", digits=2)


## BMI in Lifestyle Advice

elist <- list(scb.nocell[[12]], scb.cell[[12]])

top10s <- as.vector(sapply(elist, function(x) cbind(x$Name[c(1:10)])))
top10s <- subset(top10s, !duplicated(top10s))  # 14

for (i in 1:length(elist))  {  elist[[i]]$rank <- c(1:nrow(elist[[i]])) }
top10tbl <- lapply(elist, function(x) subset(x, x$Name %in% top10s))

for (i in 1:length(top10tbl)) { 
   top10tbl[[i]]$estci <- with(top10tbl[[i]], paste0(sprintf("%.2f", logFC), " (", sprintf("%.2f", CI.L), ", ",
                                                     sprintf("%.2f", CI.R), ")"))
}

for (i in 1:length(top10tbl)) { 
   names(top10tbl[[i]])[c(7,8,9,10)] <- c(paste0("pval.", i), paste0("bhp.", i), paste0("rank.", i), paste0("estci.",i))
}

ltbl <- merge(top10tbl[[1]][,c("Name", "chr", "UCSC_RefGene_Name", "estci.1", "bhp.1", "rank.1")],
              top10tbl[[2]][,c(1,10,8,9)], by="Name", all=T)

ltbl <- ltbl[order(ltbl$rank.1),]
kable(ltbl[,ltbnms], row.names=F, col.names=ltlabs,
      caption="Top 10 Probes by logFC for BMI in Lifestyle Advice", digits=2)


#-----------------------------------------------#
#  Compare Distribution of p values and logFCs  #
#-----------------------------------------------#

## Intervention at Mean BMI ##

elist <- list(scb.nocell[[3]], scb.cell[[3]])

allprbs <- merge(elist[[1]][,c("Name", "logFC", "P.Value")], elist[[2]][,c("Name", "logFC", "P.Value")], by="Name")
names(allprbs) <- c("Name", paste0(rep(c("logFC.", "pval."), 2), rep(c(1:2), each=2)))
                  
allprbsl <- reshape(allprbs, varying=list(paste0("pval.", c(1:2)), paste0("logFC.", c(1:2))),
                  v.names=c("pval", "logFC"), timevar="dat", idvar="Name", direction="long")
allprbsl$dat <- factor(allprbsl$dat, levels=c(1,2), labels=c("No Cell", "Cell"))

kable(summaryBy(pval ~ dat, data=allprbsl, FUN=summary), row.names=F, digits=2,
      caption="Intervention at Mean BMI: P Value Distribution")

ggplot(aes(x=pval, y=dat, col=dat), data=allprbsl) + geom_boxplot() +
   scale_color_viridis(discrete=T, begin=0, end=1) + theme(legend.position="none") +
   labs(x="Unadjusted p value", y="", title="Intervention at Mean BMI")

kable(summaryBy(logFC ~ dat, data=allprbsl, FUN=summary), row.names=F, digits=2,
      caption="Intervention at Mean BMI: logFC Distribution")

ggplot(aes(x=logFC, y=dat, col=dat), data=allprbsl) + geom_boxplot() +
   scale_color_viridis(discrete=T, begin=0, end=1) + theme(legend.position="none") +
   labs(x="Log2 Fold Change", y="", title="Intervention at Mean BMI")


## Intervention at +5 BMI ##

elist <- list(scb.nocell[[5]], scb.cell[[5]])

allprbs <- merge(elist[[1]][,c("Name", "logFC", "P.Value")], elist[[2]][,c("Name", "logFC", "P.Value")], by="Name")
names(allprbs) <- c("Name", paste0(rep(c("logFC.", "pval."), 2), rep(c(1:2), each=2)))
                  
allprbsl <- reshape(allprbs, varying=list(paste0("pval.", c(1:2)), paste0("logFC.", c(1:2))),
                  v.names=c("pval", "logFC"), timevar="dat", idvar="Name", direction="long")
allprbsl$dat <- factor(allprbsl$dat, levels=c(1,2), labels=c("No Cell", "Cell"))

kable(summaryBy(pval ~ dat, data=allprbsl, FUN=summary), row.names=F, digits=2,
      caption="Intervention at +5 BMI: P Value Distribution")

ggplot(aes(x=pval, y=dat, col=dat), data=allprbsl) + geom_boxplot() +
   scale_color_viridis(discrete=T, begin=0, end=1) + theme(legend.position="none") +
   labs(x="Unadjusted p value", y="", title="Intervention at +5 BMI")

kable(summaryBy(logFC ~ dat, data=allprbsl, FUN=summary), row.names=F, digits=2,
      caption="Intervention at +5 BMI: logFC Distribution")

ggplot(aes(x=logFC, y=dat, col=dat), data=allprbsl) + geom_boxplot() +
   scale_color_viridis(discrete=T, begin=0, end=1) + theme(legend.position="none") +
   labs(x="Log2 Fold Change", y="", title="Intervention at +5 BMI")

## BMI in Standard Care ##

elist <- list(scb.nocell[[9]], scb.cell[[9]])

allprbs <- merge(elist[[1]][,c("Name", "logFC", "P.Value")], elist[[2]][,c("Name", "logFC", "P.Value")], by="Name")
names(allprbs) <- c("Name", paste0(rep(c("logFC.", "pval."), 2), rep(c(1:2), each=2)))
                  
allprbsl <- reshape(allprbs, varying=list(paste0("pval.", c(1:2)), paste0("logFC.", c(1:2))),
                  v.names=c("pval", "logFC"), timevar="dat", idvar="Name", direction="long")
allprbsl$dat <- factor(allprbsl$dat, levels=c(1,2), labels=c("No Cell", "Cell"))

kable(summaryBy(pval ~ dat, data=allprbsl, FUN=summary), row.names=F, digits=2,
      caption="BMI in Standard Care: P Value Distribution")

ggplot(aes(x=pval, y=dat, col=dat), data=allprbsl) + geom_boxplot() +
   scale_color_viridis(discrete=T, begin=0, end=1) + theme(legend.position="none") +
   labs(x="Unadjusted p value", y="", title="BMI in Standard Care")

kable(summaryBy(logFC ~ dat, data=allprbsl, FUN=summary), row.names=F, digits=2,
      caption="BMI in Standard Care: logFC Distribution")

ggplot(aes(x=logFC, y=dat, col=dat), data=allprbsl) + geom_boxplot() +
   scale_color_viridis(discrete=T, begin=0, end=1) + theme(legend.position="none") +
   labs(x="Log2 Fold Change", y="", title="BMI in Standard Care")


## BMI in Lifestyle Advice ##

elist <- list(scb.nocell[[11]], scb.cell[[11]])

allprbs <- merge(elist[[1]][,c("Name", "logFC", "P.Value")], elist[[2]][,c("Name", "logFC", "P.Value")], by="Name")
names(allprbs) <- c("Name", paste0(rep(c("logFC.", "pval."), 2), rep(c(1:2), each=2)))
                  
allprbsl <- reshape(allprbs, varying=list(paste0("pval.", c(1:2)), paste0("logFC.", c(1:2))),
                  v.names=c("pval", "logFC"), timevar="dat", idvar="Name", direction="long")
allprbsl$dat <- factor(allprbsl$dat, levels=c(1,2), labels=c("No Cell", "Cell"))

kable(summaryBy(pval ~ dat, data=allprbsl, FUN=summary), row.names=F, digits=2,
      caption="BMI in Lifestyle Advice: P Value Distribution")

ggplot(aes(x=pval, y=dat, col=dat), data=allprbsl) + geom_boxplot() +
   scale_color_viridis(discrete=T, begin=0, end=1) + theme(legend.position="none") +
   labs(x="Unadjusted p value", y="", title="BMI in Lifestyle Advice")

kable(summaryBy(logFC ~ dat, data=allprbsl, FUN=summary), row.names=F, digits=2,
      caption="BMI in Lifestyle Advice: logFC Distribution")

ggplot(aes(x=logFC, y=dat, col=dat), data=allprbsl) + geom_boxplot() +
   scale_color_viridis(discrete=T, begin=0, end=1) + theme(legend.position="none") +
   labs(x="Log2 Fold Change", y="", title="BMI in Lifestyle Advice")

```

### Unsupervised ComBat Processing

``` {r swanucbcell, results="asis", eval=F}

## Unsupervised ComBat Processing: with vs without additonal adjustment for batch

ucb.nocell <- readRDS(file.path(datpath, "Model Fit Results/Methods Comparison/Probe Rankings/swan.ucb.m1.RDS"))
ucb.cell <- readRDS(file.path(datpath, "Model Fit Results/Methods Comparison/Probe Rankings/swan.ucb.m3.RDS"))

## Intervention at Mean BMI ##

elist <- list(ucb.nocell[[3]], ucb.cell[[3]])

top10s <- as.vector(sapply(elist, function(x) cbind(x$Name[c(1:10)])))
top10s <- subset(top10s, !duplicated(top10s))  # 14

for (i in 1:length(elist))  {  elist[[i]]$rank <- c(1:nrow(elist[[i]])) }
top10tbl <- lapply(elist, function(x) subset(x, x$Name %in% top10s))

for (i in 1:length(top10tbl)) { 
   top10tbl[[i]]$estci <- with(top10tbl[[i]], paste0(sprintf("%.2f", logFC), " (", sprintf("%.2f", CI.L), ", ",
                                                     sprintf("%.2f", CI.R), ")"))
}

for (i in 1:length(top10tbl)) { 
   names(top10tbl[[i]])[c(7,8,10,11)] <- c(paste0("pval.", i), paste0("bhp.", i), paste0("rank.", i), paste0("estci.",i))
}

ptbl <- merge(top10tbl[[1]][,c("Name", "chr", "UCSC_RefGene_Name", "estci.1", "bhp.1", "rank.1")],
              top10tbl[[2]][,c(1,11,8,10)], by="Name", all=T)

ptbl <- ptbl[order(ptbl$rank.1),]
ptbl[,grepl("bhp", names(ptbl))] <- lapply(ptbl[,grepl("bhp", names(ptbl))], function(x) pvalfn(x))
kable(ptbl[,ltbnms], row.names=F, col.names=ltlabs,
      caption="Top 10 Probes by P Value for Intervention at Mean BMI", digits=2)


## Intervention at +5 BMI

elist <- list(ucb.nocell[[5]], ucb.cell[[5]])

top10s <- as.vector(sapply(elist, function(x) cbind(x$Name[c(1:10)])))
top10s <- subset(top10s, !duplicated(top10s))  # 14

for (i in 1:length(elist))  {  elist[[i]]$rank <- c(1:nrow(elist[[i]])) }
top10tbl <- lapply(elist, function(x) subset(x, x$Name %in% top10s))

for (i in 1:length(top10tbl)) { 
   top10tbl[[i]]$estci <- with(top10tbl[[i]], paste0(sprintf("%.2f", logFC), " (", sprintf("%.2f", CI.L), ", ",
                                                     sprintf("%.2f", CI.R), ")"))
}

for (i in 1:length(top10tbl)) { 
   names(top10tbl[[i]])[c(7,8,10,11)] <- c(paste0("pval.", i), paste0("bhp.", i), paste0("rank.", i), paste0("estci.",i))
}

ptbl <- merge(top10tbl[[1]][,c("Name", "chr", "UCSC_RefGene_Name", "estci.1", "bhp.1", "rank.1")],
              top10tbl[[2]][,c(1,11,8,10)], by="Name", all=T)

ptbl <- ptbl[order(ptbl$rank.1),]
ptbl[,grepl("bhp", names(ptbl))] <- lapply(ptbl[,grepl("bhp", names(ptbl))], function(x) pvalfn(x))
kable(ptbl[,ltbnms], row.names=F, col.names=ltlabs,
      caption="Top 10 Probes by P Value for Intervention at +5 BMI", digits=2)


## BMI in Standard Care

elist <- list(ucb.nocell[[9]], ucb.cell[[9]])

top10s <- as.vector(sapply(elist, function(x) cbind(x$Name[c(1:10)])))
top10s <- subset(top10s, !duplicated(top10s))  # 14

for (i in 1:length(elist))  {  elist[[i]]$rank <- c(1:nrow(elist[[i]])) }
top10tbl <- lapply(elist, function(x) subset(x, x$Name %in% top10s))

for (i in 1:length(top10tbl)) { 
   top10tbl[[i]]$estci <- with(top10tbl[[i]], paste0(sprintf("%.2f", logFC), " (", sprintf("%.2f", CI.L), ", ",
                                                     sprintf("%.2f", CI.R), ")"))
}

for (i in 1:length(top10tbl)) { 
   names(top10tbl[[i]])[c(7,8,10,11)] <- c(paste0("pval.", i), paste0("bhp.", i), paste0("rank.", i), paste0("estci.",i))
}

ptbl <- merge(top10tbl[[1]][,c("Name", "chr", "UCSC_RefGene_Name", "estci.1", "bhp.1", "rank.1")],
              top10tbl[[2]][,c(1,11,8,10)], by="Name", all=T)

ptbl <- ptbl[order(ptbl$rank.1),]
ptbl[,grepl("bhp", names(ptbl))] <- lapply(ptbl[,grepl("bhp", names(ptbl))], function(x) pvalfn(x))
kable(ptbl[,ltbnms], row.names=F, col.names=ltlabs,
      caption="Top 10 Probes by P Value for BMI in Standard Care", digits=2)


## BMI in Lifestyle Advice

elist <- list(ucb.nocell[[11]], ucb.cell[[11]])

top10s <- as.vector(sapply(elist, function(x) cbind(x$Name[c(1:10)])))
top10s <- subset(top10s, !duplicated(top10s))  # 14

for (i in 1:length(elist))  {  elist[[i]]$rank <- c(1:nrow(elist[[i]])) }
top10tbl <- lapply(elist, function(x) subset(x, x$Name %in% top10s))

for (i in 1:length(top10tbl)) { 
   top10tbl[[i]]$estci <- with(top10tbl[[i]], paste0(sprintf("%.2f", logFC), " (", sprintf("%.2f", CI.L), ", ",
                                                     sprintf("%.2f", CI.R), ")"))
}

for (i in 1:length(top10tbl)) { 
   names(top10tbl[[i]])[c(7,8,10,11)] <- c(paste0("pval.", i), paste0("bhp.", i), paste0("rank.", i), paste0("estci.",i))
}

ptbl <- merge(top10tbl[[1]][,c("Name", "chr", "UCSC_RefGene_Name", "estci.1", "bhp.1", "rank.1")],
              top10tbl[[2]][,c(1,11,8,10)], by="Name", all=T)

ptbl <- ptbl[order(ptbl$rank.1),]
ptbl[,grepl("bhp", names(ptbl))] <- lapply(ptbl[,grepl("bhp", names(ptbl))], function(x) pvalfn(x))
kable(ptbl[,ltbnms], row.names=F, col.names=ltlabs,
      caption="Top 10 Probes by P Value for BMI in Lifestyle Advice", digits=2)


## Top 10 by Log Fold Change


## Intervention at Mean BMI ##

elist <- list(ucb.nocell[[4]], ucb.cell[[4]])

top10s <- as.vector(sapply(elist, function(x) cbind(x$Name[c(1:10)])))
top10s <- subset(top10s, !duplicated(top10s))  # 14

for (i in 1:length(elist))  {  elist[[i]]$rank <- c(1:nrow(elist[[i]])) }
top10tbl <- lapply(elist, function(x) subset(x, x$Name %in% top10s))

for (i in 1:length(top10tbl)) { 
   top10tbl[[i]]$estci <- with(top10tbl[[i]], paste0(sprintf("%.2f", logFC), " (", sprintf("%.2f", CI.L), ", ",
                                                     sprintf("%.2f", CI.R), ")"))
}

for (i in 1:length(top10tbl)) { 
   names(top10tbl[[i]])[c(7,8,9,10)] <- c(paste0("pval.", i), paste0("bhp.", i), paste0("rank.", i), paste0("estci.",i))
}

ltbl <- merge(top10tbl[[1]][,c("Name", "chr", "UCSC_RefGene_Name", "estci.1", "bhp.1", "rank.1")],
              top10tbl[[2]][,c(1,10,8,9)], by="Name", all=T)

ltbl <- ltbl[order(ltbl$rank.1),]
kable(ltbl[,ltbnms], row.names=F, col.names=ltlabs,
      caption="Top 10 Probes by logFC for Intervention at Mean BMI", digits=2)


## Intervention at +5 BMI

elist <- list(ucb.nocell[[6]], ucb.cell[[6]])

top10s <- as.vector(sapply(elist, function(x) cbind(x$Name[c(1:10)])))
top10s <- subset(top10s, !duplicated(top10s))  # 14

for (i in 1:length(elist))  {  elist[[i]]$rank <- c(1:nrow(elist[[i]])) }
top10tbl <- lapply(elist, function(x) subset(x, x$Name %in% top10s))

for (i in 1:length(top10tbl)) { 
   top10tbl[[i]]$estci <- with(top10tbl[[i]], paste0(sprintf("%.2f", logFC), " (", sprintf("%.2f", CI.L), ", ",
                                                     sprintf("%.2f", CI.R), ")"))
}

for (i in 1:length(top10tbl)) { 
   names(top10tbl[[i]])[c(7,8,9,10)] <- c(paste0("pval.", i), paste0("bhp.", i), paste0("rank.", i), paste0("estci.",i))
}

ltbl <- merge(top10tbl[[1]][,c("Name", "chr", "UCSC_RefGene_Name", "estci.1", "bhp.1", "rank.1")],
              top10tbl[[2]][,c(1,10,8,9)], by="Name", all=T)

ltbl <- ltbl[order(ltbl$rank.1),]
kable(ltbl[,ltbnms], row.names=F, col.names=ltlabs,
      caption="Top 10 Probes by logFC for Intervention at +5 BMI", digits=2)


## BMI in Standard Care

elist <- list(ucb.nocell[[10]], ucb.cell[[10]])

top10s <- as.vector(sapply(elist, function(x) cbind(x$Name[c(1:10)])))
top10s <- subset(top10s, !duplicated(top10s))  # 14

for (i in 1:length(elist))  {  elist[[i]]$rank <- c(1:nrow(elist[[i]])) }
top10tbl <- lapply(elist, function(x) subset(x, x$Name %in% top10s))

for (i in 1:length(top10tbl)) { 
   top10tbl[[i]]$estci <- with(top10tbl[[i]], paste0(sprintf("%.2f", logFC), " (", sprintf("%.2f", CI.L), ", ",
                                                     sprintf("%.2f", CI.R), ")"))
}

for (i in 1:length(top10tbl)) { 
   names(top10tbl[[i]])[c(7,8,9,10)] <- c(paste0("pval.", i), paste0("bhp.", i), paste0("rank.", i), paste0("estci.",i))
}

ltbl <- merge(top10tbl[[1]][,c("Name", "chr", "UCSC_RefGene_Name", "estci.1", "bhp.1", "rank.1")],
              top10tbl[[2]][,c(1,10,8,9)], by="Name", all=T)

ltbl <- ltbl[order(ltbl$rank.1),]
kable(ltbl[,ltbnms], row.names=F, col.names=ltlabs,
      caption="Top 10 Probes by logFC for BMI in Standard Care", digits=2)


## BMI in Lifestyle Advice

elist <- list(ucb.nocell[[12]], ucb.cell[[12]])

top10s <- as.vector(sapply(elist, function(x) cbind(x$Name[c(1:10)])))
top10s <- subset(top10s, !duplicated(top10s))  # 14

for (i in 1:length(elist))  {  elist[[i]]$rank <- c(1:nrow(elist[[i]])) }
top10tbl <- lapply(elist, function(x) subset(x, x$Name %in% top10s))

for (i in 1:length(top10tbl)) { 
   top10tbl[[i]]$estci <- with(top10tbl[[i]], paste0(sprintf("%.2f", logFC), " (", sprintf("%.2f", CI.L), ", ",
                                                     sprintf("%.2f", CI.R), ")"))
}

for (i in 1:length(top10tbl)) { 
   names(top10tbl[[i]])[c(7,8,9,10)] <- c(paste0("pval.", i), paste0("bhp.", i), paste0("rank.", i), paste0("estci.",i))
}

ltbl <- merge(top10tbl[[1]][,c("Name", "chr", "UCSC_RefGene_Name", "estci.1", "bhp.1", "rank.1")],
              top10tbl[[2]][,c(1,10,8,9)], by="Name", all=T)

ltbl <- ltbl[order(ltbl$rank.1),]
kable(ltbl[,ltbnms], row.names=F, col.names=ltlabs,
      caption="Top 10 Probes by logFC for BMI in Lifestyle Advice", digits=2)


#-----------------------------------------------#
#  Compare Distribution of p values and logFCs  #
#-----------------------------------------------#

## Intervention at Mean BMI ##

elist <- list(ucb.nocell[[3]], ucb.cell[[3]])

allprbs <- merge(elist[[1]][,c("Name", "logFC", "P.Value")], elist[[2]][,c("Name", "logFC", "P.Value")], by="Name")
names(allprbs) <- c("Name", paste0(rep(c("logFC.", "pval."), 2), rep(c(1:2), each=2)))
                  
allprbsl <- reshape(allprbs, varying=list(paste0("pval.", c(1:2)), paste0("logFC.", c(1:2))),
                  v.names=c("pval", "logFC"), timevar="dat", idvar="Name", direction="long")
allprbsl$dat <- factor(allprbsl$dat, levels=c(1,2), labels=c("No Cell", "Cell"))

kable(summaryBy(pval ~ dat, data=allprbsl, FUN=summary), row.names=F, digits=2,
      caption="Intervention at Mean BMI: P Value Distribution")

ggplot(aes(x=pval, y=dat, col=dat), data=allprbsl) + geom_boxplot() +
   scale_color_viridis(discrete=T, begin=0, end=1) + theme(legend.position="none") +
   labs(x="Unadjusted p value", y="", title="Intervention at Mean BMI")

kable(summaryBy(logFC ~ dat, data=allprbsl, FUN=summary), row.names=F, digits=2,
      caption="Intervention at Mean BMI: logFC Distribution")

ggplot(aes(x=logFC, y=dat, col=dat), data=allprbsl) + geom_boxplot() +
   scale_color_viridis(discrete=T, begin=0, end=1) + theme(legend.position="none") +
   labs(x="Log2 Fold Change", y="", title="Intervention at Mean BMI")


## Intervention at +5 BMI ##

elist <- list(ucb.nocell[[5]], ucb.cell[[5]])

allprbs <- merge(elist[[1]][,c("Name", "logFC", "P.Value")], elist[[2]][,c("Name", "logFC", "P.Value")], by="Name")
names(allprbs) <- c("Name", paste0(rep(c("logFC.", "pval."), 2), rep(c(1:2), each=2)))
                  
allprbsl <- reshape(allprbs, varying=list(paste0("pval.", c(1:2)), paste0("logFC.", c(1:2))),
                  v.names=c("pval", "logFC"), timevar="dat", idvar="Name", direction="long")
allprbsl$dat <- factor(allprbsl$dat, levels=c(1,2), labels=c("No Cell", "Cell"))

kable(summaryBy(pval ~ dat, data=allprbsl, FUN=summary), row.names=F, digits=2,
      caption="Intervention at +5 BMI: P Value Distribution")

ggplot(aes(x=pval, y=dat, col=dat), data=allprbsl) + geom_boxplot() +
   scale_color_viridis(discrete=T, begin=0, end=1) + theme(legend.position="none") +
   labs(x="Unadjusted p value", y="", title="Intervention at +5 BMI")

kable(summaryBy(logFC ~ dat, data=allprbsl, FUN=summary), row.names=F, digits=2,
      caption="Intervention at +5 BMI: logFC Distribution")

ggplot(aes(x=logFC, y=dat, col=dat), data=allprbsl) + geom_boxplot() +
   scale_color_viridis(discrete=T, begin=0, end=1) + theme(legend.position="none") +
   labs(x="Log2 Fold Change", y="", title="Intervention at +5 BMI")

## BMI in Standard Care ##

elist <- list(ucb.nocell[[9]], ucb.cell[[9]])

allprbs <- merge(elist[[1]][,c("Name", "logFC", "P.Value")], elist[[2]][,c("Name", "logFC", "P.Value")], by="Name")
names(allprbs) <- c("Name", paste0(rep(c("logFC.", "pval."), 2), rep(c(1:2), each=2)))
                  
allprbsl <- reshape(allprbs, varying=list(paste0("pval.", c(1:2)), paste0("logFC.", c(1:2))),
                  v.names=c("pval", "logFC"), timevar="dat", idvar="Name", direction="long")
allprbsl$dat <- factor(allprbsl$dat, levels=c(1,2), labels=c("No Cell", "Cell"))

kable(summaryBy(pval ~ dat, data=allprbsl, FUN=summary), row.names=F, digits=2,
      caption="BMI in Standard Care: P Value Distribution")

ggplot(aes(x=pval, y=dat, col=dat), data=allprbsl) + geom_boxplot() +
   scale_color_viridis(discrete=T, begin=0, end=1) + theme(legend.position="none") +
   labs(x="Unadjusted p value", y="", title="BMI in Standard Care")

kable(summaryBy(logFC ~ dat, data=allprbsl, FUN=summary), row.names=F, digits=2,
      caption="BMI in Standard Care: logFC Distribution")

ggplot(aes(x=logFC, y=dat, col=dat), data=allprbsl) + geom_boxplot() +
   scale_color_viridis(discrete=T, begin=0, end=1) + theme(legend.position="none") +
   labs(x="Log2 Fold Change", y="", title="BMI in Standard Care")


## BMI in Lifestyle Advice ##

elist <- list(ucb.nocell[[11]], ucb.cell[[11]])

allprbs <- merge(elist[[1]][,c("Name", "logFC", "P.Value")], elist[[2]][,c("Name", "logFC", "P.Value")], by="Name")
names(allprbs) <- c("Name", paste0(rep(c("logFC.", "pval."), 2), rep(c(1:2), each=2)))
                  
allprbsl <- reshape(allprbs, varying=list(paste0("pval.", c(1:2)), paste0("logFC.", c(1:2))),
                  v.names=c("pval", "logFC"), timevar="dat", idvar="Name", direction="long")
allprbsl$dat <- factor(allprbsl$dat, levels=c(1,2), labels=c("No Cell", "Cell"))

kable(summaryBy(pval ~ dat, data=allprbsl, FUN=summary), row.names=F, digits=2,
      caption="BMI in Lifestyle Advice: P Value Distribution")

ggplot(aes(x=pval, y=dat, col=dat), data=allprbsl) + geom_boxplot() +
   scale_color_viridis(discrete=T, begin=0, end=1) + theme(legend.position="none") +
   labs(x="Unadjusted p value", y="", title="BMI in Lifestyle Advice")

kable(summaryBy(logFC ~ dat, data=allprbsl, FUN=summary), row.names=F, digits=2,
      caption="BMI in Lifestyle Advice: logFC Distribution")

ggplot(aes(x=logFC, y=dat, col=dat), data=allprbsl) + geom_boxplot() +
   scale_color_viridis(discrete=T, begin=0, end=1) + theme(legend.position="none") +
   labs(x="Log2 Fold Change", y="", title="BMI in Lifestyle Advice")


```

# Compare Cell-Adjusted Models Between Normalisation Methods

## No ComBat Processing

(Comparison of models adjusted for batch and cell)

``` {r nocbcell, results="asis", eval=F}

sqn <- readRDS(file.path(datpath, "Model Fit Results/Methods Comparison/Probe Rankings/sqn.nocb.m3.RDS"))
bmiq <- readRDS(file.path(datpath, "Model Fit Results/Methods Comparison/Probe Rankings/bmiq.nocb.m3.RDS"))
swan <- readRDS(file.path(datpath, "Model Fit Results/Methods Comparison/Probe Rankings/swan.nocb.m3.RDS"))

#--------------------------------------------------------------------------------------------------------------------------------#
#                                                                                                                                #
#  Compare top 10 tables between post-filtered and pre-filtered data models (and also between different batch handling methods)  #
#                                                                                                                                #
#--------------------------------------------------------------------------------------------------------------------------------#

#-----------------------#
#   Top 10 by P Value   #
#-----------------------#

ltbnms <- c("Name", "chr", "UCSC_RefGene_Name", "estci.1", "bhp.1", "rank.1", "estci.2", "bhp.2", "rank.2", 
            "estci.3", "bhp.3", "rank.3")
ltlabs <- c("Name", "chr", "UCSC RefGene Name", "logFC SQN", "BH p SQN", "Rank SQN", "logFC BMIQ", "BH p BMIQ",
             "Rank BMIQ", "logFC SWAN", "BH p SWAN", "Rank SWAN")

## Intervention at Mean BMI ##

list1 <- list(sqn[[3]], bmiq[[3]], swan[[3]])

int_bmi1 <- as.vector(sapply(list1, function(x) cbind(x$Name[c(1:10)])))
int_bmi1 <- subset(int_bmi1, !duplicated(int_bmi1))  # 15

for (i in 1:length(list1))  {  list1[[i]]$rank <- c(1:nrow(list1[[i]])) }
tbl_int1 <- lapply(list1, function(x) subset(x, x$Name %in% int_bmi1))

for (i in 1:length(tbl_int1)) { 
   tbl_int1[[i]]$estci <- with(tbl_int1[[i]], paste0(sprintf("%.2f", logFC), " (", sprintf("%.2f", CI.L), ", ",
                                                     sprintf("%.2f", CI.R), ")"))
}

for (i in 1:length(tbl_int1)) { 
   names(tbl_int1[[i]])[c(7,8,10,11)] <- c(paste0("pval.", i), paste0("bhp.", i), paste0("rank.", i), paste0("estci.",i))
}

int1 <- tbl_int1[[1]][,c("Name", "chr", "UCSC_RefGene_Name", "estci.1", "bhp.1", "rank.1")]
for (i in 2:3) {
   int1 <- merge(int1, tbl_int1[[i]][,c(1,11,8,10)], by="Name", all=T)
}

int1 <- int1[order(int1$rank.1),]
int1[,grepl("bhp", names(int1))] <- lapply(int1[,grepl("bhp", names(int1))], function(x) pvalfn(x))
kable(int1[,ltbnms], row.names=F, col.names=ltlabs,
      caption="Top 10 Probes by P Value for Intervention at Mean BMI", digits=2)


## Intervention at +5 BMI ##

list2 <- list(sqn[[5]], bmiq[[5]], swan[[5]])

int_bmi2 <- as.vector(sapply(list2, function(x) cbind(x$Name[c(1:10)])))
int_bmi2 <- subset(int_bmi2, !duplicated(int_bmi2))  # 15

for (i in 1:length(list2))  {  list2[[i]]$rank <- c(1:nrow(list2[[i]])) }
tbl_int2 <- lapply(list2, function(x) subset(x, x$Name %in% int_bmi2))

for (i in 1:length(tbl_int2)) { 
   tbl_int2[[i]]$estci <- with(tbl_int2[[i]], paste0(sprintf("%.2f", logFC), " (", sprintf("%.2f", CI.L), ", ",
                                                     sprintf("%.2f", CI.R), ")"))
}

for (i in 1:length(tbl_int2)) { 
   names(tbl_int2[[i]])[c(7,8,10,11)] <- c(paste0("pval.", i), paste0("bhp.", i), paste0("rank.", i), paste0("estci.",i))
}

int2 <- tbl_int2[[1]][,c("Name", "chr", "UCSC_RefGene_Name", "estci.1", "bhp.1", "rank.1")]
for (i in 2:3) {
   int2 <- merge(int2, tbl_int2[[i]][,c(1,11,8,10)], by="Name", all=T)
}

int2 <- int2[order(int2$rank.1),]
int2[,grepl("bhp", names(int2))] <- lapply(int2[,grepl("bhp", names(int2))], function(x) pvalfn(x))
kable(int2[,ltbnms], row.names=F, col.names=ltlabs,
      caption="Top 10 Probes by P Value for Intervention at +5 BMI", digits=2)

## BMI in Standard Care ##

list3 <- list(sqn[[9]], bmiq[[9]], swan[[9]])

int_bmi3 <- as.vector(sapply(list3, function(x) cbind(x$Name[c(1:10)])))
int_bmi3 <- subset(int_bmi3, !duplicated(int_bmi3))  # 16

for (i in 1:length(list3))  {  list3[[i]]$rank <- c(1:nrow(list3[[i]])) }
tbl_int3 <- lapply(list3, function(x) subset(x, x$Name %in% int_bmi3))

for (i in 1:length(tbl_int3)) { 
   tbl_int3[[i]]$estci <- with(tbl_int3[[i]], paste0(sprintf("%.2f", logFC), " (", sprintf("%.2f", CI.L), ", ",
                                                     sprintf("%.2f", CI.R), ")"))
      }

for (i in 1:length(tbl_int3)) { 
   names(tbl_int3[[i]])[c(7,8,10,11)] <- c(paste0("pval.", i), paste0("bhp.", i), paste0("rank.", i), paste0("estci.",i))
}

int3 <- tbl_int3[[1]][,c("Name", "chr", "UCSC_RefGene_Name", "estci.1", "bhp.1", "rank.1")]
for (i in 2:3) {
   int3 <- merge(int3, tbl_int3[[i]][,c(1,11,8,10)], by="Name", all=T)
}

int3 <- int3[order(int3$rank.1),]
int3[,grepl("bhp", names(int3))] <- lapply(int3[,grepl("bhp", names(int3))], function(x) pvalfn(x))
kable(int3[,ltbnms], row.names=F, col.names=ltlabs, caption="Top 10 Probes by P Value for BMI in Standard Care", digits=2)


## BMI in Lifestyle Advice ##

list4 <- list(sqn[[11]], bmiq[[11]], swan[[11]])

int_bmi4 <- as.vector(sapply(list4, function(x) cbind(x$Name[c(1:10)])))
int_bmi4 <- subset(int_bmi4, !duplicated(int_bmi4))  # 16

for (i in 1:length(list4))  {  list4[[i]]$rank <- c(1:nrow(list4[[i]])) }
tbl_int4 <- lapply(list4, function(x) subset(x, x$Name %in% int_bmi4))

for (i in 1:length(tbl_int4)) { 
   tbl_int4[[i]]$estci <- with(tbl_int4[[i]], paste0(sprintf("%.2f", logFC), " (", sprintf("%.2f", CI.L), ", ",
                                                     sprintf("%.2f", CI.R), ")"))
      }

for (i in 1:length(tbl_int4)) { 
   names(tbl_int4[[i]])[c(7,8,10,11)] <- c(paste0("pval.", i), paste0("bhp.", i), paste0("rank.", i), paste0("estci.",i))
}

int4 <- tbl_int4[[1]][,c("Name", "chr", "UCSC_RefGene_Name", "estci.1", "bhp.1", "rank.1")]
for (i in 2:3) {
   int4 <- merge(int4, tbl_int4[[i]][,c(1,11,8,10)], by="Name", all=T)
}

int4 <- int4[order(int4$rank.1),]
int4[,grepl("bhp", names(int4))] <- lapply(int4[,grepl("bhp", names(int4))], function(x) pvalfn(x))
kable(int4[,ltbnms], row.names=F, col.names=ltlabs, caption="Top 10 Probes by P Value for BMI in Lifestyle Advice", digits=2)


#-----------------------------#
#  Top 10 by log Fold Change  #
#-----------------------------#

## Intervention at Mean BMI ##

list1 <- list(sqn[[4]], bmiq[[4]], swan[[4]])

int_bmi1 <- as.vector(sapply(list1, function(x) cbind(x$Name[c(1:10)])))
int_bmi1 <- subset(int_bmi1, !duplicated(int_bmi1))  # 14

for (i in 1:length(list1))  {  list1[[i]]$rank <- c(1:nrow(list1[[i]])) }
tbl_int1 <- lapply(list1, function(x) subset(x, x$Name %in% int_bmi1))
for (i in 1:length(tbl_int1)) { 
   tbl_int1[[i]]$estci <- with(tbl_int1[[i]], paste0(sprintf("%.2f", logFC), " (", sprintf("%.2f", CI.L), ", ",
                                                     sprintf("%.2f", CI.R), ")"))
}

for (i in 1:length(tbl_int1)) { 
   names(tbl_int1[[i]])[c(7,8,9,10)] <- c(paste0("pval.", i), paste0("bhp.", i), paste0("rank.", i), paste0("estci.",i))
}

int1 <- tbl_int1[[1]][,c("Name", "chr", "UCSC_RefGene_Name", "estci.1", "bhp.1", "rank.1")]
for (i in 2:3) {
   int1 <- merge(int1, tbl_int1[[i]][,c(1,10,8,9)], by="Name", all=T)
}

int1 <- int1[order(int1$rank.1),]
kable(int1[,ltbnms], row.names=F, col.names=ltlabs, caption="Top 10 Probes by logFC for Intervention at Mean BMI", digits=2)


## Intervention at +5 BMI ##

list2 <- list(sqn[[6]], bmiq[[6]], swan[[6]])

int_bmi2 <- as.vector(sapply(list2, function(x) cbind(x$Name[c(1:10)])))
int_bmi2 <- subset(int_bmi2, !duplicated(int_bmi2))

for (i in 1:length(list2))  {  list2[[i]]$rank <- c(1:nrow(list2[[i]])) }
tbl_int2 <- lapply(list2, function(x) subset(x, x$Name %in% int_bmi2))
for (i in 1:length(tbl_int2)) { 
   tbl_int2[[i]]$estci <- with(tbl_int2[[i]], paste0(sprintf("%.2f", logFC), " (", sprintf("%.2f", CI.L), ", ",
                                                     sprintf("%.2f", CI.R), ")"))
}

for (i in 1:length(tbl_int2)) { 
   names(tbl_int2[[i]])[c(7,8,9,10)] <- c(paste0("pval.", i), paste0("bhp.", i), paste0("rank.", i), paste0("estci.",i))
}

int2 <- tbl_int2[[1]][,c("Name", "chr", "UCSC_RefGene_Name", "estci.1", "bhp.1", "rank.1")]
for (i in 2:3) {
   int2 <- merge(int2, tbl_int2[[i]][,c(1,10,8,9)], by="Name", all=T)
}

int2 <- int2[order(int2$rank.1),]
kable(int2[,ltbnms], row.names=F, col.names=ltlabs, caption="Top 10 Probes by logFC for Intervention at +5 BMI", digits=2)


## BMI in Standard Care ##

list3 <- list(sqn[[10]], bmiq[[10]], swan[[10]])

int_bmi3 <- as.vector(sapply(list3, function(x) cbind(x$Name[c(1:10)])))
int_bmi3 <- subset(int_bmi3, !duplicated(int_bmi3))

for (i in 1:length(list3))  {  list3[[i]]$rank <- c(1:nrow(list3[[i]])) }
tbl_int3 <- lapply(list3, function(x) subset(x, x$Name %in% int_bmi3))
for (i in 1:length(tbl_int3)) { 
   tbl_int3[[i]]$estci <- with(tbl_int3[[i]], paste0(sprintf("%.2f", logFC), " (", sprintf("%.2f", CI.L), ", ",
                                                     sprintf("%.2f", CI.R), ")"))
}

for (i in 1:length(tbl_int3)) { 
   names(tbl_int3[[i]])[c(7,8,9,10)] <- c(paste0("pval.", i), paste0("bhp.", i), paste0("rank.", i), paste0("estci.",i))
}

int3 <- tbl_int3[[1]][,c("Name", "chr", "UCSC_RefGene_Name", "estci.1", "bhp.1", "rank.1")]
for (i in 2:3) {
   int3 <- merge(int3, tbl_int3[[i]][,c(1,10,8,9)], by="Name", all=T)
}

int3 <- int3[order(int3$rank.1),]
kable(int3[,ltbnms], row.names=F, col.names=ltlabs, caption="Top 10 Probes by logFC for BMI in Standard Care", digits=2)


## BMI in Lifestyle Advice ##

list4 <- list(sqn[[12]], bmiq[[12]], swan[[12]])

int_bmi4 <- as.vector(sapply(list4, function(x) cbind(x$Name[c(1:10)])))
int_bmi4 <- subset(int_bmi4, !duplicated(int_bmi4))

for (i in 1:length(list4))  {  list4[[i]]$rank <- c(1:nrow(list4[[i]])) }
tbl_int4 <- lapply(list4, function(x) subset(x, x$Name %in% int_bmi4))
for (i in 1:length(tbl_int4)) { 
   tbl_int4[[i]]$estci <- with(tbl_int4[[i]], paste0(sprintf("%.2f", logFC), " (", sprintf("%.2f", CI.L), ", ",
                                                     sprintf("%.2f", CI.R), ")"))
}

for (i in 1:length(tbl_int4)) { 
   names(tbl_int4[[i]])[c(7,8,9,10)] <- c(paste0("pval.", i), paste0("bhp.", i), paste0("rank.", i), paste0("estci.",i))
}

int4 <- tbl_int4[[1]][,c("Name", "chr", "UCSC_RefGene_Name", "estci.1", "bhp.1", "rank.1")]
for (i in 2:3) {
   int4 <- merge(int4, tbl_int4[[i]][,c(1,10,8,9)], by="Name", all=T)
}

int4 <- int4[order(int4$rank.1),]
kable(int4[,ltbnms], row.names=F, col.names=ltlabs, caption="Top 10 Probes by logFC for BMI in Lifestyle Advice", digits=2)


#----------------------------------------------------------#
#  Compare distributions of p values and log Fold Changes  #
#----------------------------------------------------------#

list1 <- list(sqn[[3]], bmiq[[3]], swan[[3]])

int1p <- list1[[1]][,c("Name", "logFC", "P.Value")]
for (i in c(2:3)) { 
   int1p <- merge(int1p, list1[[i]][,c("Name", "logFC", "P.Value")], by="Name")
}

names(int1p) <- c("Name", paste0(rep(c("logFC.", "pval."), 3), rep(c(1:3), each=2)))
                  
int1pl <- reshape(int1p, varying=list(paste0("pval.", c(1:3)), paste0("logFC.", c(1:3))),
                  v.names=c("pval", "logFC"), timevar="dat", idvar="Name", direction="long")

int1pl$dat <- factor(int1pl$dat, levels=c(1,2,3), labels=c("SQN", "BMIQ", "SWAN"))

kable(summaryBy(pval ~ dat, data=int1pl, FUN=summary), row.names=F, digits=2,
      caption="Intervention at Mean BMI: P Value Distribution")

ggplot(aes(x=pval, y=dat, col=dat), data=int1pl) + geom_boxplot() +
   scale_color_viridis(discrete=T, begin=0, end=1) + theme(legend.position="none") +
   labs(x="Unadjusted p value", y="", title="Intervention at Mean BMI") 

kable(summaryBy(logFC ~ dat, data=int1pl, FUN=summary), row.names=F, digits=2,
      caption="Intervention at Mean BMI: logFC Distribution")

ggplot(aes(x=logFC, y=dat, col=dat), data=int1pl) + geom_boxplot() +
   scale_color_viridis(discrete=T, begin=0, end=1) + theme(legend.position="none") +
   labs(x="Log2 Fold Change", y="", title="Intervention at Mean BMI")


# Intervention at BMI + 5

list2 <- list(sqn[[5]], bmiq[[5]], swan[[5]])

int2p <- list2[[1]][,c("Name", "logFC", "P.Value")]
for (i in c(2:3)) { 
   int2p <- merge(int2p, list2[[i]][,c("Name", "logFC", "P.Value")], by="Name")
}

names(int2p) <- c("Name", paste0(rep(c("logFC.", "pval."), 3), rep(c(1:3), each=2)))
                  
int2pl <- reshape(int2p, varying=list(paste0("pval.", c(1:3)), paste0("logFC.", c(1:3))),
                  v.names=c("pval", "logFC"), timevar="dat", idvar="Name", direction="long")

int2pl$dat <- factor(int2pl$dat, levels=c(1,2,3), labels=c("SQN", "BMIQ", "SWAN"))

kable(summaryBy(pval ~ dat, data=int2pl, FUN=summary), row.names=F, digits=2,
      caption="Intervention at +5 BMI: P Value Distribution")

ggplot(aes(x=pval, y=dat, col=dat), data=int2pl) + geom_boxplot() +
   scale_color_viridis(discrete=T, begin=0, end=1) + theme(legend.position="none") +
   labs(x="Unadjusted p value", y="", title="Intervention at +5 BMI")

kable(summaryBy(logFC ~ dat, data=int2pl, FUN=summary), row.names=F, digits=2,
      caption="Intervention at +5 BMI: logFC Distribution")

ggplot(aes(x=logFC, y=dat, col=dat), data=int2pl) + geom_boxplot() +
   scale_color_viridis(discrete=T, begin=0, end=1) + theme(legend.position="none") +
   labs(x="Log2 Fold Change", y="", title="Intervention at +5 BMI")


## BMI in Standard Care ##

list3 <- list(sqn[[9]], bmiq[[9]], swan[[9]])

int3p <- list3[[1]][,c("Name", "logFC", "P.Value")]
for (i in c(2:3)) { 
   int3p <- merge(int3p, list3[[i]][,c("Name", "logFC", "P.Value")], by="Name")
}

names(int3p) <- c("Name", paste0(rep(c("logFC.", "pval."), 3), rep(c(1:3), each=2)))
                  
int3pl <- reshape(int3p, varying=list(paste0("pval.", c(1:3)), paste0("logFC.", c(1:3))),
                  v.names=c("pval", "logFC"), timevar="dat", idvar="Name", direction="long")
   int3pl$dat <- factor(int3pl$dat, levels=c(1,2,3), labels=c("SQN", "BMIQ", "SWAN"))

kable(summaryBy(pval ~ dat, data=int3pl, FUN=summary), row.names=F, digits=2,
      caption="BMI in Standard Care: P Value Distribution")

ggplot(aes(x=pval, y=dat, col=dat), data=int3pl) + geom_boxplot() +
   scale_color_viridis(discrete=T, begin=0, end=1) + theme(legend.position="none") +
   labs(x="Unadjusted p value", y="", title="BMI in Standard Care")

kable(summaryBy(logFC ~ dat, data=int3pl, FUN=summary), row.names=F, digits=2,
      caption="BMI in Standard Care: logFC Distribution")

ggplot(aes(x=logFC, y=dat, col=dat), data=int3pl) + geom_boxplot() +
   scale_color_viridis(discrete=T, begin=0, end=1) + theme(legend.position="none") +
   labs(x="Log2 Fold Change", y="", title="BMI in Standard Care")

## BMI in Lifestyle Advice ##

list4 <- list(sqn[[11]], bmiq[[11]], swan[[11]])

int4p <- list4[[1]][,c("Name", "logFC", "P.Value")]
for (i in c(2:3)) { 
   int4p <- merge(int4p, list4[[i]][,c("Name", "logFC", "P.Value")], by="Name")
}

names(int4p) <- c("Name", paste0(rep(c("logFC.", "pval."), 3), rep(c(1:3), each=2)))
                  
int4pl <- reshape(int4p, varying=list(paste0("pval.", c(1:3)), paste0("logFC.", c(1:3))),
                  v.names=c("pval", "logFC"), timevar="dat", idvar="Name", direction="long")
   int4pl$dat <- factor(int4pl$dat, levels=c(1,2,3), labels=c("SQN", "BMIQ", "SWAN"))

kable(summaryBy(pval ~ dat, data=int4pl, FUN=summary), row.names=F, digits=2,
      caption="BMI in Lifestyle Advice: P Value Distribution")

ggplot(aes(x=pval, y=dat, col=dat), data=int4pl) + geom_boxplot() +
   scale_color_viridis(discrete=T, begin=0, end=1) + theme(legend.position="none") +
   labs(x="Unadjusted p value", y="", title="BMI in Lifestyle Advice")

kable(summaryBy(logFC ~ dat, data=int4pl, FUN=summary), row.names=F, digits=2,
      caption="BMI in Lifestyle Advice: logFC Distribution")

ggplot(aes(x=logFC, y=dat, col=dat), data=int4pl) + geom_boxplot() +
   scale_color_viridis(discrete=T, begin=0, end=1) + theme(legend.position="none") +
   labs(x="Log2 Fold Change", y="", title="BMI in Lifestyle Advice")


rm(list1, list2, list3, list4, int1p, int1pl, int2p, int2pl, int3p, int3pl, int4p, int4pl,
   sqn, bmiq, swan, int1, int2, int3, int4)


```


## Supervised ComBat Processed Data

``` {r scbcell, results="asis"}

sqn <- readRDS(file.path(datpath, "Model Fit Results/Methods Comparison/Probe Rankings/sqn.scb.m3.RDS"))
bmiq <- readRDS(file.path(datpath, "Model Fit Results/Methods Comparison/Probe Rankings/bmiq.scb.m3.RDS"))
swan <- readRDS(file.path(datpath, "Model Fit Results/Methods Comparison/Probe Rankings/swan.scb.m3.RDS"))

#--------------------------------------------------------------------------------------------------------------------------------#
#                                                                                                                                #
#  Compare top 10 tables between post-filtered and pre-filtered data models (and also between different batch handling methods)  #
#                                                                                                                                #
#--------------------------------------------------------------------------------------------------------------------------------#

#-----------------------#
#   Top 10 by P Value   #
#-----------------------#

ltbnms <- c("Name", "chr", "UCSC_RefGene_Name", "estci.1", "bhp.1", "rank.1", "estci.2", "bhp.2", "rank.2", 
            "estci.3", "bhp.3", "rank.3")
ltlabs <- c("Name", "chr", "UCSC RefGene Name", "logFC SQN", "BH p SQN", "Rank SQN", "logFC BMIQ", "BH p BMIQ",
             "Rank BMIQ", "logFC SWAN", "BH p SWAN", "Rank SWAN")

## Intervention at Mean BMI ##

list1 <- list(sqn[[3]], bmiq[[3]], swan[[3]])

int_bmi1 <- as.vector(sapply(list1, function(x) cbind(x$Name[c(1:10)])))
int_bmi1 <- subset(int_bmi1, !duplicated(int_bmi1))  # 15

for (i in 1:length(list1))  {  list1[[i]]$rank <- c(1:nrow(list1[[i]])) }
tbl_int1 <- lapply(list1, function(x) subset(x, x$Name %in% int_bmi1))

for (i in 1:length(tbl_int1)) { 
   tbl_int1[[i]]$estci <- with(tbl_int1[[i]], paste0(sprintf("%.2f", logFC), " (", sprintf("%.2f", CI.L), ", ",
                                                     sprintf("%.2f", CI.R), ")"))
}

for (i in 1:length(tbl_int1)) { 
   names(tbl_int1[[i]])[c(7,8,10,11)] <- c(paste0("pval.", i), paste0("bhp.", i), paste0("rank.", i), paste0("estci.",i))
}

int1 <- tbl_int1[[1]][,c("Name", "chr", "UCSC_RefGene_Name", "estci.1", "bhp.1", "rank.1")]
for (i in 2:3) {
   int1 <- merge(int1, tbl_int1[[i]][,c(1,11,8,10)], by="Name", all=T)
}

int1 <- int1[order(int1$rank.1),]
int1[,grepl("bhp", names(int1))] <- lapply(int1[,grepl("bhp", names(int1))], function(x) pvalfn(x))
kable(int1[,ltbnms], row.names=F, col.names=ltlabs,
      caption="Top 10 Probes by P Value for Intervention at Mean BMI", digits=2)


## Intervention at +5 BMI ##

list2 <- list(sqn[[5]], bmiq[[5]], swan[[5]])

int_bmi2 <- as.vector(sapply(list2, function(x) cbind(x$Name[c(1:10)])))
int_bmi2 <- subset(int_bmi2, !duplicated(int_bmi2))  # 15

for (i in 1:length(list2))  {  list2[[i]]$rank <- c(1:nrow(list2[[i]])) }
tbl_int2 <- lapply(list2, function(x) subset(x, x$Name %in% int_bmi2))

for (i in 1:length(tbl_int2)) { 
   tbl_int2[[i]]$estci <- with(tbl_int2[[i]], paste0(sprintf("%.2f", logFC), " (", sprintf("%.2f", CI.L), ", ",
                                                     sprintf("%.2f", CI.R), ")"))
}

for (i in 1:length(tbl_int2)) { 
   names(tbl_int2[[i]])[c(7,8,10,11)] <- c(paste0("pval.", i), paste0("bhp.", i), paste0("rank.", i), paste0("estci.",i))
}

int2 <- tbl_int2[[1]][,c("Name", "chr", "UCSC_RefGene_Name", "estci.1", "bhp.1", "rank.1")]
for (i in 2:3) {
   int2 <- merge(int2, tbl_int2[[i]][,c(1,11,8,10)], by="Name", all=T)
}

int2 <- int2[order(int2$rank.1),]
int2[,grepl("bhp", names(int2))] <- lapply(int2[,grepl("bhp", names(int2))], function(x) pvalfn(x))
kable(int2[,ltbnms], row.names=F, col.names=ltlabs,
      caption="Top 10 Probes by P Value for Intervention at +5 BMI", digits=2)

## BMI in Standard Care ##

list3 <- list(sqn[[9]], bmiq[[9]], swan[[9]])

int_bmi3 <- as.vector(sapply(list3, function(x) cbind(x$Name[c(1:10)])))
int_bmi3 <- subset(int_bmi3, !duplicated(int_bmi3))  # 16

for (i in 1:length(list3))  {  list3[[i]]$rank <- c(1:nrow(list3[[i]])) }
tbl_int3 <- lapply(list3, function(x) subset(x, x$Name %in% int_bmi3))

for (i in 1:length(tbl_int3)) { 
   tbl_int3[[i]]$estci <- with(tbl_int3[[i]], paste0(sprintf("%.2f", logFC), " (", sprintf("%.2f", CI.L), ", ",
                                                     sprintf("%.2f", CI.R), ")"))
      }

for (i in 1:length(tbl_int3)) { 
   names(tbl_int3[[i]])[c(7,8,10,11)] <- c(paste0("pval.", i), paste0("bhp.", i), paste0("rank.", i), paste0("estci.",i))
}

int3 <- tbl_int3[[1]][,c("Name", "chr", "UCSC_RefGene_Name", "estci.1", "bhp.1", "rank.1")]
for (i in 2:3) {
   int3 <- merge(int3, tbl_int3[[i]][,c(1,11,8,10)], by="Name", all=T)
}

int3 <- int3[order(int3$rank.1),]
int3[,grepl("bhp", names(int3))] <- lapply(int3[,grepl("bhp", names(int3))], function(x) pvalfn(x))
kable(int3[,ltbnms], row.names=F, col.names=ltlabs, caption="Top 10 Probes by P Value for BMI in Standard Care", digits=2)


## BMI in Lifestyle Advice ##

list4 <- list(sqn[[11]], bmiq[[11]], swan[[11]])

int_bmi4 <- as.vector(sapply(list4, function(x) cbind(x$Name[c(1:10)])))
int_bmi4 <- subset(int_bmi4, !duplicated(int_bmi4))  # 16

for (i in 1:length(list4))  {  list4[[i]]$rank <- c(1:nrow(list4[[i]])) }
tbl_int4 <- lapply(list4, function(x) subset(x, x$Name %in% int_bmi4))

for (i in 1:length(tbl_int4)) { 
   tbl_int4[[i]]$estci <- with(tbl_int4[[i]], paste0(sprintf("%.2f", logFC), " (", sprintf("%.2f", CI.L), ", ",
                                                     sprintf("%.2f", CI.R), ")"))
      }

for (i in 1:length(tbl_int4)) { 
   names(tbl_int4[[i]])[c(7,8,10,11)] <- c(paste0("pval.", i), paste0("bhp.", i), paste0("rank.", i), paste0("estci.",i))
}

int4 <- tbl_int4[[1]][,c("Name", "chr", "UCSC_RefGene_Name", "estci.1", "bhp.1", "rank.1")]
for (i in 2:3) {
   int4 <- merge(int4, tbl_int4[[i]][,c(1,11,8,10)], by="Name", all=T)
}

int4 <- int4[order(int4$rank.1),]
int4[,grepl("bhp", names(int4))] <- lapply(int4[,grepl("bhp", names(int4))], function(x) pvalfn(x))
kable(int4[,ltbnms], row.names=F, col.names=ltlabs, caption="Top 10 Probes by P Value for BMI in Lifestyle Advice", digits=2)


#-----------------------------#
#  Top 10 by log Fold Change  #
#-----------------------------#

## Intervention at Mean BMI ##

list1 <- list(sqn[[4]], bmiq[[4]], swan[[4]])

int_bmi1 <- as.vector(sapply(list1, function(x) cbind(x$Name[c(1:10)])))
int_bmi1 <- subset(int_bmi1, !duplicated(int_bmi1))  # 14

for (i in 1:length(list1))  {  list1[[i]]$rank <- c(1:nrow(list1[[i]])) }
tbl_int1 <- lapply(list1, function(x) subset(x, x$Name %in% int_bmi1))
for (i in 1:length(tbl_int1)) { 
   tbl_int1[[i]]$estci <- with(tbl_int1[[i]], paste0(sprintf("%.2f", logFC), " (", sprintf("%.2f", CI.L), ", ",
                                                     sprintf("%.2f", CI.R), ")"))
}

for (i in 1:length(tbl_int1)) { 
   names(tbl_int1[[i]])[c(7,8,9,10)] <- c(paste0("pval.", i), paste0("bhp.", i), paste0("rank.", i), paste0("estci.",i))
}

int1 <- tbl_int1[[1]][,c("Name", "chr", "UCSC_RefGene_Name", "estci.1", "bhp.1", "rank.1")]
for (i in 2:3) {
   int1 <- merge(int1, tbl_int1[[i]][,c(1,10,8,9)], by="Name", all=T)
}

int1 <- int1[order(int1$rank.1),]
kable(int1[,ltbnms], row.names=F, col.names=ltlabs, caption="Top 10 Probes by logFC for Intervention at Mean BMI", digits=2)


## Intervention at +5 BMI ##

list2 <- list(sqn[[6]], bmiq[[6]], swan[[6]])

int_bmi2 <- as.vector(sapply(list2, function(x) cbind(x$Name[c(1:10)])))
int_bmi2 <- subset(int_bmi2, !duplicated(int_bmi2))

for (i in 1:length(list2))  {  list2[[i]]$rank <- c(1:nrow(list2[[i]])) }
tbl_int2 <- lapply(list2, function(x) subset(x, x$Name %in% int_bmi2))
for (i in 1:length(tbl_int2)) { 
   tbl_int2[[i]]$estci <- with(tbl_int2[[i]], paste0(sprintf("%.2f", logFC), " (", sprintf("%.2f", CI.L), ", ",
                                                     sprintf("%.2f", CI.R), ")"))
}

for (i in 1:length(tbl_int2)) { 
   names(tbl_int2[[i]])[c(7,8,9,10)] <- c(paste0("pval.", i), paste0("bhp.", i), paste0("rank.", i), paste0("estci.",i))
}

int2 <- tbl_int2[[1]][,c("Name", "chr", "UCSC_RefGene_Name", "estci.1", "bhp.1", "rank.1")]
for (i in 2:3) {
   int2 <- merge(int2, tbl_int2[[i]][,c(1,10,8,9)], by="Name", all=T)
}

int2 <- int2[order(int2$rank.1),]
kable(int2[,ltbnms], row.names=F, col.names=ltlabs, caption="Top 10 Probes by logFC for Intervention at +5 BMI", digits=2)


## BMI in Standard Care ##

list3 <- list(sqn[[10]], bmiq[[10]], swan[[10]])

int_bmi3 <- as.vector(sapply(list3, function(x) cbind(x$Name[c(1:10)])))
int_bmi3 <- subset(int_bmi3, !duplicated(int_bmi3))

for (i in 1:length(list3))  {  list3[[i]]$rank <- c(1:nrow(list3[[i]])) }
tbl_int3 <- lapply(list3, function(x) subset(x, x$Name %in% int_bmi3))
for (i in 1:length(tbl_int3)) { 
   tbl_int3[[i]]$estci <- with(tbl_int3[[i]], paste0(sprintf("%.2f", logFC), " (", sprintf("%.2f", CI.L), ", ",
                                                     sprintf("%.2f", CI.R), ")"))
}

for (i in 1:length(tbl_int3)) { 
   names(tbl_int3[[i]])[c(7,8,9,10)] <- c(paste0("pval.", i), paste0("bhp.", i), paste0("rank.", i), paste0("estci.",i))
}

int3 <- tbl_int3[[1]][,c("Name", "chr", "UCSC_RefGene_Name", "estci.1", "bhp.1", "rank.1")]
for (i in 2:3) {
   int3 <- merge(int3, tbl_int3[[i]][,c(1,10,8,9)], by="Name", all=T)
}

int3 <- int3[order(int3$rank.1),]
kable(int3[,ltbnms], row.names=F, col.names=ltlabs, caption="Top 10 Probes by logFC for BMI in Standard Care", digits=2)


## BMI in Lifestyle Advice ##

list4 <- list(sqn[[12]], bmiq[[12]], swan[[12]])

int_bmi4 <- as.vector(sapply(list4, function(x) cbind(x$Name[c(1:10)])))
int_bmi4 <- subset(int_bmi4, !duplicated(int_bmi4))

for (i in 1:length(list4))  {  list4[[i]]$rank <- c(1:nrow(list4[[i]])) }
tbl_int4 <- lapply(list4, function(x) subset(x, x$Name %in% int_bmi4))
for (i in 1:length(tbl_int4)) { 
   tbl_int4[[i]]$estci <- with(tbl_int4[[i]], paste0(sprintf("%.2f", logFC), " (", sprintf("%.2f", CI.L), ", ",
                                                     sprintf("%.2f", CI.R), ")"))
}

for (i in 1:length(tbl_int4)) { 
   names(tbl_int4[[i]])[c(7,8,9,10)] <- c(paste0("pval.", i), paste0("bhp.", i), paste0("rank.", i), paste0("estci.",i))
}

int4 <- tbl_int4[[1]][,c("Name", "chr", "UCSC_RefGene_Name", "estci.1", "bhp.1", "rank.1")]
for (i in 2:3) {
   int4 <- merge(int4, tbl_int4[[i]][,c(1,10,8,9)], by="Name", all=T)
}

int4 <- int4[order(int4$rank.1),]
kable(int4[,ltbnms], row.names=F, col.names=ltlabs, caption="Top 10 Probes by logFC for BMI in Lifestyle Advice", digits=2)


#----------------------------------------------------------#
#  Compare distributions of p values and log Fold Changes  #
#----------------------------------------------------------#

list1 <- list(sqn[[3]], bmiq[[3]], swan[[3]])

int1p <- list1[[1]][,c("Name", "logFC", "P.Value")]
for (i in c(2:3)) { 
   int1p <- merge(int1p, list1[[i]][,c("Name", "logFC", "P.Value")], by="Name")
}

names(int1p) <- c("Name", paste0(rep(c("logFC.", "pval."), 3), rep(c(1:3), each=2)))
                  
int1pl <- reshape(int1p, varying=list(paste0("pval.", c(1:3)), paste0("logFC.", c(1:3))),
                  v.names=c("pval", "logFC"), timevar="dat", idvar="Name", direction="long")

int1pl$dat <- factor(int1pl$dat, levels=c(1,2,3), labels=c("SQN", "BMIQ", "SWAN"))

kable(summaryBy(pval ~ dat, data=int1pl, FUN=summary), row.names=F, digits=2,
      caption="Intervention at Mean BMI: P Value Distribution")

ggplot(aes(x=pval, y=dat, col=dat), data=int1pl) + geom_boxplot() +
   scale_color_viridis(discrete=T, begin=0, end=1) + theme(legend.position="none") +
   labs(x="Unadjusted p value", y="", title="Intervention at Mean BMI") 

kable(summaryBy(logFC ~ dat, data=int1pl, FUN=summary), row.names=F, digits=2,
      caption="Intervention at Mean BMI: logFC Distribution")

ggplot(aes(x=logFC, y=dat, col=dat), data=int1pl) + geom_boxplot() +
   scale_color_viridis(discrete=T, begin=0, end=1) + theme(legend.position="none") +
   labs(x="Log2 Fold Change", y="", title="Intervention at Mean BMI")


# Intervention at BMI + 5

list2 <- list(sqn[[5]], bmiq[[5]], swan[[5]])

int2p <- list2[[1]][,c("Name", "logFC", "P.Value")]
for (i in c(2:3)) { 
   int2p <- merge(int2p, list2[[i]][,c("Name", "logFC", "P.Value")], by="Name")
}

names(int2p) <- c("Name", paste0(rep(c("logFC.", "pval."), 3), rep(c(1:3), each=2)))
                  
int2pl <- reshape(int2p, varying=list(paste0("pval.", c(1:3)), paste0("logFC.", c(1:3))),
                  v.names=c("pval", "logFC"), timevar="dat", idvar="Name", direction="long")

int2pl$dat <- factor(int2pl$dat, levels=c(1,2,3), labels=c("SQN", "BMIQ", "SWAN"))

kable(summaryBy(pval ~ dat, data=int2pl, FUN=summary), row.names=F, digits=2,
      caption="Intervention at +5 BMI: P Value Distribution")

ggplot(aes(x=pval, y=dat, col=dat), data=int2pl) + geom_boxplot() +
   scale_color_viridis(discrete=T, begin=0, end=1) + theme(legend.position="none") +
   labs(x="Unadjusted p value", y="", title="Intervention at +5 BMI")

kable(summaryBy(logFC ~ dat, data=int2pl, FUN=summary), row.names=F, digits=2,
      caption="Intervention at +5 BMI: logFC Distribution")

ggplot(aes(x=logFC, y=dat, col=dat), data=int2pl) + geom_boxplot() +
   scale_color_viridis(discrete=T, begin=0, end=1) + theme(legend.position="none") +
   labs(x="Log2 Fold Change", y="", title="Intervention at +5 BMI")


## BMI in Standard Care ##

list3 <- list(sqn[[9]], bmiq[[9]], swan[[9]])

int3p <- list3[[1]][,c("Name", "logFC", "P.Value")]
for (i in c(2:3)) { 
   int3p <- merge(int3p, list3[[i]][,c("Name", "logFC", "P.Value")], by="Name")
}

names(int3p) <- c("Name", paste0(rep(c("logFC.", "pval."), 3), rep(c(1:3), each=2)))
                  
int3pl <- reshape(int3p, varying=list(paste0("pval.", c(1:3)), paste0("logFC.", c(1:3))),
                  v.names=c("pval", "logFC"), timevar="dat", idvar="Name", direction="long")
   int3pl$dat <- factor(int3pl$dat, levels=c(1,2,3), labels=c("SQN", "BMIQ", "SWAN"))

kable(summaryBy(pval ~ dat, data=int3pl, FUN=summary), row.names=F, digits=2,
      caption="BMI in Standard Care: P Value Distribution")

ggplot(aes(x=pval, y=dat, col=dat), data=int3pl) + geom_boxplot() +
   scale_color_viridis(discrete=T, begin=0, end=1) + theme(legend.position="none") +
   labs(x="Unadjusted p value", y="", title="BMI in Standard Care")

kable(summaryBy(logFC ~ dat, data=int3pl, FUN=summary), row.names=F, digits=2,
      caption="BMI in Standard Care: logFC Distribution")

ggplot(aes(x=logFC, y=dat, col=dat), data=int3pl) + geom_boxplot() +
   scale_color_viridis(discrete=T, begin=0, end=1) + theme(legend.position="none") +
   labs(x="Log2 Fold Change", y="", title="BMI in Standard Care")

## BMI in Lifestyle Advice ##

list4 <- list(sqn[[11]], bmiq[[11]], swan[[11]])

int4p <- list4[[1]][,c("Name", "logFC", "P.Value")]
for (i in c(2:3)) { 
   int4p <- merge(int4p, list4[[i]][,c("Name", "logFC", "P.Value")], by="Name")
}

names(int4p) <- c("Name", paste0(rep(c("logFC.", "pval."), 3), rep(c(1:3), each=2)))
                  
int4pl <- reshape(int4p, varying=list(paste0("pval.", c(1:3)), paste0("logFC.", c(1:3))),
                  v.names=c("pval", "logFC"), timevar="dat", idvar="Name", direction="long")
   int4pl$dat <- factor(int4pl$dat, levels=c(1,2,3), labels=c("SQN", "BMIQ", "SWAN"))

kable(summaryBy(pval ~ dat, data=int4pl, FUN=summary), row.names=F, digits=2,
      caption="BMI in Lifestyle Advice: P Value Distribution")

ggplot(aes(x=pval, y=dat, col=dat), data=int4pl) + geom_boxplot() +
   scale_color_viridis(discrete=T, begin=0, end=1) + theme(legend.position="none") +
   labs(x="Unadjusted p value", y="", title="BMI in Lifestyle Advice")

kable(summaryBy(logFC ~ dat, data=int4pl, FUN=summary), row.names=F, digits=2,
      caption="BMI in Lifestyle Advice: logFC Distribution")

ggplot(aes(x=logFC, y=dat, col=dat), data=int4pl) + geom_boxplot() +
   scale_color_viridis(discrete=T, begin=0, end=1) + theme(legend.position="none") +
   labs(x="Log2 Fold Change", y="", title="BMI in Lifestyle Advice")


rm(list1, list2, list3, list4, int1p, int1pl, int2p, int2pl, int3p, int3pl, int4p, int4pl,
   sqn, bmiq, swan, int1, int2, int3, int4)

```


## UnSupervised ComBat Processed Data

``` {r ucbcell}

sqn <- readRDS(file.path(datpath, "Model Fit Results/Methods Comparison/Probe Rankings/sqn.ucb.m3.RDS"))
bmiq <- readRDS(file.path(datpath, "Model Fit Results/Methods Comparison/Probe Rankings/bmiq.ucb.m3.RDS"))
swan <- readRDS(file.path(datpath, "Model Fit Results/Methods Comparison/Probe Rankings/swan.ucb.m3.RDS"))

#--------------------------------------------------------------------------------------------------------------------------------#
#                                                                                                                                #
#  Compare top 10 tables between post-filtered and pre-filtered data models (and also between different batch handling methods)  #
#                                                                                                                                #
#--------------------------------------------------------------------------------------------------------------------------------#

#-----------------------#
#   Top 10 by P Value   #
#-----------------------#

ltbnms <- c("Name", "chr", "UCSC_RefGene_Name", "estci.1", "bhp.1", "rank.1", "estci.2", "bhp.2", "rank.2", 
            "estci.3", "bhp.3", "rank.3")
ltlabs <- c("Name", "chr", "UCSC RefGene Name", "logFC SQN", "BH p SQN", "Rank SQN", "logFC BMIQ", "BH p BMIQ",
             "Rank BMIQ", "logFC SWAN", "BH p SWAN", "Rank SWAN")

## Intervention at Mean BMI ##

list1 <- list(sqn[[3]], bmiq[[3]], swan[[3]])

int_bmi1 <- as.vector(sapply(list1, function(x) cbind(x$Name[c(1:10)])))
int_bmi1 <- subset(int_bmi1, !duplicated(int_bmi1))  # 15

for (i in 1:length(list1))  {  list1[[i]]$rank <- c(1:nrow(list1[[i]])) }
tbl_int1 <- lapply(list1, function(x) subset(x, x$Name %in% int_bmi1))

for (i in 1:length(tbl_int1)) { 
   tbl_int1[[i]]$estci <- with(tbl_int1[[i]], paste0(sprintf("%.2f", logFC), " (", sprintf("%.2f", CI.L), ", ",
                                                     sprintf("%.2f", CI.R), ")"))
}

for (i in 1:length(tbl_int1)) { 
   names(tbl_int1[[i]])[c(7,8,10,11)] <- c(paste0("pval.", i), paste0("bhp.", i), paste0("rank.", i), paste0("estci.",i))
}

int1 <- tbl_int1[[1]][,c("Name", "chr", "UCSC_RefGene_Name", "estci.1", "bhp.1", "rank.1")]
for (i in 2:3) {
   int1 <- merge(int1, tbl_int1[[i]][,c(1,11,8,10)], by="Name", all=T)
}

int1 <- int1[order(int1$rank.1),]
int1[,grepl("bhp", names(int1))] <- lapply(int1[,grepl("bhp", names(int1))], function(x) pvalfn(x))
kable(int1[,ltbnms], row.names=F, col.names=ltlabs,
      caption="Top 10 Probes by P Value for Intervention at Mean BMI", digits=2)


## Intervention at +5 BMI ##

list2 <- list(sqn[[5]], bmiq[[5]], swan[[5]])

int_bmi2 <- as.vector(sapply(list2, function(x) cbind(x$Name[c(1:10)])))
int_bmi2 <- subset(int_bmi2, !duplicated(int_bmi2))  # 15

for (i in 1:length(list2))  {  list2[[i]]$rank <- c(1:nrow(list2[[i]])) }
tbl_int2 <- lapply(list2, function(x) subset(x, x$Name %in% int_bmi2))

for (i in 1:length(tbl_int2)) { 
   tbl_int2[[i]]$estci <- with(tbl_int2[[i]], paste0(sprintf("%.2f", logFC), " (", sprintf("%.2f", CI.L), ", ",
                                                     sprintf("%.2f", CI.R), ")"))
}

for (i in 1:length(tbl_int2)) { 
   names(tbl_int2[[i]])[c(7,8,10,11)] <- c(paste0("pval.", i), paste0("bhp.", i), paste0("rank.", i), paste0("estci.",i))
}

int2 <- tbl_int2[[1]][,c("Name", "chr", "UCSC_RefGene_Name", "estci.1", "bhp.1", "rank.1")]
for (i in 2:3) {
   int2 <- merge(int2, tbl_int2[[i]][,c(1,11,8,10)], by="Name", all=T)
}

int2 <- int2[order(int2$rank.1),]
int2[,grepl("bhp", names(int2))] <- lapply(int2[,grepl("bhp", names(int2))], function(x) pvalfn(x))
kable(int2[,ltbnms], row.names=F, col.names=ltlabs,
      caption="Top 10 Probes by P Value for Intervention at +5 BMI", digits=2)

## BMI in Standard Care ##

list3 <- list(sqn[[9]], bmiq[[9]], swan[[9]])

int_bmi3 <- as.vector(sapply(list3, function(x) cbind(x$Name[c(1:10)])))
int_bmi3 <- subset(int_bmi3, !duplicated(int_bmi3))  # 16

for (i in 1:length(list3))  {  list3[[i]]$rank <- c(1:nrow(list3[[i]])) }
tbl_int3 <- lapply(list3, function(x) subset(x, x$Name %in% int_bmi3))

for (i in 1:length(tbl_int3)) { 
   tbl_int3[[i]]$estci <- with(tbl_int3[[i]], paste0(sprintf("%.2f", logFC), " (", sprintf("%.2f", CI.L), ", ",
                                                     sprintf("%.2f", CI.R), ")"))
      }

for (i in 1:length(tbl_int3)) { 
   names(tbl_int3[[i]])[c(7,8,10,11)] <- c(paste0("pval.", i), paste0("bhp.", i), paste0("rank.", i), paste0("estci.",i))
}

int3 <- tbl_int3[[1]][,c("Name", "chr", "UCSC_RefGene_Name", "estci.1", "bhp.1", "rank.1")]
for (i in 2:3) {
   int3 <- merge(int3, tbl_int3[[i]][,c(1,11,8,10)], by="Name", all=T)
}

int3 <- int3[order(int3$rank.1),]
int3[,grepl("bhp", names(int3))] <- lapply(int3[,grepl("bhp", names(int3))], function(x) pvalfn(x))
kable(int3[,ltbnms], row.names=F, col.names=ltlabs, caption="Top 10 Probes by P Value for BMI in Standard Care", digits=2)


## BMI in Lifestyle Advice ##

list4 <- list(sqn[[11]], bmiq[[11]], swan[[11]])

int_bmi4 <- as.vector(sapply(list4, function(x) cbind(x$Name[c(1:10)])))
int_bmi4 <- subset(int_bmi4, !duplicated(int_bmi4))  # 16

for (i in 1:length(list4))  {  list4[[i]]$rank <- c(1:nrow(list4[[i]])) }
tbl_int4 <- lapply(list4, function(x) subset(x, x$Name %in% int_bmi4))

for (i in 1:length(tbl_int4)) { 
   tbl_int4[[i]]$estci <- with(tbl_int4[[i]], paste0(sprintf("%.2f", logFC), " (", sprintf("%.2f", CI.L), ", ",
                                                     sprintf("%.2f", CI.R), ")"))
      }

for (i in 1:length(tbl_int4)) { 
   names(tbl_int4[[i]])[c(7,8,10,11)] <- c(paste0("pval.", i), paste0("bhp.", i), paste0("rank.", i), paste0("estci.",i))
}

int4 <- tbl_int4[[1]][,c("Name", "chr", "UCSC_RefGene_Name", "estci.1", "bhp.1", "rank.1")]
for (i in 2:3) {
   int4 <- merge(int4, tbl_int4[[i]][,c(1,11,8,10)], by="Name", all=T)
}

int4 <- int4[order(int4$rank.1),]
int4[,grepl("bhp", names(int4))] <- lapply(int4[,grepl("bhp", names(int4))], function(x) pvalfn(x))
kable(int4[,ltbnms], row.names=F, col.names=ltlabs, caption="Top 10 Probes by P Value for BMI in Lifestyle Advice", digits=2)


#-----------------------------#
#  Top 10 by log Fold Change  #
#-----------------------------#

## Intervention at Mean BMI ##

list1 <- list(sqn[[4]], bmiq[[4]], swan[[4]])

int_bmi1 <- as.vector(sapply(list1, function(x) cbind(x$Name[c(1:10)])))
int_bmi1 <- subset(int_bmi1, !duplicated(int_bmi1))  # 14

for (i in 1:length(list1))  {  list1[[i]]$rank <- c(1:nrow(list1[[i]])) }
tbl_int1 <- lapply(list1, function(x) subset(x, x$Name %in% int_bmi1))
for (i in 1:length(tbl_int1)) { 
   tbl_int1[[i]]$estci <- with(tbl_int1[[i]], paste0(sprintf("%.2f", logFC), " (", sprintf("%.2f", CI.L), ", ",
                                                     sprintf("%.2f", CI.R), ")"))
}

for (i in 1:length(tbl_int1)) { 
   names(tbl_int1[[i]])[c(7,8,9,10)] <- c(paste0("pval.", i), paste0("bhp.", i), paste0("rank.", i), paste0("estci.",i))
}

int1 <- tbl_int1[[1]][,c("Name", "chr", "UCSC_RefGene_Name", "estci.1", "bhp.1", "rank.1")]
for (i in 2:3) {
   int1 <- merge(int1, tbl_int1[[i]][,c(1,10,8,9)], by="Name", all=T)
}

int1 <- int1[order(int1$rank.1),]
kable(int1[,ltbnms], row.names=F, col.names=ltlabs, caption="Top 10 Probes by logFC for Intervention at Mean BMI", digits=2)


## Intervention at +5 BMI ##

list2 <- list(sqn[[6]], bmiq[[6]], swan[[6]])

int_bmi2 <- as.vector(sapply(list2, function(x) cbind(x$Name[c(1:10)])))
int_bmi2 <- subset(int_bmi2, !duplicated(int_bmi2))

for (i in 1:length(list2))  {  list2[[i]]$rank <- c(1:nrow(list2[[i]])) }
tbl_int2 <- lapply(list2, function(x) subset(x, x$Name %in% int_bmi2))
for (i in 1:length(tbl_int2)) { 
   tbl_int2[[i]]$estci <- with(tbl_int2[[i]], paste0(sprintf("%.2f", logFC), " (", sprintf("%.2f", CI.L), ", ",
                                                     sprintf("%.2f", CI.R), ")"))
}

for (i in 1:length(tbl_int2)) { 
   names(tbl_int2[[i]])[c(7,8,9,10)] <- c(paste0("pval.", i), paste0("bhp.", i), paste0("rank.", i), paste0("estci.",i))
}

int2 <- tbl_int2[[1]][,c("Name", "chr", "UCSC_RefGene_Name", "estci.1", "bhp.1", "rank.1")]
for (i in 2:3) {
   int2 <- merge(int2, tbl_int2[[i]][,c(1,10,8,9)], by="Name", all=T)
}

int2 <- int2[order(int2$rank.1),]
kable(int2[,ltbnms], row.names=F, col.names=ltlabs, caption="Top 10 Probes by logFC for Intervention at +5 BMI", digits=2)


## BMI in Standard Care ##

list3 <- list(sqn[[10]], bmiq[[10]], swan[[10]])

int_bmi3 <- as.vector(sapply(list3, function(x) cbind(x$Name[c(1:10)])))
int_bmi3 <- subset(int_bmi3, !duplicated(int_bmi3))

for (i in 1:length(list3))  {  list3[[i]]$rank <- c(1:nrow(list3[[i]])) }
tbl_int3 <- lapply(list3, function(x) subset(x, x$Name %in% int_bmi3))
for (i in 1:length(tbl_int3)) { 
   tbl_int3[[i]]$estci <- with(tbl_int3[[i]], paste0(sprintf("%.2f", logFC), " (", sprintf("%.2f", CI.L), ", ",
                                                     sprintf("%.2f", CI.R), ")"))
}

for (i in 1:length(tbl_int3)) { 
   names(tbl_int3[[i]])[c(7,8,9,10)] <- c(paste0("pval.", i), paste0("bhp.", i), paste0("rank.", i), paste0("estci.",i))
}

int3 <- tbl_int3[[1]][,c("Name", "chr", "UCSC_RefGene_Name", "estci.1", "bhp.1", "rank.1")]
for (i in 2:3) {
   int3 <- merge(int3, tbl_int3[[i]][,c(1,10,8,9)], by="Name", all=T)
}

int3 <- int3[order(int3$rank.1),]
kable(int3[,ltbnms], row.names=F, col.names=ltlabs, caption="Top 10 Probes by logFC for BMI in Standard Care", digits=2)


## BMI in Lifestyle Advice ##

list4 <- list(sqn[[12]], bmiq[[12]], swan[[12]])

int_bmi4 <- as.vector(sapply(list4, function(x) cbind(x$Name[c(1:10)])))
int_bmi4 <- subset(int_bmi4, !duplicated(int_bmi4))

for (i in 1:length(list4))  {  list4[[i]]$rank <- c(1:nrow(list4[[i]])) }
tbl_int4 <- lapply(list4, function(x) subset(x, x$Name %in% int_bmi4))
for (i in 1:length(tbl_int4)) { 
   tbl_int4[[i]]$estci <- with(tbl_int4[[i]], paste0(sprintf("%.2f", logFC), " (", sprintf("%.2f", CI.L), ", ",
                                                     sprintf("%.2f", CI.R), ")"))
}

for (i in 1:length(tbl_int4)) { 
   names(tbl_int4[[i]])[c(7,8,9,10)] <- c(paste0("pval.", i), paste0("bhp.", i), paste0("rank.", i), paste0("estci.",i))
}

int4 <- tbl_int4[[1]][,c("Name", "chr", "UCSC_RefGene_Name", "estci.1", "bhp.1", "rank.1")]
for (i in 2:3) {
   int4 <- merge(int4, tbl_int4[[i]][,c(1,10,8,9)], by="Name", all=T)
}

int4 <- int4[order(int4$rank.1),]
kable(int4[,ltbnms], row.names=F, col.names=ltlabs, caption="Top 10 Probes by logFC for BMI in Lifestyle Advice", digits=2)


#----------------------------------------------------------#
#  Compare distributions of p values and log Fold Changes  #
#----------------------------------------------------------#

list1 <- list(sqn[[3]], bmiq[[3]], swan[[3]])

int1p <- list1[[1]][,c("Name", "logFC", "P.Value")]
for (i in c(2:3)) { 
   int1p <- merge(int1p, list1[[i]][,c("Name", "logFC", "P.Value")], by="Name")
}

names(int1p) <- c("Name", paste0(rep(c("logFC.", "pval."), 3), rep(c(1:3), each=2)))
                  
int1pl <- reshape(int1p, varying=list(paste0("pval.", c(1:3)), paste0("logFC.", c(1:3))),
                  v.names=c("pval", "logFC"), timevar="dat", idvar="Name", direction="long")

int1pl$dat <- factor(int1pl$dat, levels=c(1,2,3), labels=c("SQN", "BMIQ", "SWAN"))

kable(summaryBy(pval ~ dat, data=int1pl, FUN=summary), row.names=F, digits=2,
      caption="Intervention at Mean BMI: P Value Distribution")

ggplot(aes(x=pval, y=dat, col=dat), data=int1pl) + geom_boxplot() +
   scale_color_viridis(discrete=T, begin=0, end=1) + theme(legend.position="none") +
   labs(x="Unadjusted p value", y="", title="Intervention at Mean BMI") 

kable(summaryBy(logFC ~ dat, data=int1pl, FUN=summary), row.names=F, digits=2,
      caption="Intervention at Mean BMI: logFC Distribution")

ggplot(aes(x=logFC, y=dat, col=dat), data=int1pl) + geom_boxplot() +
   scale_color_viridis(discrete=T, begin=0, end=1) + theme(legend.position="none") +
   labs(x="Log2 Fold Change", y="", title="Intervention at Mean BMI")


# Intervention at BMI + 5

list2 <- list(sqn[[5]], bmiq[[5]], swan[[5]])

int2p <- list2[[1]][,c("Name", "logFC", "P.Value")]
for (i in c(2:3)) { 
   int2p <- merge(int2p, list2[[i]][,c("Name", "logFC", "P.Value")], by="Name")
}

names(int2p) <- c("Name", paste0(rep(c("logFC.", "pval."), 3), rep(c(1:3), each=2)))
                  
int2pl <- reshape(int2p, varying=list(paste0("pval.", c(1:3)), paste0("logFC.", c(1:3))),
                  v.names=c("pval", "logFC"), timevar="dat", idvar="Name", direction="long")

int2pl$dat <- factor(int2pl$dat, levels=c(1,2,3), labels=c("SQN", "BMIQ", "SWAN"))

kable(summaryBy(pval ~ dat, data=int2pl, FUN=summary), row.names=F, digits=2,
      caption="Intervention at +5 BMI: P Value Distribution")

ggplot(aes(x=pval, y=dat, col=dat), data=int2pl) + geom_boxplot() +
   scale_color_viridis(discrete=T, begin=0, end=1) + theme(legend.position="none") +
   labs(x="Unadjusted p value", y="", title="Intervention at +5 BMI")

kable(summaryBy(logFC ~ dat, data=int2pl, FUN=summary), row.names=F, digits=2,
      caption="Intervention at +5 BMI: logFC Distribution")

ggplot(aes(x=logFC, y=dat, col=dat), data=int2pl) + geom_boxplot() +
   scale_color_viridis(discrete=T, begin=0, end=1) + theme(legend.position="none") +
   labs(x="Log2 Fold Change", y="", title="Intervention at +5 BMI")


## BMI in Standard Care ##

list3 <- list(sqn[[9]], bmiq[[9]], swan[[9]])

int3p <- list3[[1]][,c("Name", "logFC", "P.Value")]
for (i in c(2:3)) { 
   int3p <- merge(int3p, list3[[i]][,c("Name", "logFC", "P.Value")], by="Name")
}

names(int3p) <- c("Name", paste0(rep(c("logFC.", "pval."), 3), rep(c(1:3), each=2)))
                  
int3pl <- reshape(int3p, varying=list(paste0("pval.", c(1:3)), paste0("logFC.", c(1:3))),
                  v.names=c("pval", "logFC"), timevar="dat", idvar="Name", direction="long")
   int3pl$dat <- factor(int3pl$dat, levels=c(1,2,3), labels=c("SQN", "BMIQ", "SWAN"))

kable(summaryBy(pval ~ dat, data=int3pl, FUN=summary), row.names=F, digits=2,
      caption="BMI in Standard Care: P Value Distribution")

ggplot(aes(x=pval, y=dat, col=dat), data=int3pl) + geom_boxplot() +
   scale_color_viridis(discrete=T, begin=0, end=1) + theme(legend.position="none") +
   labs(x="Unadjusted p value", y="", title="BMI in Standard Care")

kable(summaryBy(logFC ~ dat, data=int3pl, FUN=summary), row.names=F, digits=2,
      caption="BMI in Standard Care: logFC Distribution")

ggplot(aes(x=logFC, y=dat, col=dat), data=int3pl) + geom_boxplot() +
   scale_color_viridis(discrete=T, begin=0, end=1) + theme(legend.position="none") +
   labs(x="Log2 Fold Change", y="", title="BMI in Standard Care")

## BMI in Lifestyle Advice ##

list4 <- list(sqn[[11]], bmiq[[11]], swan[[11]])

int4p <- list4[[1]][,c("Name", "logFC", "P.Value")]
for (i in c(2:3)) { 
   int4p <- merge(int4p, list4[[i]][,c("Name", "logFC", "P.Value")], by="Name")
}

names(int4p) <- c("Name", paste0(rep(c("logFC.", "pval."), 3), rep(c(1:3), each=2)))
                  
int4pl <- reshape(int4p, varying=list(paste0("pval.", c(1:3)), paste0("logFC.", c(1:3))),
                  v.names=c("pval", "logFC"), timevar="dat", idvar="Name", direction="long")
   int4pl$dat <- factor(int4pl$dat, levels=c(1,2,3), labels=c("SQN", "BMIQ", "SWAN"))

kable(summaryBy(pval ~ dat, data=int4pl, FUN=summary), row.names=F, digits=2,
      caption="BMI in Lifestyle Advice: P Value Distribution")

ggplot(aes(x=pval, y=dat, col=dat), data=int4pl) + geom_boxplot() +
   scale_color_viridis(discrete=T, begin=0, end=1) + theme(legend.position="none") +
   labs(x="Unadjusted p value", y="", title="BMI in Lifestyle Advice")

kable(summaryBy(logFC ~ dat, data=int4pl, FUN=summary), row.names=F, digits=2,
      caption="BMI in Lifestyle Advice: logFC Distribution")

ggplot(aes(x=logFC, y=dat, col=dat), data=int4pl) + geom_boxplot() +
   scale_color_viridis(discrete=T, begin=0, end=1) + theme(legend.position="none") +
   labs(x="Log2 Fold Change", y="", title="BMI in Lifestyle Advice")


rm(list1, list2, list3, list4, int1p, int1pl, int2p, int2pl, int3p, int3pl, int4p, int4pl,
   sqn, bmiq, swan, int1, int2, int3, int4)

```
