# Supplementary material for: Data processing choices can affect findings in differential methylation analyses: an investigation using data from the LIMIT RCT
Source: PeerJ. 2023 Feb 3;11:e14786. doi: 10.7717/peerj.14786 (PMC9901304; doi:10.7717/peerj.14786)
Supplement: Supplemental Information 2 [file peerj-11-14786-s002.zip › Code/LIMIT DNAm Methods Comparison - BMI and Intervention Unadjusted.Rmd]

---
title: 'LIMIT DNAm Methods Comparison: BMI and Intervention in Unadjusted Model'
output: 
   word_document:
      reference_docx: WordStyleRef1.docx
---

```{r setup, include=FALSE}
knitr::opts_chunk$set(echo=F)

library(limma)
library(knitr)
library(viridis)
library(ggplot2)
library(doBy)

datpath <- "/Volumes/JENNIE/O&G data/LIMIT DNAm Data/"

metadata <- readRDS(file.path(datpath, "Base Datasets/metadata.RDS"))
ann450k <- readRDS(file.path(datpath, "Base Datasets/ann450k.RDS"))


# function to print very large or small p values as <0.001 and >0.99 instead of 0 or 1
pvalfn <- function(x) {ifelse(x < 0.001, "<0.001", ifelse(x > 0.99, ">0.99", round(x, 2)))}

# function to merge BH and Holm top 10 tables

ttmerge <- function(bhtbl, hmtbl)  {
   
      bh <- bhtbl
      hm <- hmtbl
      
      hm$Name <- rownames(hm)
      bh$ordnum <- c(1:nrow(bh))
   
      ptop <- merge(bh[,c("ordnum", "chr", "Name", "UCSC_RefGene_Name", "logFC", "CI.L", "CI.R", "P.Value", "adj.P.Val")], 
                      hm[,c("Name", "adj.P.Val")], by="Name")
      ptop <- ptop[order(ptop$ordnum),]
      ptop$ordnum <- NULL
      
      return(ptop)
}

# top 10 table (by p value) colnames
topp.names <- c("Probe", "Chr", "UCSC RefGene Name", "logFC", "CI.L", "CI.R", "BH p", "Holm p")
# top 10 table (by log FC) colnames
toplfc.names <- c("Name", "chr", "UCSC RefGene Name", "logFC", "CI.L", "CI.R", "P.Value", "adj.P.Val")

# function to process top 10 table by logfold change

lfctbl <- function(x)  {
   ltbl <- x
   ltbl[,c("P.Value", "adj.P.Val")] <- lapply(ltbl[,c("P.Value", "adj.P.Val")], function(x) pvalfn(x))
   ltbl <- ltbl[,c("Name", "chr", "UCSC_RefGene_Name", "logFC", "CI.L", "CI.R", "P.Value", "adj.P.Val")]
}

effnames <- c("", "", "Intervention at Mean BMI","", "Intervention at BMI +5","", "", "",
              "BMI in Standard Care","", "BMI in Lifestyle Advice")


# Function to do all of the stuff with DMPs and Top 10 Tables

dmpfun <- function(fit, cont1, cont2)  {
   
   c.trt <- contrasts.fit(fit, cont1)
      c.trt <- eBayes(c.trt)
   c.bmi <- contrasts.fit(fit, cont2)
      c.bmi <- eBayes(c.bmi)
      
   trt.dmp.bh <- summary(decideTests(c.trt))
   trt.dmp.hm <- summary(decideTests(c.trt, adjust.method="holm"))
   
   trt.pval1.bh <- topTable(c.trt, coef=1, n=nrow(fit), genelist=ann, confint=T, sort.by="P")
   trt.pval1.hm <- topTable(c.trt, coef=1, n=nrow(fit), genelist=ann, confint=F, sort.by="P", adjust.method="holm")
      trt.pval1 <- ttmerge(trt.pval1.bh, trt.pval1.hm)
      
   trt.pval2.bh <- topTable(c.trt, coef=2, n=nrow(fit), genelist=ann, confint=T, sort.by="P")
   trt.pval2.hm <- topTable(c.trt, coef=2, n=nrow(fit), genelist=ann, confint=T, sort.by="P", adjust.method="holm")
      trt.pval2 <- ttmerge(trt.pval2.bh, trt.pval2.hm)
   
   trt.logfc1 <- topTable(c.trt, coef=1, n=nrow(fit), genelist=ann, confint=T, sort.by="logFC")
      trt.logfc1 <- lfctbl(trt.logfc1)
      
   trt.logfc2 <- topTable(c.trt, coef=2, n=nrow(fit), genelist=ann, confint=T, sort.by="logFC")
      trt.logfc2 <- lfctbl(trt.logfc2)
   
   
   bmi.dmp.bh <- summary(decideTests(c.bmi))
   bmi.dmp.hm <- summary(decideTests(c.bmi), adjust.method="holm")
   
   bmi.pval1.bh <- topTable(c.bmi, coef=1, n=nrow(fit), genelist=ann, confint=T, sort.by="P")
   bmi.pval1.hm <- topTable(c.bmi, coef=1, n=nrow(fit), genelist=ann, confint=F, sort.by="P", adjust.method="holm")
      bmi.pval1 <- ttmerge(bmi.pval1.bh, bmi.pval1.hm)
      
   bmi.pval2.bh <- topTable(c.bmi, coef=2, n=nrow(fit), genelist=ann, confint=T, sort.by="P")
   bmi.pval2.hm <- topTable(c.bmi, coef=2, n=nrow(fit), genelist=ann, confint=F, sort.by="P", adjust.method="holm")
      bmi.pval2 <- ttmerge(bmi.pval2.bh, bmi.pval2.hm)
      
   bmi.logfc1 <- topTable(c.bmi, coef=1, n=nrow(fit), genelist=ann, confint=T, sort.by="logFC")
      bmi.logfc1 <- lfctbl(bmi.logfc1)
      
   bmi.logfc2 <- topTable(c.bmi, coef=2, n=nrow(fit), genelist=ann, confint=T, sort.by="logFC")
      bmi.logfc2 <- lfctbl(bmi.logfc2)
      
   return(list(trt.dmp.bh, trt.dmp.hm, trt.pval1, trt.logfc1, trt.pval2, trt.logfc2, 
               bmi.dmp.bh, bmi.dmp.hm, bmi.pval1, bmi.logfc1, bmi.pval2, bmi.logfc2))
   
}

# contrast matrices


# effect of lifestyle advice at mean BMI and at +5 BMI
trtcont1 <- cbind(la_bmi1=c(0, 1, 0, 0),
                  la_bmi2=c(0, 1, 0, 5),
                  intract=c(0, 0, 0, 5))
# effect of +5 BMI in standard care and lifestyle advice groups
bmicont1 <- cbind(bmi_sc=c(0, 0, 5, 0),
                  bmi_la=c(0, 0, 5, 5))


```


# Unadjusted Analyses

No adjustment for batch or cell type proportion; non-ComBat processed data.
Comparing SQN vs BMIQ vs SWAN normalised data, and probe filtering after vs before normalisation.

## SQN Data

``` {r nocbm1_sqn, results="asis"}

# NB: results="asis" added to chunk options as otherwise kable() inside a loop prints as console output format


# Main Data - Probe Filtering Prior to Normalisation #

m1.main <- readRDS(file.path(datpath, "Model Fit Results/Methods Comparison/qn_main1.RDS"))
ann <- ann450k[match(rownames(m1.main), ann450k$Name),]

m1.res1 <- dmpfun(m1.main, trtcont1, bmicont1)
saveRDS(m1.res1, file.path(datpath, "Model Fit Results/Methods Comparison/Probe Rankings/sqn.nocb.m1.RDS"))

# DMPs for Treatment and BMI Effects
trt.tbl.bh <- as.data.frame(cbind(m1.res1[[1]], m1.res1[[7]])[,c(1,2,4,5,3)])
trt.tbl.hm <- as.data.frame(cbind(m1.res1[[2]], m1.res1[[8]])[,c(1,2,4,5,3)])

kable(trt.tbl.bh, row.names=T, col.names=c("Trt (Mean BMI)", "Trt (BMI +5)", "BMI (SC)", "BMI (LA)", "Intract"),
      caption="Filtering Post-Normalisation - No ComBat M1 - DMPs for Intervention and BMI Effects")

if (rowSums(trt.tbl.bh[1,]) > 0 | rowSums(trt.tbl.bh[3,]) > 0) {
   kable(trt.tbl.hm, row.names=T, col.names=c("Trt (Mean BMI)", "Trt (BMI +5)",  "BMI (SC)", "BMI (LA)", "Intract"),
         caption="DMPs with Holm Adjustment")
}

# top 10 tables

for (i in c(3,5,9,11))  {
      m1.res1[[i]][,c("adj.P.Val.x", "adj.P.Val.y")] <- lapply(m1.res1[[i]][,c("adj.P.Val.x", "adj.P.Val.y")], 
                                                            function(x) pvalfn(x))
   print(kable(m1.res1[[i]][c(1:10),-7], row.names=F, col.names=topp.names, caption=paste0("Top 10 by p value: ", effnames[i]), digits=2))
   print(kable(m1.res1[[i+1]][c(1:10),], row.names=F, col.names=toplfc.names, caption=paste0("Top 10 by LogFC: ", effnames[i]), digits=2))
}


# Probe Filtering After Normalisation

m1.filt <- readRDS(file.path(datpath, "Model Fit Results/Methods Comparison/qn_filt1.RDS"))
ann <- ann450k[match(rownames(m1.filt), ann450k$Name),]

m1.res2 <- dmpfun(m1.filt, trtcont1, bmicont1)
saveRDS(m1.res2, file.path(datpath, "Model Fit Results/Methods Comparison/Probe Rankings/sqn.nocb.m1.filt.RDS"))

# DMPs for Treatment and BMI Effects
trt.tbl.bh <- as.data.frame(cbind(m1.res2[[1]], m1.res2[[7]])[,c(1,2,4,5,3)])
trt.tbl.hm <- as.data.frame(cbind(m1.res2[[2]], m1.res2[[8]])[,c(1,2,4,5,3)])

kable(trt.tbl.bh, row.names=T, col.names=c("Trt (Mean BMI)", "Trt (BMI +5)", "BMI (SC)", "BMI (LA)", "Intract"),
      caption="Filtering Pre-Normalisation - No ComBat M1 - DMPs for Intervention and BMI Effects")

if (rowSums(trt.tbl.bh[1,]) > 0 | rowSums(trt.tbl.bh[3,]) > 0) {
   kable(trt.tbl.hm, row.names=T, col.names=c("Trt (Mean BMI)", "Trt (BMI +5)",  "BMI (SC)", "BMI (LA)", "Intract"),
         caption="DMPs with Holm Adjustment")
}

# top 10 tables

for (i in c(3,5,9,11))  {
      m1.res2[[i]][,c("adj.P.Val.x", "adj.P.Val.y")] <- lapply(m1.res2[[i]][,c("adj.P.Val.x", "adj.P.Val.y")], 
                                                            function(x) pvalfn(x))
   print(kable(m1.res2[[i]][c(1:10),-7], row.names=F, col.names=topp.names, caption=paste0("Top 10 by p value: ", effnames[i]), digits=2))
   print(kable(m1.res2[[i+1]][c(1:10),], row.names=F, col.names=toplfc.names, caption=paste0("Top 10 by LogFC: ", effnames[i]), digits=2))
}


rm(m1.res1, m1.res2, trt.tbl.bh, trt.tbl.hm, m1.main, m1.filt)

```

## BMIQ Data

``` {r nocbm1_bmiq, results="asis"}

# Main Data - Probe Filtering Prior to Normalisation #

m1.main <- readRDS(file.path(datpath, "Model Fit Results/Methods Comparison/bmiq_main1.RDS"))
ann <- ann450k[match(rownames(m1.main), ann450k$Name),]

m1.res1 <- dmpfun(m1.main, trtcont1, bmicont1)
saveRDS(m1.res1, file.path(datpath, "Model Fit Results/Methods Comparison/Probe Rankings/bmiq.nocb.m1.RDS"))


# DMPs for Treatment and BMI Effects
trt.tbl.bh <- as.data.frame(cbind(m1.res1[[1]], m1.res1[[7]])[,c(1,2,4,5,3)])
trt.tbl.hm <- as.data.frame(cbind(m1.res1[[2]], m1.res1[[8]])[,c(1,2,4,5,3)])

kable(trt.tbl.bh, row.names=T, col.names=c("Trt (Mean BMI)", "Trt (BMI +5)", "BMI (SC)", "BMI (LA)", "Intract"),
      caption="Filtering Post-Normalisation - No ComBat M1 - DMPs for Intervention and BMI Effects")

if (rowSums(trt.tbl.bh[1,]) > 0 | rowSums(trt.tbl.bh[3,]) > 0) {
   kable(trt.tbl.hm, row.names=T, col.names=c("Trt (Mean BMI)", "Trt (BMI +5)",  "BMI (SC)", "BMI (LA)", "Intract"),
         caption="DMPs with Holm Adjustment")
}

# top 10 tables

for (i in c(3,5,9,11))  {
      m1.res1[[i]][,c("adj.P.Val.x", "adj.P.Val.y")] <- lapply(m1.res1[[i]][,c("adj.P.Val.x", "adj.P.Val.y")], 
                                                            function(x) pvalfn(x))
   print(kable(m1.res1[[i]][c(1:10),-7], row.names=F, col.names=topp.names, caption=paste0("Top 10 by p value: ", effnames[i]), digits=2))
   print(kable(m1.res1[[i+1]][c(1:10),], row.names=F, col.names=toplfc.names, caption=paste0("Top 10 by LogFC: ", effnames[i]), digits=2))
}


# Probe Filtering After Normalisation

m1.filt <- readRDS(file.path(datpath, "Model Fit Results/Methods Comparison/bmiq_filt1.RDS"))
ann <- ann450k[match(rownames(m1.filt), ann450k$Name),]

m1.res2 <- dmpfun(m1.filt, trtcont1, bmicont1)
saveRDS(m1.res2, file.path(datpath, "Model Fit Results/Methods Comparison/Probe Rankings/bmiq.nocb.m1.filt.RDS"))

# DMPs for Treatment and BMI Effects
trt.tbl.bh <- as.data.frame(cbind(m1.res2[[1]], m1.res2[[7]])[,c(1,2,4,5,3)])
trt.tbl.hm <- as.data.frame(cbind(m1.res2[[2]], m1.res2[[8]])[,c(1,2,4,5,3)])

kable(trt.tbl.bh, row.names=T, col.names=c("Trt (Mean BMI)", "Trt (BMI +5)", "BMI (SC)", "BMI (LA)", "Intract"),
      caption="Filtering Pre-Normalisation - No ComBat M1 - DMPs for Intervention and BMI Effects")

if (rowSums(trt.tbl.bh[1,]) > 0 | rowSums(trt.tbl.bh[3,]) > 0) {
   kable(trt.tbl.hm, row.names=T, col.names=c("Trt (Mean BMI)", "Trt (BMI +5)",  "BMI (SC)", "BMI (LA)", "Intract"),
         caption="DMPs with Holm Adjustment")
}

# top 10 tables

for (i in c(3,5,9,11))  {
      m1.res2[[i]][,c("adj.P.Val.x", "adj.P.Val.y")] <- lapply(m1.res2[[i]][,c("adj.P.Val.x", "adj.P.Val.y")], 
                                                            function(x) pvalfn(x))
   print(kable(m1.res2[[i]][c(1:10),-7], row.names=F, col.names=topp.names, caption=paste0("Top 10 by p value: ", effnames[i]), digits=2))
   print(kable(m1.res2[[i+1]][c(1:10),], row.names=F, col.names=toplfc.names, caption=paste0("Top 10 by LogFC: ", effnames[i]), digits=2))
}


rm(m1.res1, m1.res2, trt.tbl.bh, trt.tbl.hm, m1.main, m1.filt)


```

## SWAN Data

``` {r nocbm1_swan, results="asis"}

# Main Data - Probe Filtering Prior to Normalisation #

m1.main <- readRDS(file.path(datpath, "Model Fit Results/Methods Comparison/swan_main1.RDS"))
ann <- ann450k[match(rownames(m1.main), ann450k$Name),]

m1.res1 <- dmpfun(m1.main, trtcont1, bmicont1)
saveRDS(m1.res1, file.path(datpath, "Model Fit Results/Methods Comparison/Probe Rankings/swan.nocb.m1.RDS"))

# DMPs for Treatment and BMI Effects
trt.tbl.bh <- as.data.frame(cbind(m1.res1[[1]], m1.res1[[7]])[,c(1,2,4,5,3)])
trt.tbl.hm <- as.data.frame(cbind(m1.res1[[2]], m1.res1[[8]])[,c(1,2,4,5,3)])

kable(trt.tbl.bh, row.names=T, col.names=c("Trt (Mean BMI)", "Trt (BMI +5)", "BMI (SC)", "BMI (LA)", "Intract"),
      caption="Filtering Post-Normalisation - No ComBat M1 - DMPs for Intervention and BMI Effects")

if (rowSums(trt.tbl.bh[1,]) > 0 | rowSums(trt.tbl.bh[3,]) > 0) {
   kable(trt.tbl.hm, row.names=T, col.names=c("Trt (Mean BMI)", "Trt (BMI +5)",  "BMI (SC)", "BMI (LA)", "Intract"),
         caption="DMPs with Holm Adjustment")
}

# top 10 tables

for (i in c(3,5,9,11))  {
   m1.res1[[i]][,c("adj.P.Val.x", "adj.P.Val.y")] <- lapply(m1.res1[[i]][,c("adj.P.Val.x", "adj.P.Val.y")], 
                                                            function(x) pvalfn(x))
   print(kable(m1.res1[[i]][c(1:10),-7], row.names=F, col.names=topp.names, caption=paste0("Top 10 by p value: ", effnames[i]), digits=2))
   print(kable(m1.res1[[i+1]][c(1:10),], row.names=F, col.names=toplfc.names, caption=paste0("Top 10 by LogFC: ", effnames[i]), digits=2))
}


# Probe Filtering After Normalisation

m1.filt <- readRDS(file.path(datpath, "Model Fit Results/Methods Comparison/swan_filt1.RDS"))
ann <- ann450k[match(rownames(m1.filt), ann450k$Name),]

m1.res2 <- dmpfun(m1.filt, trtcont1, bmicont1)
saveRDS(m1.res2, file.path(datpath, "Model Fit Results/Methods Comparison/Probe Rankings/swan.nocb.m1.filt.RDS"))

# DMPs for Treatment and BMI Effects
trt.tbl.bh <- as.data.frame(cbind(m1.res2[[1]], m1.res2[[7]])[,c(1,2,4,5,3)])
trt.tbl.hm <- as.data.frame(cbind(m1.res2[[2]], m1.res2[[8]])[,c(1,2,4,5,3)])

kable(trt.tbl.bh, row.names=T, col.names=c("Trt (Mean BMI)", "Trt (BMI +5)", "BMI (SC)", "BMI (LA)", "Intract"),
      caption="Filtering Pre-Normalisation - No ComBat M1 - DMPs for Intervention and BMI Effects")

if (rowSums(trt.tbl.bh[1,]) > 0 | rowSums(trt.tbl.bh[3,]) > 0) {
   kable(trt.tbl.hm, row.names=T, col.names=c("Trt (Mean BMI)", "Trt (BMI +5)",  "BMI (SC)", "BMI (LA)", "Intract"),
         caption="DMPs with Holm Adjustment")
}

# top 10 tables

for (i in c(3,5,9,11))  {
   m1.res2[[i]][,c("adj.P.Val.x", "adj.P.Val.y")] <- lapply(m1.res2[[i]][,c("adj.P.Val.x", "adj.P.Val.y")], 
                                                            function(x) pvalfn(x))
   print(kable(m1.res2[[i]][c(1:10),-7], row.names=F, col.names=topp.names, caption=paste0("Top 10 by p value: ", effnames[i]), digits=2))
   print(kable(m1.res2[[i+1]][c(1:10),], row.names=F, col.names=toplfc.names, caption=paste0("Top 10 by LogFC: ", effnames[i]), digits=2))
}


rm(m1.res1, m1.res2, trt.tbl.bh, trt.tbl.hm, m1.main, m1.filt)


```

# Compare Top 10 Rankings

## by p value

``` {r top10byp}

sqn1 <- readRDS(file.path(datpath, "Model Fit Results/Methods Comparison/Probe Rankings/sqn.nocb.m1.RDS"))
sqn2 <- readRDS(file.path(datpath, "Model Fit Results/Methods Comparison/Probe Rankings/sqn.nocb.m1.filt.RDS"))

bmiq1 <- readRDS(file.path(datpath, "Model Fit Results/Methods Comparison/Probe Rankings/bmiq.nocb.m1.RDS"))
bmiq2 <- readRDS(file.path(datpath, "Model Fit Results/Methods Comparison/Probe Rankings/bmiq.nocb.m1.filt.RDS"))

swan1 <- readRDS(file.path(datpath, "Model Fit Results/Methods Comparison/Probe Rankings/swan.nocb.m1.RDS"))
swan2 <- readRDS(file.path(datpath, "Model Fit Results/Methods Comparison/Probe Rankings/swan.nocb.m1.filt.RDS"))

## Intervention at Mean BMI
# list of probes in the top 10 for any of the models
int_bmi1 <- as.vector(cbind(sqn1[[3]]$Name[c(1:10)], sqn2[[3]]$Name[c(1:10)], bmiq1[[3]]$Name[c(1:10)], 
                  bmiq2[[3]]$Name[c(1:10)], swan1[[3]]$Name[c(1:10)], swan2[[3]]$Name[c(1:10)]))
int_bmi1 <- subset(int_bmi1, !duplicated(int_bmi1))

list1 <- list(sqn1[[3]], sqn2[[3]], bmiq1[[3]], bmiq2[[3]], swan1[[3]], swan2[[3]])

for (i in 1:length(list1))  {  list1[[i]]$rank <- c(1:nrow(list1[[i]])) }
tbl_int1 <- lapply(list1, function(x) subset(x, x$Name %in% int_bmi1))
for (i in 1:length(tbl_int1)) { 
   tbl_int1[[i]]$estci <- with(tbl_int1[[i]], paste0(sprintf("%.2f", logFC), " (", sprintf("%.2f", CI.L), ", ",
                                                     sprintf("%.2f", CI.R), ")"))
      }

for (i in 1:length(tbl_int1)) { 
   names(tbl_int1[[i]])[c(7,8,10,11)] <- c(paste0("pval.", i), paste0("bhp.", i), paste0("rank.", i), paste0("estci.",i))
}

int1 <- tbl_int1[[1]][,c("Name", "chr", "UCSC_RefGene_Name", "estci.1", "bhp.1", "rank.1")]
for (i in 2:6) {
   int1 <- merge(int1, tbl_int1[[i]][,c(1,11,8,10)], by="Name", all=T)
}

int1[,grepl("bhp", names(int1))] <- lapply(int1[,grepl("bhp", names(int1))], function(x) pvalfn(x))
kable(int1[,c("Name", "chr", "UCSC_RefGene_Name", "bhp.1", "rank.1", "bhp.2", "rank.2", "bhp.3", "rank.3",
              "bhp.4", "rank.4", "bhp.5", "rank.5", "bhp.6", "rank.6")],
      row.names=F, col.names=c("Probe", "chr", "UCSC RefGene", "BH p QN1", "Rank QN1", "BH p QN2", "Rank QN2",
                               "BH p BMIQ1", "Rank BMIQ1", "BH p BMIQ2", "Rank BMIQ2", "BH p SWAN1", "Rank SWAN1",
                               "BH p SWAN 2", "Rank SWAN2"),
      caption="Top 10 Probes by P Value for Intervention at Mean BMI", digits=2)


## Intervention at +5 BMI

int_bmi2 <- as.vector(cbind(sqn1[[5]]$Name[c(1:10)], sqn2[[5]]$Name[c(1:10)], bmiq1[[5]]$Name[c(1:10)], 
                  bmiq2[[5]]$Name[c(1:10)], swan1[[5]]$Name[c(1:10)], swan2[[5]]$Name[c(1:10)]))
int_bmi2 <- subset(int_bmi2, !duplicated(int_bmi2))

list2 <- list(sqn1[[5]], sqn2[[5]], bmiq1[[5]], bmiq2[[5]], swan1[[5]], swan2[[5]])

for (i in 1:length(list2))  {  list2[[i]]$rank <- c(1:nrow(list2[[i]])) }
tbl_int2 <- lapply(list2, function(x) subset(x, x$Name %in% int_bmi2))
for (i in 1:length(tbl_int2)) { 
   tbl_int2[[i]]$estci <- with(tbl_int2[[i]], paste0(sprintf("%.2f", logFC), " (", sprintf("%.2f", CI.L), ", ",
                                                     sprintf("%.2f", CI.R), ")"))
      }

for (i in 1:length(tbl_int2)) { 
   names(tbl_int2[[i]])[c(7,8,10,11)] <- c(paste0("pval.", i), paste0("bhp.", i), paste0("rank.", i), paste0("estci.",i))
}

int2 <- tbl_int2[[1]][,c("Name", "chr", "UCSC_RefGene_Name", "estci.1", "bhp.1", "rank.1")]
for (i in 2:6) {
   int2 <- merge(int2, tbl_int2[[i]][,c(1,11,8,10)], by="Name", all=T)
}

int2 <- int2[order(int2$rank.1),]
int2[,grepl("bhp", names(int2))] <- lapply(int2[,grepl("bhp", names(int2))], function(x) pvalfn(x))
kable(int2[,c("Name", "chr", "UCSC_RefGene_Name", "bhp.1", "rank.1", "bhp.2", "rank.2", "bhp.3", "rank.3",
              "bhp.4", "rank.4", "bhp.5", "rank.5", "bhp.6", "rank.6")],
      row.names=F, col.names=c("Probe", "chr", "UCSC RefGene", "BH p QN1", "Rank QN1", "BH p QN2", "Rank QN2",
                               "BH p BMIQ1", "Rank BMIQ1", "BH p BMIQ2", "Rank BMIQ2", "BH p SWAN1", "Rank SWAN1",
                               "BH p SWAN 2", "Rank SWAN2"),
      caption="Top 10 Probes by P Value for Intervention at BMI +5", digits=2)


## BMI in Standard Care ##

bmi_sc <- as.vector(cbind(sqn1[[9]]$Name[c(1:10)], sqn2[[9]]$Name[c(1:10)], bmiq1[[9]]$Name[c(1:10)], 
                  bmiq2[[9]]$Name[c(1:10)], swan1[[9]]$Name[c(1:10)], swan2[[9]]$Name[c(1:10)]))
bmi_sc <- subset(bmi_sc, !duplicated(bmi_sc))

list3 <- list(sqn1[[9]], sqn2[[9]], bmiq1[[9]], bmiq2[[9]], swan1[[9]], swan2[[9]])

for (i in 1:length(list3))  {  list3[[i]]$rank <- c(1:nrow(list3[[i]])) }
tbl_bmisc <- lapply(list3, function(x) subset(x, x$Name %in% bmi_sc))
for (i in 1:length(tbl_bmisc)) { 
   tbl_bmisc[[i]]$estci <- with(tbl_bmisc[[i]], paste0(sprintf("%.2f", logFC), " (", sprintf("%.2f", CI.L), ", ",
                                                     sprintf("%.2f", CI.R), ")"))
      }

for (i in 1:length(tbl_bmisc)) { 
   names(tbl_bmisc[[i]])[c(7,8,10,11)] <- c(paste0("pval.", i), paste0("bhp.", i), paste0("rank.", i), paste0("estci.",i))
}

bmisc <- tbl_bmisc[[1]][,c("Name", "chr", "UCSC_RefGene_Name", "estci.1", "bhp.1", "rank.1")]
for (i in 2:6) {
   bmisc <- merge(bmisc, tbl_bmisc[[i]][,c(1,11,8,10)], by="Name", all=T)
}

bmisc <- bmisc[order(bmisc$rank.1),]
bmisc[,grepl("bhp", names(bmisc))] <- lapply(bmisc[,grepl("bhp", names(bmisc))], function(x) pvalfn(x))
kable(bmisc[,c("Name", "chr", "UCSC_RefGene_Name", "bhp.1", "rank.1", "bhp.2", "rank.2", "bhp.3", "rank.3",
              "bhp.4", "rank.4", "bhp.5", "rank.5", "bhp.6", "rank.6")],
      row.names=F, col.names=c("Probe", "chr", "UCSC RefGene", "BH p QN1", "Rank QN1", "BH p QN2", "Rank QN2",
                               "BH p BMIQ1", "Rank BMIQ1", "BH p BMIQ2", "Rank BMIQ2", "BH p SWAN1", "Rank SWAN1",
                               "BH p SWAN 2", "Rank SWAN2"),
      caption="Top 10 Probes by P Value for BMI in Standard Care", digits=2)


# BMI in LIfestyle Advice

bmi_la <- as.vector(cbind(sqn1[[11]]$Name[c(1:10)], sqn2[[11]]$Name[c(1:10)], bmiq1[[11]]$Name[c(1:10)], 
                  bmiq2[[11]]$Name[c(1:10)], swan1[[11]]$Name[c(1:10)], swan2[[11]]$Name[c(1:10)]))
bmi_la <- subset(bmi_la, !duplicated(bmi_la))

list4 <- list(sqn1[[11]], sqn2[[11]], bmiq1[[11]], bmiq2[[11]], swan1[[11]], swan2[[11]])

for (i in 1:length(list4))  {  list4[[i]]$rank <- c(1:nrow(list4[[i]])) }
tbl_bmila <- lapply(list4, function(x) subset(x, x$Name %in% bmi_la))
for (i in 1:length(tbl_bmila)) { 
   tbl_bmila[[i]]$estci <- with(tbl_bmila[[i]], paste0(sprintf("%.2f", logFC), " (", sprintf("%.2f", CI.L), ", ",
                                                     sprintf("%.2f", CI.R), ")"))
      }

for (i in 1:length(tbl_bmila)) { 
   names(tbl_bmila[[i]])[c(7,8,10,11)] <- c(paste0("pval.", i), paste0("bhp.", i), paste0("rank.", i), paste0("estci.",i))
}

bmila <- tbl_bmila[[1]][,c("Name", "chr", "UCSC_RefGene_Name", "estci.1", "bhp.1", "rank.1")]
for (i in 2:6) {
   bmila <- merge(bmila, tbl_bmila[[i]][,c(1,11,8,10)], by="Name", all=T)
}

bmila <- bmila[order(bmila$rank.1),]
bmila[,grepl("bhp", names(bmila))] <- lapply(bmila[,grepl("bhp", names(bmila))], function(x) pvalfn(x))
kable(bmila[,c("Name", "chr", "UCSC_RefGene_Name", "bhp.1", "rank.1", "bhp.2", "rank.2", "bhp.3", "rank.3",
              "bhp.4", "rank.4", "bhp.5", "rank.5", "bhp.6", "rank.6")],
      row.names=F, col.names=c("Probe", "chr", "UCSC RefGene", "BH p QN1", "Rank QN1", "BH p QN2", "Rank QN2",
                               "BH p BMIQ1", "Rank BMIQ1", "BH p BMIQ2", "Rank BMIQ2", "BH p SWAN1", "Rank SWAN1",
                               "BH p SWAN 2", "Rank SWAN2"),
      caption="Top 10 Probes by P Value for BMI in Standard Care", digits=2)


``` 

## By Log Fold Change

``` {r top10bylfc}

tblnames <- c("Probe", "chr", "UCSC RefGene", "logFC QN1", "BH p QN1", "Rank QN1",
                                    "logFC QN2", "BH p QN2", "Rank QN2", "logFC BMIQ1", "BH p BMIQ1", "Rank BMIQ1",
                                    "logFC BMIQ2", "BH p BMIQ2", "Rank BMIQ2", "logFC SWAN1", "BH p SWAN1",
                                    "Rank SWAN1", "logFC SWAN2", "BH p SWAN 2", "Rank SWAN2")

## Intervention at Mean BMI
# list of probes in the top 10 for any of the models
int_bmi1 <- as.vector(cbind(sqn1[[4]]$Name[c(1:10)], sqn2[[4]]$Name[c(1:10)], bmiq1[[4]]$Name[c(1:10)], 
                  bmiq2[[4]]$Name[c(1:10)], swan1[[4]]$Name[c(1:10)], swan2[[4]]$Name[c(1:10)]))
int_bmi1 <- subset(int_bmi1, !duplicated(int_bmi1))

list1 <- list(sqn1[[4]], sqn2[[4]], bmiq1[[4]], bmiq2[[4]], swan1[[4]], swan2[[4]])

for (i in 1:length(list1))  {  list1[[i]]$rank <- c(1:nrow(list1[[i]])) }
tbl_int1 <- lapply(list1, function(x) subset(x, x$Name %in% int_bmi1))
for (i in 1:length(tbl_int1)) { 
   tbl_int1[[i]]$estci <- with(tbl_int1[[i]], paste0(sprintf("%.2f", logFC), " (", sprintf("%.2f", CI.L), ", ",
                                                     sprintf("%.2f", CI.R), ")"))
      }

for (i in 1:length(tbl_int1)) { 
   names(tbl_int1[[i]])[c(7,8,9,10)] <- c(paste0("pval.", i), paste0("bhp.", i), paste0("rank.", i), paste0("estci.",i))
}

int1 <- tbl_int1[[1]][,c("Name", "chr", "UCSC_RefGene_Name", "estci.1", "bhp.1", "rank.1")]
for (i in 2:6) {
   int1 <- merge(int1, tbl_int1[[i]][,c(1,10,8,9)], by="Name", all=T)
}

int1 <- int1[order(int1$rank.1),]
kable(int1, row.names=F, col.names=tblnames,
      caption="Top 10 Probes by logFC for Intervention at Mean BMI", digits=2)


## Intervention at +5 BMI

int_bmi2 <- as.vector(cbind(sqn1[[6]]$Name[c(1:10)], sqn2[[6]]$Name[c(1:10)], bmiq1[[6]]$Name[c(1:10)], 
                  bmiq2[[6]]$Name[c(1:10)], swan1[[6]]$Name[c(1:10)], swan2[[6]]$Name[c(1:10)]))
int_bmi2 <- subset(int_bmi2, !duplicated(int_bmi2))

list2 <- list(sqn1[[6]], sqn2[[6]], bmiq1[[6]], bmiq2[[6]], swan1[[6]], swan2[[6]])

for (i in 1:length(list2))  {  list2[[i]]$rank <- c(1:nrow(list2[[i]])) }
tbl_int2 <- lapply(list2, function(x) subset(x, x$Name %in% int_bmi2))
for (i in 1:length(tbl_int2)) { 
   tbl_int2[[i]]$estci <- with(tbl_int2[[i]], paste0(sprintf("%.2f", logFC), " (", sprintf("%.2f", CI.L), ", ",
                                                     sprintf("%.2f", CI.R), ")"))
      }

for (i in 1:length(tbl_int2)) { 
   names(tbl_int2[[i]])[c(7,8,9,10)] <- c(paste0("pval.", i), paste0("bhp.", i), paste0("rank.", i), paste0("estci.",i))
}

int2 <- tbl_int2[[1]][,c("Name", "chr", "UCSC_RefGene_Name", "estci.1", "bhp.1", "rank.1")]
for (i in 2:6) {
   int2 <- merge(int2, tbl_int2[[i]][,c(1,10,8,9)], by="Name", all=T)
}

int2 <- int2[order(int2$rank.1),]
kable(int2, row.names=F, col.names=tblnames,
      caption="Top 10 Probes by logFC for Intervention at BMI +5", digits=2)


## BMI in Standard Care ##

bmi_sc <- as.vector(cbind(sqn1[[10]]$Name[c(1:10)], sqn2[[10]]$Name[c(1:10)], bmiq1[[10]]$Name[c(1:10)], 
                  bmiq2[[10]]$Name[c(1:10)], swan1[[10]]$Name[c(1:10)], swan2[[10]]$Name[c(1:10)]))
bmi_sc <- subset(bmi_sc, !duplicated(bmi_sc))

list3 <- list(sqn1[[10]], sqn2[[10]], bmiq1[[10]], bmiq2[[10]], swan1[[10]], swan2[[10]])

for (i in 1:length(list3))  {  list3[[i]]$rank <- c(1:nrow(list3[[i]])) }
tbl_bmisc <- lapply(list3, function(x) subset(x, x$Name %in% bmi_sc))
for (i in 1:length(tbl_bmisc)) { 
   tbl_bmisc[[i]]$estci <- with(tbl_bmisc[[i]], paste0(sprintf("%.2f", logFC), " (", sprintf("%.2f", CI.L), ", ",
                                                     sprintf("%.2f", CI.R), ")"))
      }

for (i in 1:length(tbl_bmisc)) { 
   names(tbl_bmisc[[i]])[c(7,8,9,10)] <- c(paste0("pval.", i), paste0("bhp.", i), paste0("rank.", i), paste0("estci.",i))
}

bmisc <- tbl_bmisc[[1]][,c("Name", "chr", "UCSC_RefGene_Name", "estci.1", "bhp.1", "rank.1")]
for (i in 2:6) {
   bmisc <- merge(bmisc, tbl_bmisc[[i]][,c(1,10,8,9)], by="Name", all=T)
}

bmisc <- bmisc[order(bmisc$rank.1),]
kable(bmisc, row.names=F, col.names=tblnames,
      caption="Top 10 Probes by logFC for BMI in Standard Care", digits=2)


# BMI in LIfestyle Advice

bmi_la <- as.vector(cbind(sqn1[[12]]$Name[c(1:10)], sqn2[[12]]$Name[c(1:10)], bmiq1[[12]]$Name[c(1:10)], 
                  bmiq2[[12]]$Name[c(1:10)], swan1[[12]]$Name[c(1:10)], swan2[[12]]$Name[c(1:10)]))
bmi_la <- subset(bmi_la, !duplicated(bmi_la))

list4 <- list(sqn1[[12]], sqn2[[12]], bmiq1[[12]], bmiq2[[12]], swan1[[12]], swan2[[12]])

for (i in 1:length(list4))  {  list4[[i]]$rank <- c(1:nrow(list4[[i]])) }
tbl_bmila <- lapply(list4, function(x) subset(x, x$Name %in% bmi_la))
for (i in 1:length(tbl_bmila)) { 
   tbl_bmila[[i]]$estci <- with(tbl_bmila[[i]], paste0(sprintf("%.2f", logFC), " (", sprintf("%.2f", CI.L), ", ",
                                                     sprintf("%.2f", CI.R), ")"))
      }

for (i in 1:length(tbl_bmila)) { 
   names(tbl_bmila[[i]])[c(7,8,9,10)] <- c(paste0("pval.", i), paste0("bhp.", i), paste0("rank.", i), paste0("estci.",i))
}

bmila <- tbl_bmila[[1]][,c("Name", "chr", "UCSC_RefGene_Name", "estci.1", "bhp.1", "rank.1")]
for (i in 2:6) {
   bmila <- merge(bmila, tbl_bmila[[i]][,c(1,10,8,9)], by="Name", all=T)
}

bmila <- bmila[order(bmila$rank.1),]
kable(bmila, row.names=F, col.names=tblnames,
      caption="Top 10 Probes by log Fold Change for BMI in Lifestyle Advice", digits=2)

rm(bmila, list4, bmi_la, tbl_bmila)

```


# Compare Overall Distribution of P Values
Using unadjusted p values

``` {r pdist}

## Intervention at Mean BMI ##

int1lst <- list(sqn1[[3]], sqn2[[3]], bmiq1[[3]], bmiq2[[3]], swan1[[3]], swan2[[3]])
int1p <- int1lst[[1]][,c("Name", "logFC", "P.Value")]
for (i in c(2:6)) { 
   int1p <- merge(int1p, int1lst[[i]][,c("Name", "logFC", "P.Value")], by="Name")
}

names(int1p) <- c("Name", paste0(rep(c("logFC.", "pval."), 6), rep(c(1:6), each=2)))
                  
int1pl <- reshape(int1p, varying=list(paste0("pval.", c(1:6)), paste0("logFC.", c(1:6))),
                  v.names=c("pval", "logFC"), timevar="dat", idvar="Name", direction="long")
int1pl$dat <- factor(int1pl$dat, levels=c(1:6), labels=c("SQN1", "SQN2", "BMIQ1", "BMIQ2", "SWAN1", "SWAN2"))

kable(summaryBy(pval ~ dat, data=int1pl, FUN=summary), row.names=F, digits=2,
      caption="Intervention at Mean BMI: P Value Distribution")

ggplot(aes(x=pval, y=dat, col=dat), data=int1pl) + geom_boxplot() +
   scale_color_viridis(discrete=T, begin=0, end=1) + theme(legend.position="none") +
   labs(x="Unadjusted p value", y="", title="Intervention at Mean BMI")

kable(summaryBy(logFC ~ dat, data=int1pl, FUN=summary), row.names=F, digits=2,
      caption="Intervention at Mean BMI: logFC Distribution")

ggplot(aes(x=logFC, y=dat, col=dat), data=int1pl) + geom_boxplot() +
   scale_color_viridis(discrete=T, begin=0, end=1) + theme(legend.position="none") +
   labs(x="Log2 Fold Change", y="", title="Intervention at Mean BMI")


# Intervention at BMI + 5

int2lst <- list(sqn1[[5]], sqn2[[5]], bmiq1[[5]], bmiq2[[5]], swan1[[5]], swan2[[5]])
int2p <- int2lst[[1]][,c("Name", "logFC", "P.Value")]
for (i in c(2:6)) { 
   int2p <- merge(int2p, int2lst[[i]][,c("Name", "logFC", "P.Value")], by="Name")
}

names(int2p) <- c("Name", paste0(rep(c("logFC.", "pval."), 6), rep(c(1:6), each=2)))
                  
int2pl <- reshape(int2p, varying=list(paste0("pval.", c(1:6)), paste0("logFC.", c(1:6))),
                  v.names=c("pval", "logFC"), timevar="dat", idvar="Name", direction="long")
int2pl$dat <- factor(int2pl$dat, levels=c(1:6), labels=c("SQN1", "SQN2", "BMIQ1", "BMIQ2", "SWAN1", "SWAN2"))

kable(summaryBy(pval ~ dat, data=int2pl, FUN=summary), row.names=F, digits=2,
      caption="Intervention at +5 BMI: P Value Distribution")

ggplot(aes(x=pval, y=dat, col=dat), data=int2pl) + geom_boxplot() +
   scale_color_viridis(discrete=T, begin=0, end=1) + theme(legend.position="none") +
   labs(x="Unadjusted p value", y="", title="Intervention at +5 BMI")

kable(summaryBy(logFC ~ dat, data=int2pl, FUN=summary), row.names=F, digits=2,
      caption="Intervention at +5 BMI: logFC Distribution")

ggplot(aes(x=logFC, y=dat, col=dat), data=int2pl) + geom_boxplot() +
   scale_color_viridis(discrete=T, begin=0, end=1) + theme(legend.position="none") +
   labs(x="Log2 Fold Change", y="", title="Intervention at +5 BMI")

## BMI in Standard Care ##

bmi1lst <- list(sqn1[[9]], sqn2[[9]], bmiq1[[9]], bmiq2[[9]], swan1[[9]], swan2[[9]])
bmi1 <- bmi1lst[[1]][,c("Name", "logFC", "P.Value")]
for (i in c(2:6)) { 
   bmi1 <- merge(bmi1, bmi1lst[[i]][,c("Name", "logFC", "P.Value")], by="Name")
}

names(bmi1) <- c("Name", paste0(rep(c("logFC.", "pval."), 6), rep(c(1:6), each=2)))
                  
bmi1l <- reshape(bmi1, varying=list(paste0("pval.", c(1:6)), paste0("logFC.", c(1:6))),
                  v.names=c("pval", "logFC"), timevar="dat", idvar="Name", direction="long")
bmi1l$dat <- factor(bmi1l$dat, levels=c(1:6), labels=c("SQN1", "SQN2", "BMIQ1", "BMIQ2", "SWAN1", "SWAN2"))

kable(summaryBy(pval ~ dat, data=bmi1l, FUN=summary), row.names=F, digits=2,
      caption="BMI in Standard Care: P Value Distribution")

ggplot(aes(x=pval, y=dat, col=dat), data=bmi1l) + geom_boxplot() +
   scale_color_viridis(discrete=T, begin=0, end=1) + theme(legend.position="none") +
   labs(x="Unadjusted p value", y="", title="BMI in Standard Care")

kable(summaryBy(logFC ~ dat, data=bmi1l, FUN=summary), row.names=F, digits=2,
      caption="BMI in Standard Care: logFC Distribution")

ggplot(aes(x=logFC, y=dat, col=dat), data=bmi1l) + geom_boxplot() +
   scale_color_viridis(discrete=T, begin=0, end=1) + theme(legend.position="none") +
   labs(x="Log2 Fold Change", y="", title="BMI in Standard Care")


## BMI in Lifestyle Advice

bmi2lst <- list(sqn1[[11]], sqn2[[11]], bmiq1[[11]], bmiq2[[11]], swan1[[11]], swan2[[11]])
bmi2 <- bmi2lst[[1]][,c("Name", "logFC", "P.Value")]
for (i in c(2:6)) { 
   bmi2 <- merge(bmi2, bmi2lst[[i]][,c("Name", "logFC", "P.Value")], by="Name")
}

names(bmi2) <- c("Name", paste0(rep(c("logFC.", "pval."), 6), rep(c(1:6), each=2)))
                  
bmi2l <- reshape(bmi2, varying=list(paste0("pval.", c(1:6)), paste0("logFC.", c(1:6))),
                  v.names=c("pval", "logFC"), timevar="dat", idvar="Name", direction="long")
bmi2l$dat <- factor(bmi2l$dat, levels=c(1:6), labels=c("SQN1", "SQN2", "BMIQ1", "BMIQ2", "SWAN1", "SWAN2"))

kable(summaryBy(pval ~ dat, data=bmi2l, FUN=summary), row.names=F, digits=2,
      caption="BMI in Lifestyle Advice: P Value Distribution")

ggplot(aes(x=pval, y=dat, col=dat), data=bmi2l) + geom_boxplot() +
   scale_color_viridis(discrete=T, begin=0, end=1) + theme(legend.position="none") +
   labs(x="Unadjusted p value", y="", title="BMI in Lifestyle Advice")

kable(summaryBy(logFC ~ dat, data=bmi2l, FUN=summary), row.names=F, digits=2,
      caption="BMI in Lifestyle Advice: logFC Distribution")

ggplot(aes(x=logFC, y=dat, col=dat), data=bmi2l) + geom_boxplot() +
   scale_color_viridis(discrete=T, begin=0, end=1) + theme(legend.position="none") +
   labs(x="Log2 Fold Change", y="", title="BMI in Lifestyle Advice")

```
