# Supplementary material for: Data processing choices can affect findings in differential methylation analyses: an investigation using data from the LIMIT RCT
Source: PeerJ. 2023 Feb 3;11:e14786. doi: 10.7717/peerj.14786 (PMC9901304; doi:10.7717/peerj.14786)
Supplement: Supplemental Information 2 [file peerj-11-14786-s002.zip › Code/LIMIT DNAm Methods Comparison - Fake Groups Batch Adjustment.Rmd]

---
title: 'LIMIT DNAm Methods Comparison: Fake Groups Batch Adjustment'
output: 
   word_document:
      reference_docx: WordStyleRef1.docx
---

```{r setup, include=FALSE}
knitr::opts_chunk$set(echo=F)

library(limma)
library(knitr)
library(viridis)
library(ggplot2)
library(doBy)

datpath <- "/Volumes/JENNIE/O&G data/LIMIT DNAm Data/"

metadata <- readRDS(file.path(datpath, "Base Datasets/metadata.RDS"))
ann450k <- readRDS(file.path(datpath, "Base Datasets/ann450k.RDS"))


# function to print very large or small p values as <0.001 and >0.99 instead of 0 or 1
pvalfn <- function(x) {ifelse(x < 0.001, "<0.001", ifelse(x > 0.99, ">0.99", round(x, 2)))}

# function to merge BH and Holm top 10 tables

ttmerge <- function(bhtbl, hmtbl)  {
   
      bh <- bhtbl
      hm <- hmtbl
      
      hm$Name <- rownames(hm)
      bh$ordnum <- c(1:nrow(bh))
   
      ptop <- merge(bh[,c("ordnum", "chr", "Name", "UCSC_RefGene_Name", "logFC", "CI.L", "CI.R", "P.Value", "adj.P.Val")], 
                      hm[,c("Name", "adj.P.Val")], by="Name")
      ptop <- ptop[order(ptop$ordnum),]
      ptop$ordnum <- NULL
      
      return(ptop)
}

# top 10 table (by p value) colnames
topp.names <- c("Probe", "Chr", "UCSC RefGene Name", "logFC", "CI.L", "CI.R", "BH p", "Holm p")
# top 10 table (by log FC) colnames
toplfc.names <- c("Name", "chr", "UCSC RefGene Name", "logFC", "CI.L", "CI.R", "P.Value", "adj.P.Val")

# function to process top 10 table by logfold change

lfctbl <- function(x)  {
   ltbl <- x
   ltbl[,c("P.Value", "adj.P.Val")] <- lapply(ltbl[,c("P.Value", "adj.P.Val")], function(x) pvalfn(x))
   ltbl <- ltbl[,c("Name", "chr", "UCSC_RefGene_Name", "logFC", "CI.L", "CI.R", "P.Value", "adj.P.Val")]
}

effnames <- c("", "", "Tortoiseshell in Long","", "Tortoiseshell in Short","", "", "",
              "Short in Tabby","", "Short in Tortoiseshell")


# Function to do all of the stuff with DMPs and Top 10 Tables

dmpfun <- function(fit, cont1, cont2)  {
   
   c.grp1 <- contrasts.fit(fit, cont1)
      c.grp1 <- eBayes(c.grp1)
   c.grp2 <- contrasts.fit(fit, cont2)
      c.grp2 <- eBayes(c.grp2)
      
   grp1.dmp.bh <- summary(decideTests(c.grp1))
   grp1.dmp.hm <- summary(decideTests(c.grp1, adjust.method="holm"))
   
   grp1.pval1.bh <- topTable(c.grp1, coef=1, n=nrow(fit), genelist=ann, confint=T, sort.by="P")
   grp1.pval1.hm <- topTable(c.grp1, coef=1, n=nrow(fit), genelist=ann, confint=F, sort.by="P", adjust.method="holm")
      grp1.pval1 <- ttmerge(grp1.pval1.bh, grp1.pval1.hm)
      
   grp1.pval2.bh <- topTable(c.grp1, coef=2, n=nrow(fit), genelist=ann, confint=T, sort.by="P")
   grp1.pval2.hm <- topTable(c.grp1, coef=2, n=nrow(fit), genelist=ann, confint=T, sort.by="P", adjust.method="holm")
      grp1.pval2 <- ttmerge(grp1.pval2.bh, grp1.pval2.hm)
   
   grp1.logfc1 <- topTable(c.grp1, coef=1, n=nrow(fit), genelist=ann, confint=T, sort.by="logFC")
      grp1.logfc1 <- lfctbl(grp1.logfc1)
      
   grp1.logfc2 <- topTable(c.grp1, coef=2, n=nrow(fit), genelist=ann, confint=T, sort.by="logFC")
      grp1.logfc2 <- lfctbl(grp1.logfc2)
   
   
   grp2.dmp.bh <- summary(decideTests(c.grp2))
   grp2.dmp.hm <- summary(decideTests(c.grp2), adjust.method="holm")
   
   grp2.pval1.bh <- topTable(c.grp2, coef=1, n=nrow(fit), genelist=ann, confint=T, sort.by="P")
   grp2.pval1.hm <- topTable(c.grp2, coef=1, n=nrow(fit), genelist=ann, confint=F, sort.by="P", adjust.method="holm")
      grp2.pval1 <- ttmerge(grp2.pval1.bh, grp2.pval1.hm)
      
   grp2.pval2.bh <- topTable(c.grp2, coef=2, n=nrow(fit), genelist=ann, confint=T, sort.by="P")
   grp2.pval2.hm <- topTable(c.grp2, coef=2, n=nrow(fit), genelist=ann, confint=F, sort.by="P", adjust.method="holm")
      grp2.pval2 <- ttmerge(grp2.pval2.bh, grp2.pval2.hm)
      
   grp2.logfc1 <- topTable(c.grp2, coef=1, n=nrow(fit), genelist=ann, confint=T, sort.by="logFC")
      grp2.logfc1 <- lfctbl(grp2.logfc1)
      
   grp2.logfc2 <- topTable(c.grp2, coef=2, n=nrow(fit), genelist=ann, confint=T, sort.by="logFC")
      grp2.logfc2 <- lfctbl(grp2.logfc2)
      
   return(list(grp1.dmp.bh, grp1.dmp.hm, grp1.pval1, grp1.logfc1, grp1.pval2, grp1.logfc2, 
               grp2.dmp.bh, grp2.dmp.hm, grp2.pval1, grp2.logfc1, grp2.pval2, grp2.logfc2))
   
}

# contrast matrices
# effect of Fake Group 1 (Tortoiseshell v Tabby) by level of Fake Group 2 (Long-Haired, Short-Haired)
trtcont1 <- cbind(tort_long=c(0, 1, 0, 0, 0),
                   tort_shrt=c(0, 1, 0, 0, 1),
                   intract=c(0, 0, 0, 0, 1))
# effect of Fake Group 2 (Short-Haired vs Long-Haired) by level of Fake Group 1 (Tabby, Tortoiseshell)
bmicont1 <- cbind(shrt_tabb=c(0, 0, 1, 0, 0),
                   shrt_tort=c(0, 0, 1, 0, 1))

# effect of Fake Group 1 (Tortoiseshell v Tabby) by level of Fake Group 2 (Long-Haired, Short-Haired)
trtcont2 <- cbind(la_bmi1=c(0, 1, rep(0, 57)),
                  la_bmi2=c(0, 1, rep(0, 56), 1),
                  intract=c(rep(0, 58), 1))
# effect of Fake Group 2 (Short-Haired vs Long-Haired) by level of Fake Group 1 (Tabby, Tortoiseshell)
bmicont2 <- cbind(bmi_sc=c(0, 0, 1, rep(0, 56)),
                  bmi_la=c(0, 0, 1, rep(0, 55), 1))


```

The results reported in this document compare different methods of accounting for batch: adjusting for batch as a covariate in the model, supervised ComBat processing (in which the effects of interest, i.e. Fake Group 1, Fake Group 2, and their interaction) are specified, and unsupervised ComBat processing (in which no effects of interest are specified).

# SQN Data

## Adjustment for Batch as Covariate in the Model

``` {r nocb_sqn, results="asis", eval=F}

# Main Data - Probe Filtering Prior to Normalisation #

m1.main <- readRDS(file.path(datpath, "Model Fit Results/Methods Comparison/qn_main_fake2.RDS"))
ann <- ann450k[match(rownames(m1.main), ann450k$Name),]

m1.res1 <- dmpfun(m1.main, trtcont2, bmicont2)
saveRDS(m1.res1, file.path(datpath, "Model Fit Results/Methods Comparison/Probe Rankings/sqn.nocb.fake.m2.RDS"))

# DMPs for Fake Group Effects
trt.tbl.bh <- as.data.frame(cbind(m1.res1[[1]], m1.res1[[7]])[,c(1,2,4,5,3)])
trt.tbl.hm <- as.data.frame(cbind(m1.res1[[2]], m1.res1[[8]])[,c(1,2,4,5,3)])

kable(trt.tbl.bh, row.names=T, col.names=c("Tort in Long", "Tort in Short", "Short in Tabby", "Short in Tort", "Interact"),
      caption="Filtering Post-Normalisation - No ComBat M2 - DMPs for Fake Group Effects")

if (rowSums(trt.tbl.bh[1,]) > 0 | rowSums(trt.tbl.bh[3,]) > 0) {
   kable(trt.tbl.hm, row.names=T, col.names=c("Tort in Long", "Tort in Short", "Short in Tabby", "Short in Tort", "Interact"),
         caption="DMPs with Holm Adjustment")
}

# top 10 tables

for (i in c(3,5,9,11))  {
      m1.res1[[i]][,c("adj.P.Val.x", "adj.P.Val.y")] <- lapply(m1.res1[[i]][,c("adj.P.Val.x", "adj.P.Val.y")], 
                                                            function(x) pvalfn(x))
   print(kable(m1.res1[[i]][c(1:10),-7], row.names=F, col.names=topp.names, caption=paste0("Top 10 by p value: ", effnames[i]), digits=2))
   print(kable(m1.res1[[i+1]][c(1:10),], row.names=F, col.names=toplfc.names, caption=paste0("Top 10 by LogFC: ", effnames[i]), digits=2))
}


# Probe Filtering After Normalisation

m1.filt <- readRDS(file.path(datpath, "Model Fit Results/Methods Comparison/qn_filt_fake2.RDS"))
ann <- ann450k[match(rownames(m1.filt), ann450k$Name),]

m1.res2 <- dmpfun(m1.filt, trtcont2, bmicont2)
saveRDS(m1.res2, file.path(datpath, "Model Fit Results/Methods Comparison/Probe Rankings/sqn.nocb.fake.m2.filt.RDS"))

# DMPs for Fake Group Effects
trt.tbl.bh <- as.data.frame(cbind(m1.res2[[1]], m1.res2[[7]])[,c(1,2,4,5,3)])
trt.tbl.hm <- as.data.frame(cbind(m1.res2[[2]], m1.res2[[8]])[,c(1,2,4,5,3)])

kable(trt.tbl.bh, row.names=T, col.names=c("Tort in Long", "Tort in Short", "Short in Tabby", "Short in Tort", "Interact"),
      caption="Filtering Pre-Normalisation - No ComBat M1 - DMPs for Fake Group Effects")

if (rowSums(trt.tbl.bh[1,]) > 0 | rowSums(trt.tbl.bh[3,]) > 0) {
   kable(trt.tbl.hm, row.names=T, col.names=c("Tort in Long", "Tort in Short", "Short in Tabby", "Short in Tort", "Interact"),
         caption="DMPs with Holm Adjustment")
}

# top 10 tables

for (i in c(3,5,9,11))  {
      m1.res2[[i]][,c("adj.P.Val.x", "adj.P.Val.y")] <- lapply(m1.res2[[i]][,c("adj.P.Val.x", "adj.P.Val.y")], 
                                                            function(x) pvalfn(x))
   print(kable(m1.res2[[i]][c(1:10),-7], row.names=F, col.names=topp.names, caption=paste0("Top 10 by p value: ", effnames[i]), digits=2))
   print(kable(m1.res2[[i+1]][c(1:10),], row.names=F, col.names=toplfc.names, caption=paste0("Top 10 by LogFC: ", effnames[i]), digits=2))
}


rm(m1.res1, m1.res2, trt.tbl.bh, trt.tbl.hm, m1.main, m1.filt)

```

## Supervised ComBat Processed Data

``` {r scb_sqn, results="asis", eval=F}

# Main Data - Probe Filtering Prior to Normalisation #

m1.main <- readRDS(file.path(datpath, "Model Fit Results/Methods Comparison/qn_main_fakescb1.RDS"))
ann <- ann450k[match(rownames(m1.main), ann450k$Name),]

m1.res1 <- dmpfun(m1.main, trtcont1, bmicont1)
saveRDS(m1.res1, file.path(datpath, "Model Fit Results/Methods Comparison/Probe Rankings/sqn.scb.fake.m1.RDS"))

# DMPs for Fake Group Effects
trt.tbl.bh <- as.data.frame(cbind(m1.res1[[1]], m1.res1[[7]])[,c(1,2,4,5,3)])
trt.tbl.hm <- as.data.frame(cbind(m1.res1[[2]], m1.res1[[8]])[,c(1,2,4,5,3)])

kable(trt.tbl.bh, row.names=T, col.names=c("Tort in Long", "Tort in Short", "Short in Tabby", "Short in Tort", "Interact"),
      caption="Filtering Post-Normalisation - Supervised ComBat M1 - DMPs for Fake Group")

if (rowSums(trt.tbl.bh[1,]) > 0 | rowSums(trt.tbl.bh[3,]) > 0) {
   kable(trt.tbl.hm, row.names=T, col.names=c("Tort in Long", "Tort in Short", "Short in Tabby", "Short in Tort", "Interact"),
         caption="DMPs with Holm Adjustment")
}

# top 10 tables

for (i in c(3,5,9,11))  {
      m1.res1[[i]][,c("adj.P.Val.x", "adj.P.Val.y")] <- lapply(m1.res1[[i]][,c("adj.P.Val.x", "adj.P.Val.y")], 
                                                            function(x) pvalfn(x))
   print(kable(m1.res1[[i]][c(1:10),-7], row.names=F, col.names=topp.names, caption=paste0("Top 10 by p value: ", effnames[i]), digits=2))
   print(kable(m1.res1[[i+1]][c(1:10),], row.names=F, col.names=toplfc.names, caption=paste0("Top 10 by LogFC: ", effnames[i]), digits=2))
}


# Probe Filtering After Normalisation

m1.filt <- readRDS(file.path(datpath, "Model Fit Results/Methods Comparison/qn_filt_fakescb1.RDS"))
ann <- ann450k[match(rownames(m1.filt), ann450k$Name),]

m1.res2 <- dmpfun(m1.filt, trtcont1, bmicont1)
saveRDS(m1.res2, file.path(datpath, "Model Fit Results/Methods Comparison/Probe Rankings/sqn.scb.fake.m1.filt.RDS"))

# DMPs for Fake Group Effects
trt.tbl.bh <- as.data.frame(cbind(m1.res2[[1]], m1.res2[[7]])[,c(1,2,4,5,3)])
trt.tbl.hm <- as.data.frame(cbind(m1.res2[[2]], m1.res2[[8]])[,c(1,2,4,5,3)])

kable(trt.tbl.bh, row.names=T, col.names=c("Tort in Long", "Tort in Short", "Short in Tabby", "Short in Tort", "Interact"),
      caption="Filtering Pre-Normalisation - Supervised ComBat M1 - DMPs for Fake Group Effects")

if (rowSums(trt.tbl.bh[1,]) > 0 | rowSums(trt.tbl.bh[3,]) > 0) {
   kable(trt.tbl.hm, row.names=T, col.names=c("Tort in Long", "Tort in Short", "Short in Tabby", "Short in Tort", "Interact"),
         caption="DMPs with Holm Adjustment")
}

# top 10 tables

for (i in c(3,5,9,11))  {
      m1.res2[[i]][,c("adj.P.Val.x", "adj.P.Val.y")] <- lapply(m1.res2[[i]][,c("adj.P.Val.x", "adj.P.Val.y")], 
                                                            function(x) pvalfn(x))
   print(kable(m1.res2[[i]][c(1:10),-7], row.names=F, col.names=topp.names, caption=paste0("Top 10 by p value: ", effnames[i]), digits=2))
   print(kable(m1.res2[[i+1]][c(1:10),], row.names=F, col.names=toplfc.names, caption=paste0("Top 10 by LogFC: ", effnames[i]), digits=2))
}


rm(m1.res1, m1.res2, trt.tbl.bh, trt.tbl.hm, m1.main, m1.filt)


```


## Unsupervised ComBat Processing

``` {r ucb_sqn, results="asis", eval=F}

# Main Data - Probe Filtering Prior to Normalisation #

m1.main <- readRDS(file.path(datpath, "Model Fit Results/Methods Comparison/qn_main_fakeucb1.RDS"))
ann <- ann450k[match(rownames(m1.main), ann450k$Name),]

m1.res1 <- dmpfun(m1.main, trtcont1, bmicont1)
saveRDS(m1.res1, file.path(datpath, "Model Fit Results/Methods Comparison/Probe Rankings/sqn.ucb.fake.m1.RDS"))

# DMPs for Fake Group Effects
trt.tbl.bh <- as.data.frame(cbind(m1.res1[[1]], m1.res1[[7]])[,c(1,2,4,5,3)])
trt.tbl.hm <- as.data.frame(cbind(m1.res1[[2]], m1.res1[[8]])[,c(1,2,4,5,3)])

kable(trt.tbl.bh, row.names=T, col.names=c("Tort in Long", "Tort in Short", "Short in Tabby", "Short in Tort", "Interact"),
      caption="Filtering Post-Normalisation - Unsupervised ComBat M1 - DMPs for Fake Group Effects")

if (rowSums(trt.tbl.bh[1,]) > 0 | rowSums(trt.tbl.bh[3,]) > 0) {
   kable(trt.tbl.hm, row.names=T, col.names=c("Tort in Long", "Tort in Short", "Short in Tabby", "Short in Tort", "Interact"),
         caption="DMPs with Holm Adjustment")
}

# top 10 tables

for (i in c(3,5,9,11))  {
      m1.res1[[i]][,c("adj.P.Val.x", "adj.P.Val.y")] <- lapply(m1.res1[[i]][,c("adj.P.Val.x", "adj.P.Val.y")], 
                                                            function(x) pvalfn(x))
   print(kable(m1.res1[[i]][c(1:10),-7], row.names=F, col.names=topp.names, caption=paste0("Top 10 by p value: ", effnames[i]), digits=2))
   print(kable(m1.res1[[i+1]][c(1:10),], row.names=F, col.names=toplfc.names, caption=paste0("Top 10 by LogFC: ", effnames[i]), digits=2))
}


# Probe Filtering After Normalisation

m1.filt <- readRDS(file.path(datpath, "Model Fit Results/Methods Comparison/qn_filt_fakeucb1.RDS"))
ann <- ann450k[match(rownames(m1.filt), ann450k$Name),]

m1.res2 <- dmpfun(m1.filt, trtcont1, bmicont1)
saveRDS(m1.res2, file.path(datpath, "Model Fit Results/Methods Comparison/Probe Rankings/sqn.ucb.fake.m1.filt.RDS"))

# DMPs for Fake Group Effects
trt.tbl.bh <- as.data.frame(cbind(m1.res2[[1]], m1.res2[[7]])[,c(1,2,4,5,3)])
trt.tbl.hm <- as.data.frame(cbind(m1.res2[[2]], m1.res2[[8]])[,c(1,2,4,5,3)])

kable(trt.tbl.bh, row.names=T, col.names=c("Tort in Long", "Tort in Short", "Short in Tabby", "Short in Tort", "Interact"),
      caption="Filtering Pre-Normalisation - Unsupervised ComBat M1 - DMPs for Fake Group Effects")

if (rowSums(trt.tbl.bh[1,]) > 0 | rowSums(trt.tbl.bh[3,]) > 0) {
   kable(trt.tbl.hm, row.names=T, col.names=c("Tort in Long", "Tort in Short", "Short in Tabby", "Short in Tort", "Interact"),
         caption="DMPs with Holm Adjustment")
}

# top 10 tables

for (i in c(3,5,9,11))  {
      m1.res2[[i]][,c("adj.P.Val.x", "adj.P.Val.y")] <- lapply(m1.res2[[i]][,c("adj.P.Val.x", "adj.P.Val.y")], 
                                                            function(x) pvalfn(x))
   print(kable(m1.res2[[i]][c(1:10),-7], row.names=F, col.names=topp.names, caption=paste0("Top 10 by p value: ", effnames[i]), digits=2))
   print(kable(m1.res2[[i+1]][c(1:10),], row.names=F, col.names=toplfc.names, caption=paste0("Top 10 by LogFC: ", effnames[i]), digits=2))
}


rm(m1.res1, m1.res2, trt.tbl.bh, trt.tbl.hm, m1.main, m1.filt)

```

# BMIQ Data

``` {r nocbm1_bmiq, results="asis", eval=F}

# Main Data - Probe Filtering Prior to Normalisation #

m1.main <- readRDS(file.path(datpath, "Model Fit Results/Methods Comparison/bmiq_main_fake2.RDS"))
ann <- ann450k[match(rownames(m1.main), ann450k$Name),]

m1.res1 <- dmpfun(m1.main, trtcont2, bmicont2)
saveRDS(m1.res1, file.path(datpath, "Model Fit Results/Methods Comparison/Probe Rankings/bmiq.nocb.fake.m2.RDS"))


# DMPs for Fake Group Effects
trt.tbl.bh <- as.data.frame(cbind(m1.res1[[1]], m1.res1[[7]])[,c(1,2,4,5,3)])
trt.tbl.hm <- as.data.frame(cbind(m1.res1[[2]], m1.res1[[8]])[,c(1,2,4,5,3)])

kable(trt.tbl.bh, row.names=T, col.names=c("Tort in Long", "Tort in Short", "Short in Tabby", "Short in Tort", "Interact"),
      caption="Filtering Post-Normalisation - No ComBat M2 - DMPs for Fake Group Effects")

if (rowSums(trt.tbl.bh[1,]) > 0 | rowSums(trt.tbl.bh[3,]) > 0) {
   kable(trt.tbl.hm, row.names=T, col.names=c("Tort in Long", "Tort in Short", "Short in Tabby", "Short in Tort", "Interact"),
         caption="DMPs with Holm Adjustment")
}

# top 10 tables

for (i in c(3,5,9,11))  {
      m1.res1[[i]][,c("adj.P.Val.x", "adj.P.Val.y")] <- lapply(m1.res1[[i]][,c("adj.P.Val.x", "adj.P.Val.y")], 
                                                            function(x) pvalfn(x))
   print(kable(m1.res1[[i]][c(1:10),-7], row.names=F, col.names=topp.names, caption=paste0("Top 10 by p value: ", effnames[i]), digits=2))
   print(kable(m1.res1[[i+1]][c(1:10),], row.names=F, col.names=toplfc.names, caption=paste0("Top 10 by LogFC: ", effnames[i]), digits=2))
}


# Probe Filtering After Normalisation

m1.filt <- readRDS(file.path(datpath, "Model Fit Results/Methods Comparison/bmiq_filt_fake2.RDS"))
ann <- ann450k[match(rownames(m1.filt), ann450k$Name),]

m1.res2 <- dmpfun(m1.filt, trtcont2, bmicont2)
saveRDS(m1.res2, file.path(datpath, "Model Fit Results/Methods Comparison/Probe Rankings/bmiq.nocb.fake.m2.filt.RDS"))

# DMPs for Fake Group Effects
trt.tbl.bh <- as.data.frame(cbind(m1.res2[[1]], m1.res2[[7]])[,c(1,2,4,5,3)])
trt.tbl.hm <- as.data.frame(cbind(m1.res2[[2]], m1.res2[[8]])[,c(1,2,4,5,3)])

kable(trt.tbl.bh, row.names=T, col.names=c("Tort in Long", "Tort in Short", "Short in Tabby", "Short in Tort", "Interact"),
      caption="Filtering Pre-Normalisation - No ComBat M2 - DMPs for Fake Group Effects")

if (rowSums(trt.tbl.bh[1,]) > 0 | rowSums(trt.tbl.bh[3,]) > 0) {
   kable(trt.tbl.hm, row.names=T, col.names=c("Tort in Long", "Tort in Short", "Short in Tabby", "Short in Tort", "Interact"),
         caption="DMPs with Holm Adjustment")
}

# top 10 tables

for (i in c(3,5,9,11))  {
      m1.res2[[i]][,c("adj.P.Val.x", "adj.P.Val.y")] <- lapply(m1.res2[[i]][,c("adj.P.Val.x", "adj.P.Val.y")], 
                                                            function(x) pvalfn(x))
   print(kable(m1.res2[[i]][c(1:10),-7], row.names=F, col.names=topp.names, caption=paste0("Top 10 by p value: ", effnames[i]), digits=2))
   print(kable(m1.res2[[i+1]][c(1:10),], row.names=F, col.names=toplfc.names, caption=paste0("Top 10 by LogFC: ", effnames[i]), digits=2))
}


rm(m1.res1, m1.res2, trt.tbl.bh, trt.tbl.hm, m1.main, m1.filt)


```

## Supervised ComBat Processed Data

``` {r scb_bmiq, results="asis", eval=F}

# Main Data - Probe Filtering Prior to Normalisation #

m1.main <- readRDS(file.path(datpath, "Model Fit Results/Methods Comparison/bmiq_main_fakescb1.RDS"))
ann <- ann450k[match(rownames(m1.main), ann450k$Name),]

m1.res1 <- dmpfun(m1.main, trtcont1, bmicont1)
saveRDS(m1.res1, file.path(datpath, "Model Fit Results/Methods Comparison/Probe Rankings/bmiq.scb.fake.m1.RDS"))

# DMPs for Fake Group Effects
trt.tbl.bh <- as.data.frame(cbind(m1.res1[[1]], m1.res1[[7]])[,c(1,2,4,5,3)])
trt.tbl.hm <- as.data.frame(cbind(m1.res1[[2]], m1.res1[[8]])[,c(1,2,4,5,3)])

kable(trt.tbl.bh, row.names=T, col.names=c("Tort in Long", "Tort in Short", "Short in Tabby", "Short in Tort", "Interact"),
      caption="Filtering Post-Normalisation - Supervised ComBat M1 - DMPs for Fake Group Effects")

if (rowSums(trt.tbl.bh[1,]) > 0 | rowSums(trt.tbl.bh[3,]) > 0) {
   kable(trt.tbl.hm, row.names=T, col.names=c("Tort in Long", "Tort in Short", "Short in Tabby", "Short in Tort", "Interact"),
         caption="DMPs with Holm Adjustment")
}

# top 10 tables

for (i in c(3,5,9,11))  {
      m1.res1[[i]][,c("adj.P.Val.x", "adj.P.Val.y")] <- lapply(m1.res1[[i]][,c("adj.P.Val.x", "adj.P.Val.y")], 
                                                            function(x) pvalfn(x))
   print(kable(m1.res1[[i]][c(1:10),-7], row.names=F, col.names=topp.names, caption=paste0("Top 10 by p value: ", effnames[i]), digits=2))
   print(kable(m1.res1[[i+1]][c(1:10),], row.names=F, col.names=toplfc.names, caption=paste0("Top 10 by LogFC: ", effnames[i]), digits=2))
}


# Probe Filtering After Normalisation

m1.filt <- readRDS(file.path(datpath, "Model Fit Results/Methods Comparison/bmiq_filt_fakescb1.RDS"))
ann <- ann450k[match(rownames(m1.filt), ann450k$Name),]

m1.res2 <- dmpfun(m1.filt, trtcont1, bmicont1)
saveRDS(m1.res2, file.path(datpath, "Model Fit Results/Methods Comparison/Probe Rankings/bmiq.scb.fake.m1.filt.RDS"))

# DMPs for Fake Group Effects
trt.tbl.bh <- as.data.frame(cbind(m1.res2[[1]], m1.res2[[7]])[,c(1,2,4,5,3)])
trt.tbl.hm <- as.data.frame(cbind(m1.res2[[2]], m1.res2[[8]])[,c(1,2,4,5,3)])

kable(trt.tbl.bh, row.names=T, col.names=c("Tort in Long", "Tort in Short", "Short in Tabby", "Short in Tort", "Interact"),
      caption="Filtering Pre-Normalisation - Supervised ComBat M1 - DMPs for Fake Group Effects")

if (rowSums(trt.tbl.bh[1,]) > 0 | rowSums(trt.tbl.bh[3,]) > 0) {
   kable(trt.tbl.hm, row.names=T, col.names=c("Tort in Long", "Tort in Short", "Short in Tabby", "Short in Tort", "Interact"),
         caption="DMPs with Holm Adjustment")
}

# top 10 tables

for (i in c(3,5,9,11))  {
      m1.res2[[i]][,c("adj.P.Val.x", "adj.P.Val.y")] <- lapply(m1.res2[[i]][,c("adj.P.Val.x", "adj.P.Val.y")], 
                                                            function(x) pvalfn(x))
   print(kable(m1.res2[[i]][c(1:10),-7], row.names=F, col.names=topp.names, caption=paste0("Top 10 by p value: ", effnames[i]), digits=2))
   print(kable(m1.res2[[i+1]][c(1:10),], row.names=F, col.names=toplfc.names, caption=paste0("Top 10 by LogFC: ", effnames[i]), digits=2))
}

rm(m1.res1, m1.res2, trt.tbl.bh, trt.tbl.hm, m1.main, m1.filt)

```


## Unsupervised ComBat Processing

``` {r ucb_bmiq, results="asis", eval=F}

# Main Data - Probe Filtering Prior to Normalisation #

m1.main <- readRDS(file.path(datpath, "Model Fit Results/Methods Comparison/bmiq_main_fakeucb1.RDS"))
ann <- ann450k[match(rownames(m1.main), ann450k$Name),]

m1.res1 <- dmpfun(m1.main, trtcont1, bmicont1)
saveRDS(m1.res1, file.path(datpath, "Model Fit Results/Methods Comparison/Probe Rankings/bmiq.ucb.fake.m1.RDS"))

# DMPs for Fake Group Effects
trt.tbl.bh <- as.data.frame(cbind(m1.res1[[1]], m1.res1[[7]])[,c(1,2,4,5,3)])
trt.tbl.hm <- as.data.frame(cbind(m1.res1[[2]], m1.res1[[8]])[,c(1,2,4,5,3)])

kable(trt.tbl.bh, row.names=T, col.names=c("Tort in Long", "Tort in Short", "Short in Tabby", "Short in Tort", "Interact"),
      caption="Filtering Post-Normalisation - Unsupervised ComBat M1 - DMPs for Fake Group Effects")

if (rowSums(trt.tbl.bh[1,]) > 0 | rowSums(trt.tbl.bh[3,]) > 0) {
   kable(trt.tbl.hm, row.names=T, col.names=c("Tort in Long", "Tort in Short", "Short in Tabby", "Short in Tort", "Interact"),
         caption="DMPs with Holm Adjustment")
}

# top 10 tables

for (i in c(3,5,9,11))  {
      m1.res1[[i]][,c("adj.P.Val.x", "adj.P.Val.y")] <- lapply(m1.res1[[i]][,c("adj.P.Val.x", "adj.P.Val.y")], 
                                                            function(x) pvalfn(x))
   print(kable(m1.res1[[i]][c(1:10),-7], row.names=F, col.names=topp.names, caption=paste0("Top 10 by p value: ", effnames[i]), digits=2))
   print(kable(m1.res1[[i+1]][c(1:10),], row.names=F, col.names=toplfc.names, caption=paste0("Top 10 by LogFC: ", effnames[i]), digits=2))
}


# Probe Filtering After Normalisation

m1.filt <- readRDS(file.path(datpath, "Model Fit Results/Methods Comparison/bmiq_filt_fakeucb1.RDS"))
ann <- ann450k[match(rownames(m1.filt), ann450k$Name),]

m1.res2 <- dmpfun(m1.filt, trtcont1, bmicont1)
saveRDS(m1.res2, file.path(datpath, "Model Fit Results/Methods Comparison/Probe Rankings/bmiq.ucb.fake.m1.filt.RDS"))

# DMPs for Fake Group Effects
trt.tbl.bh <- as.data.frame(cbind(m1.res2[[1]], m1.res2[[7]])[,c(1,2,4,5,3)])
trt.tbl.hm <- as.data.frame(cbind(m1.res2[[2]], m1.res2[[8]])[,c(1,2,4,5,3)])

kable(trt.tbl.bh, row.names=T, col.names=c("Tort in Long", "Tort in Short", "Short in Tabby", "Short in Tort", "Interact"),
      caption="Filtering Pre-Normalisation - Unsupervised ComBat M1 - DMPs for Fake Group Effects")

if (rowSums(trt.tbl.bh[1,]) > 0 | rowSums(trt.tbl.bh[3,]) > 0) {
   kable(trt.tbl.hm, row.names=T, col.names=c("Tort in Long", "Tort in Short", "Short in Tabby", "Short in Tort", "Interact"),
         caption="DMPs with Holm Adjustment")
}

# top 10 tables

for (i in c(3,5,9,11))  {
      m1.res2[[i]][,c("adj.P.Val.x", "adj.P.Val.y")] <- lapply(m1.res2[[i]][,c("adj.P.Val.x", "adj.P.Val.y")], 
                                                            function(x) pvalfn(x))
   print(kable(m1.res2[[i]][c(1:10),-7], row.names=F, col.names=topp.names, caption=paste0("Top 10 by p value: ", effnames[i]), digits=2))
   print(kable(m1.res2[[i+1]][c(1:10),], row.names=F, col.names=toplfc.names, caption=paste0("Top 10 by LogFC: ", effnames[i]), digits=2))
}

rm(m1.res1, m1.res2, trt.tbl.bh, trt.tbl.hm, m1.main, m1.filt)

```


# SWAN Data

``` {r nocbm1_swan, results="asis", eval=F}

# Main Data - Probe Filtering Prior to Normalisation #

m1.main <- readRDS(file.path(datpath, "Model Fit Results/Methods Comparison/swan_main_fake2.RDS"))
ann <- ann450k[match(rownames(m1.main), ann450k$Name),]

m1.res1 <- dmpfun(m1.main, trtcont2, bmicont2)
saveRDS(m1.res1, file.path(datpath, "Model Fit Results/Methods Comparison/Probe Rankings/swan.nocb.fake.m2.RDS"))

# DMPs for Fake Group Effects
trt.tbl.bh <- as.data.frame(cbind(m1.res1[[1]], m1.res1[[7]])[,c(1,2,4,5,3)])
trt.tbl.hm <- as.data.frame(cbind(m1.res1[[2]], m1.res1[[8]])[,c(1,2,4,5,3)])

kable(trt.tbl.bh, row.names=T, col.names=c("Tort in Long", "Tort in Short", "Short in Tabby", "Short in Tort", "Interact"),
      caption="Filtering Post-Normalisation - No ComBat M2 - DMPs for Fake Group Effects")

if (rowSums(trt.tbl.bh[1,]) > 0 | rowSums(trt.tbl.bh[3,]) > 0) {
   kable(trt.tbl.hm, row.names=T, col.names=c("Tort in Long", "Tort in Short", "Short in Tabby", "Short in Tort", "Interact"),
         caption="DMPs with Holm Adjustment")
}

# top 10 tables

for (i in c(3,5,9,11))  {
   m1.res1[[i]][,c("adj.P.Val.x", "adj.P.Val.y")] <- lapply(m1.res1[[i]][,c("adj.P.Val.x", "adj.P.Val.y")], 
                                                            function(x) pvalfn(x))
   print(kable(m1.res1[[i]][c(1:10),-7], row.names=F, col.names=topp.names, caption=paste0("Top 10 by p value: ", effnames[i]), digits=2))
   print(kable(m1.res1[[i+1]][c(1:10),], row.names=F, col.names=toplfc.names, caption=paste0("Top 10 by LogFC: ", effnames[i]), digits=2))
}


# Probe Filtering After Normalisation

m1.filt <- readRDS(file.path(datpath, "Model Fit Results/Methods Comparison/swan_filt_fake2.RDS"))
ann <- ann450k[match(rownames(m1.filt), ann450k$Name),]

m1.res2 <- dmpfun(m1.filt, trtcont2, bmicont2)
saveRDS(m1.res2, file.path(datpath, "Model Fit Results/Methods Comparison/Probe Rankings/swan.nocb.fake.m2.filt.RDS"))

# DMPs for Fake Group Effects
trt.tbl.bh <- as.data.frame(cbind(m1.res2[[1]], m1.res2[[7]])[,c(1,2,4,5,3)])
trt.tbl.hm <- as.data.frame(cbind(m1.res2[[2]], m1.res2[[8]])[,c(1,2,4,5,3)])

kable(trt.tbl.bh, row.names=T, col.names=c("Tort in Long", "Tort in Short", "Short in Tabby", "Short in Tort", "Interact"),
      caption="Filtering Pre-Normalisation - No ComBat M1 - DMPs for Fake Group Effects")

if (rowSums(trt.tbl.bh[1,]) > 0 | rowSums(trt.tbl.bh[3,]) > 0) {
   kable(trt.tbl.hm, row.names=T, col.names=c("Tort in Long", "Tort in Short", "Short in Tabby", "Short in Tort", "Interact"),
         caption="DMPs with Holm Adjustment")
}

# top 10 tables

for (i in c(3,5,9,11))  {
   m1.res2[[i]][,c("adj.P.Val.x", "adj.P.Val.y")] <- lapply(m1.res2[[i]][,c("adj.P.Val.x", "adj.P.Val.y")], 
                                                            function(x) pvalfn(x))
   print(kable(m1.res2[[i]][c(1:10),-7], row.names=F, col.names=topp.names, caption=paste0("Top 10 by p value: ", effnames[i]), digits=2))
   print(kable(m1.res2[[i+1]][c(1:10),], row.names=F, col.names=toplfc.names, caption=paste0("Top 10 by LogFC: ", effnames[i]), digits=2))
}

rm(m1.res1, m1.res2, trt.tbl.bh, trt.tbl.hm, m1.main, m1.filt)

```

## Supervised ComBat Processed Data

``` {r scb_swan, results="asis", eval=F}

# Main Data - Probe Filtering Prior to Normalisation #

m1.main <- readRDS(file.path(datpath, "Model Fit Results/Methods Comparison/swan_main_fakescb1.RDS"))
ann <- ann450k[match(rownames(m1.main), ann450k$Name),]

m1.res1 <- dmpfun(m1.main, trtcont1, bmicont1)
saveRDS(m1.res1, file.path(datpath, "Model Fit Results/Methods Comparison/Probe Rankings/swan.scb.fake.m1.RDS"))

# DMPs for Fake Group Effects
trt.tbl.bh <- as.data.frame(cbind(m1.res1[[1]], m1.res1[[7]])[,c(1,2,4,5,3)])
trt.tbl.hm <- as.data.frame(cbind(m1.res1[[2]], m1.res1[[8]])[,c(1,2,4,5,3)])

kable(trt.tbl.bh, row.names=T, col.names=c("Tort in Long", "Tort in Short", "Short in Tabby", "Short in Tort", "Interact"),
      caption="Filtering Post-Normalisation - Supervised ComBat M1 - DMPs for Fake Group Effects")

if (rowSums(trt.tbl.bh[1,]) > 0 | rowSums(trt.tbl.bh[3,]) > 0) {
   kable(trt.tbl.hm, row.names=T, col.names=c("Tort in Long", "Tort in Short", "Short in Tabby", "Short in Tort", "Interact"),
         caption="DMPs with Holm Adjustment")
}

# top 10 tables

for (i in c(3,5,9,11))  {
      m1.res1[[i]][,c("adj.P.Val.x", "adj.P.Val.y")] <- lapply(m1.res1[[i]][,c("adj.P.Val.x", "adj.P.Val.y")], 
                                                            function(x) pvalfn(x))
   print(kable(m1.res1[[i]][c(1:10),-7], row.names=F, col.names=topp.names, caption=paste0("Top 10 by p value: ", effnames[i]), digits=2))
   print(kable(m1.res1[[i+1]][c(1:10),], row.names=F, col.names=toplfc.names, caption=paste0("Top 10 by LogFC: ", effnames[i]), digits=2))
}


# Probe Filtering After Normalisation

m1.filt <- readRDS(file.path(datpath, "Model Fit Results/Methods Comparison/swan_filt_fakescb1.RDS"))
ann <- ann450k[match(rownames(m1.filt), ann450k$Name),]

m1.res2 <- dmpfun(m1.filt, trtcont1, bmicont1)
saveRDS(m1.res2, file.path(datpath, "Model Fit Results/Methods Comparison/Probe Rankings/swan.scb.fake.m1.filt.RDS"))

# DMPs for Fake Group Effects
trt.tbl.bh <- as.data.frame(cbind(m1.res2[[1]], m1.res2[[7]])[,c(1,2,4,5,3)])
trt.tbl.hm <- as.data.frame(cbind(m1.res2[[2]], m1.res2[[8]])[,c(1,2,4,5,3)])

kable(trt.tbl.bh, row.names=T, col.names=c("Tort in Long", "Tort in Short", "Short in Tabby", "Short in Tort", "Interact"),
      caption="Filtering Pre-Normalisation - Supervised ComBat M1 - DMPs for Fake Group Effects")

if (rowSums(trt.tbl.bh[1,]) > 0 | rowSums(trt.tbl.bh[3,]) > 0) {
   kable(trt.tbl.hm, row.names=T, col.names=c("Tort in Long", "Tort in Short", "Short in Tabby", "Short in Tort", "Interact"),
         caption="DMPs with Holm Adjustment")
}

# top 10 tables

for (i in c(3,5,9,11))  {
      m1.res2[[i]][,c("adj.P.Val.x", "adj.P.Val.y")] <- lapply(m1.res2[[i]][,c("adj.P.Val.x", "adj.P.Val.y")], 
                                                            function(x) pvalfn(x))
   print(kable(m1.res2[[i]][c(1:10),-7], row.names=F, col.names=topp.names, caption=paste0("Top 10 by p value: ", effnames[i]), digits=2))
   print(kable(m1.res2[[i+1]][c(1:10),], row.names=F, col.names=toplfc.names, caption=paste0("Top 10 by LogFC: ", effnames[i]), digits=2))
}

rm(m1.res1, m1.res2, trt.tbl.bh, trt.tbl.hm, m1.main, m1.filt)

```


## Unsupervised ComBat Processing

``` {r ucb_swan, results="asis", eval=F}

# Main Data - Probe Filtering Prior to Normalisation #

m1.main <- readRDS(file.path(datpath, "Model Fit Results/Methods Comparison/swan_main_fakeucb1.RDS"))
ann <- ann450k[match(rownames(m1.main), ann450k$Name),]

m1.res1 <- dmpfun(m1.main, trtcont1, bmicont1)
saveRDS(m1.res1, file.path(datpath, "Model Fit Results/Methods Comparison/Probe Rankings/swan.ucb.fake.m1.RDS"))

# DMPs for Fake Group Effects
trt.tbl.bh <- as.data.frame(cbind(m1.res1[[1]], m1.res1[[7]])[,c(1,2,4,5,3)])
trt.tbl.hm <- as.data.frame(cbind(m1.res1[[2]], m1.res1[[8]])[,c(1,2,4,5,3)])

kable(trt.tbl.bh, row.names=T, col.names=c("Tort in Long", "Tort in Short", "Short in Tabby", "Short in Tort", "Interact"),
      caption="Filtering Post-Normalisation - Unsupervised ComBat M1 - DMPs for Fake Group Effects")

if (rowSums(trt.tbl.bh[1,]) > 0 | rowSums(trt.tbl.bh[3,]) > 0) {
   kable(trt.tbl.hm, row.names=T, col.names=c("Tort in Long", "Tort in Short", "Short in Tabby", "Short in Tort", "Interact"),
         caption="DMPs with Holm Adjustment")
}

# top 10 tables

for (i in c(3,5,9,11))  {
      m1.res1[[i]][,c("adj.P.Val.x", "adj.P.Val.y")] <- lapply(m1.res1[[i]][,c("adj.P.Val.x", "adj.P.Val.y")], 
                                                            function(x) pvalfn(x))
   print(kable(m1.res1[[i]][c(1:10),-7], row.names=F, col.names=topp.names, caption=paste0("Top 10 by p value: ", effnames[i]), digits=2))
   print(kable(m1.res1[[i+1]][c(1:10),], row.names=F, col.names=toplfc.names, caption=paste0("Top 10 by LogFC: ", effnames[i]), digits=2))
}


# Probe Filtering After Normalisation

m1.filt <- readRDS(file.path(datpath, "Model Fit Results/Methods Comparison/swan_filt_fakeucb1.RDS"))
ann <- ann450k[match(rownames(m1.filt), ann450k$Name),]

m1.res2 <- dmpfun(m1.filt, trtcont1, bmicont1)
saveRDS(m1.res2, file.path(datpath, "Model Fit Results/Methods Comparison/Probe Rankings/swan.ucb.fake.m1.filt.RDS"))

# DMPs for Fake Group Effects
trt.tbl.bh <- as.data.frame(cbind(m1.res2[[1]], m1.res2[[7]])[,c(1,2,4,5,3)])
trt.tbl.hm <- as.data.frame(cbind(m1.res2[[2]], m1.res2[[8]])[,c(1,2,4,5,3)])

kable(trt.tbl.bh, row.names=T, col.names=c("Tort in Long", "Tort in Short", "Short in Tabby", "Short in Tort", "Interact"),
      caption="Filtering Pre-Normalisation - Unsupervised ComBat M1 - DMPs for Fake Group Effects")

if (rowSums(trt.tbl.bh[1,]) > 0 | rowSums(trt.tbl.bh[3,]) > 0) {
   kable(trt.tbl.hm, row.names=T, col.names=c("Tort in Long", "Tort in Short", "Short in Tabby", "Short in Tort", "Interact"),
         caption="DMPs with Holm Adjustment")
}

# top 10 tables

for (i in c(3,5,9,11))  {
      m1.res2[[i]][,c("adj.P.Val.x", "adj.P.Val.y")] <- lapply(m1.res2[[i]][,c("adj.P.Val.x", "adj.P.Val.y")], 
                                                            function(x) pvalfn(x))
   print(kable(m1.res2[[i]][c(1:10),-7], row.names=F, col.names=topp.names, caption=paste0("Top 10 by p value: ", effnames[i]), digits=2))
   print(kable(m1.res2[[i+1]][c(1:10),], row.names=F, col.names=toplfc.names, caption=paste0("Top 10 by LogFC: ", effnames[i]), digits=2))
}

rm(m1.res1, m1.res2, trt.tbl.bh, trt.tbl.hm, m1.main, m1.filt)

```

# Compare Pre-Filtered and Post-Filtered Data

## SQN Data

``` {r sqnfilt, results="asis", eval=F}

sqn.nocb1 <- readRDS(file.path(datpath, "Model Fit Results/Methods Comparison/Probe Rankings/sqn.nocb.fake.m2.RDS"))
sqn.nocb2 <- readRDS(file.path(datpath, "Model Fit Results/Methods Comparison/Probe Rankings/sqn.nocb.fake.m2.filt.RDS"))

sqn.scb1 <- readRDS(file.path(datpath, "Model Fit Results/Methods Comparison/Probe Rankings/sqn.scb.fake.m1.RDS"))
sqn.scb2 <- readRDS(file.path(datpath, "Model Fit Results/Methods Comparison/Probe Rankings/sqn.scb.fake.m1.filt.RDS"))

sqn.ucb1 <- readRDS(file.path(datpath, "Model Fit Results/Methods Comparison/Probe Rankings/sqn.ucb.fake.m1.RDS"))
sqn.ucb2 <- readRDS(file.path(datpath, "Model Fit Results/Methods Comparison/Probe Rankings/sqn.ucb.fake.m1.filt.RDS"))

#--------------------------------------------------------------------------------------------------------------------------------#
#                                                                                                                                #
#  Compare top 10 tables between post-filtered and pre-filtered data models (and also between different batch handling methods)  #
#                                                                                                                                #
#--------------------------------------------------------------------------------------------------------------------------------#

#-----------------------#
#   Top 10 by P Value   #
#-----------------------#

ptbnms <- c("Name", "chr", "UCSC_RefGene_Name", "bhp.1", "rank.1", "bhp.2", "rank.2", "bhp.3", "rank.3",
              "bhp.4", "rank.4", "bhp.5", "rank.5", "bhp.6", "rank.6")
ptlabs <- c("Probe", "chr", "UCSC RefGene", "BH p noCB post", "Rank noCB post", "BH p noCB pre", "Rank noCB pre",
                               "BH p sCB post", "Rank sCB post", "BH p sCB pre", "Rank sCB pre", "BH p uCB post", "Rank uCB post",
                               "BH p uCB pre", "Rank uCB pre")

## Tortoiseshell in Long-Haired

list1 <- list(sqn.nocb1[[3]], sqn.nocb2[[3]], sqn.scb1[[3]], sqn.scb2[[3]], sqn.ucb1[[3]], sqn.ucb2[[3]])

int_bmi1 <- as.vector(sapply(list1, function(x) cbind(x$Name[c(1:10)])))
int_bmi1 <- subset(int_bmi1, !duplicated(int_bmi1))  # 14

for (i in 1:length(list1))  {  list1[[i]]$rank <- c(1:nrow(list1[[i]])) }
tbl_int1 <- lapply(list1, function(x) subset(x, x$Name %in% int_bmi1))
for (i in 1:length(tbl_int1)) { 
   tbl_int1[[i]]$estci <- with(tbl_int1[[i]], paste0(sprintf("%.2f", logFC), " (", sprintf("%.2f", CI.L), ", ",
                                                     sprintf("%.2f", CI.R), ")"))
      }

for (i in 1:length(tbl_int1)) { 
   names(tbl_int1[[i]])[c(7,8,10,11)] <- c(paste0("pval.", i), paste0("bhp.", i), paste0("rank.", i), paste0("estci.",i))
}

int1 <- tbl_int1[[1]][,c("Name", "chr", "UCSC_RefGene_Name", "estci.1", "bhp.1", "rank.1")]
for (i in 2:6) {
   int1 <- merge(int1, tbl_int1[[i]][,c(1,11,8,10)], by="Name", all=T)
}

int1 <- int1[order(int1$rank.1),]
int1[,grepl("bhp", names(int1))] <- lapply(int1[,grepl("bhp", names(int1))], function(x) pvalfn(x))
kable(int1[,ptbnms], row.names=F, col.names=ptlabs,
      caption="Top 10 Probes by P Value for Tortoiseshell in Long-Haired", digits=2)


## Tortoiseshell in Short-Haired

list2 <- list(sqn.nocb1[[5]], sqn.nocb2[[5]], sqn.scb1[[5]], sqn.scb2[[5]], sqn.ucb1[[5]], sqn.ucb2[[5]])

int_bmi2 <- as.vector(sapply(list2, function(x) cbind(x$Name[c(1:10)])))
int_bmi2 <- subset(int_bmi2, !duplicated(int_bmi2))  # 16

for (i in 1:length(list2))  {  list2[[i]]$rank <- c(1:nrow(list2[[i]])) }
tbl_int2 <- lapply(list2, function(x) subset(x, x$Name %in% int_bmi2))

for (i in 1:length(tbl_int2)) { 
   tbl_int2[[i]]$estci <- with(tbl_int2[[i]], paste0(sprintf("%.2f", logFC), " (", sprintf("%.2f", CI.L), ", ",
                                                     sprintf("%.2f", CI.R), ")"))
      }

for (i in 1:length(tbl_int2)) { 
   names(tbl_int2[[i]])[c(7,8,10,11)] <- c(paste0("pval.", i), paste0("bhp.", i), paste0("rank.", i), paste0("estci.",i))
}

int2 <- tbl_int2[[1]][,c("Name", "chr", "UCSC_RefGene_Name", "estci.1", "bhp.1", "rank.1")]

for (i in 2:6) {
   int2 <- merge(int2, tbl_int2[[i]][,c(1,11,8,10)], by="Name", all=T)
}

int2 <- int2[order(int2$rank.1),]
int2[,grepl("bhp", names(int2))] <- lapply(int2[,grepl("bhp", names(int2))], function(x) pvalfn(x))
kable(int2[,ptbnms], row.names=F, col.names=ptlabs, caption="Top 10 Probes by P Value for Tortoiseshell in Short-Haired", digits=2)


## Short-Haired in Tabby

list3 <- list(sqn.nocb1[[9]], sqn.nocb2[[9]], sqn.scb1[[9]], sqn.scb2[[9]], sqn.ucb1[[9]], sqn.ucb2[[9]])

int_bmi3 <- as.vector(sapply(list3, function(x) cbind(x$Name[c(1:10)])))
int_bmi3 <- subset(int_bmi3, !duplicated(int_bmi3))  # 16

for (i in 1:length(list3))  {  list3[[i]]$rank <- c(1:nrow(list3[[i]])) }
tbl_int3 <- lapply(list3, function(x) subset(x, x$Name %in% int_bmi3))

for (i in 1:length(tbl_int3)) { 
   tbl_int3[[i]]$estci <- with(tbl_int3[[i]], paste0(sprintf("%.2f", logFC), " (", sprintf("%.2f", CI.L), ", ",
                                                     sprintf("%.2f", CI.R), ")"))
      }

for (i in 1:length(tbl_int3)) { 
   names(tbl_int3[[i]])[c(7,8,10,11)] <- c(paste0("pval.", i), paste0("bhp.", i), paste0("rank.", i), paste0("estci.",i))
}

int3 <- tbl_int3[[1]][,c("Name", "chr", "UCSC_RefGene_Name", "estci.1", "bhp.1", "rank.1")]

for (i in 2:6) {
   int3 <- merge(int3, tbl_int3[[i]][,c(1,11,8,10)], by="Name", all=T)
}

int3 <- int3[order(int3$rank.1),]
int3[,grepl("bhp", names(int3))] <- lapply(int3[,grepl("bhp", names(int3))], function(x) pvalfn(x))
kable(int3[,ptbnms], row.names=F, col.names=ptlabs, caption="Top 10 Probes by P Value for Short-Haired in Tabby", digits=2)


## Short-Haired in Tortoiseshell

list4 <- list(sqn.nocb1[[11]], sqn.nocb2[[11]], sqn.scb1[[11]], sqn.scb2[[11]], sqn.ucb1[[11]], sqn.ucb2[[11]])

int_bmi4 <- as.vector(sapply(list4, function(x) cbind(x$Name[c(1:10)])))
int_bmi4 <- subset(int_bmi4, !duplicated(int_bmi4))  # 16

for (i in 1:length(list4))  {  list4[[i]]$rank <- c(1:nrow(list4[[i]])) }
tbl_int4 <- lapply(list4, function(x) subset(x, x$Name %in% int_bmi4))

for (i in 1:length(tbl_int4)) { 
   tbl_int4[[i]]$estci <- with(tbl_int4[[i]], paste0(sprintf("%.2f", logFC), " (", sprintf("%.2f", CI.L), ", ",
                                                     sprintf("%.2f", CI.R), ")"))
      }

for (i in 1:length(tbl_int4)) { 
   names(tbl_int4[[i]])[c(7,8,10,11)] <- c(paste0("pval.", i), paste0("bhp.", i), paste0("rank.", i), paste0("estci.",i))
}

int4 <- tbl_int4[[1]][,c("Name", "chr", "UCSC_RefGene_Name", "estci.1", "bhp.1", "rank.1")]

for (i in 2:6) {
   int4 <- merge(int4, tbl_int4[[i]][,c(1,11,8,10)], by="Name", all=T)
}

int4 <- int4[order(int4$rank.1),]
int4[,grepl("bhp", names(int4))] <- lapply(int4[,grepl("bhp", names(int4))], function(x) pvalfn(x))
kable(int4[,ptbnms], row.names=F, col.names=ptlabs, caption="Top 10 Probes by P Value for Short-Haired in Tortoiseshell", digits=2)


#-----------------------------#
#  Top 10 by log Fold Change  #
#-----------------------------#

ltbnms <- c("Name", "chr", "UCSC_RefGene_Name", "estci.1", "bhp.1", "rank.1", "estci.2", "bhp.2", "rank.2", "estci.3", "bhp.3", "rank.3",
             "estci.4", "bhp.4", "rank.4", "estci.5", "bhp.5", "rank.5", "estci.6", "bhp.6", "rank.6")
ltlabs <- c("Probe", "chr", "UCSC RefGene", "logFC noCB post", "BH p noCB post", "Rank noCB post", "LogFC noCB pre", "BH p noCB pre",
            "Rank noCB pre", "logFC sCB post", "BH p sCB post", "Rank sCB post", "logFC sCB pre", "BH p sCB pre", "Rank sCB pre",
            "logFC uCB post", "BH p uCB post", "Rank uCB post", "logFC uCB pre", "BH p uCB pre", "Rank uCB pre")

## T in L

list1 <- list(sqn.nocb1[[4]], sqn.nocb2[[4]], sqn.scb1[[4]], sqn.scb2[[4]], sqn.ucb1[[4]], sqn.ucb2[[4]])

int_bmi1 <- as.vector(sapply(list1, function(x) cbind(x$Name[c(1:10)])))
int_bmi1 <- subset(int_bmi1, !duplicated(int_bmi1))  # 14

for (i in 1:length(list1))  {  list1[[i]]$rank <- c(1:nrow(list1[[i]])) }
tbl_int1 <- lapply(list1, function(x) subset(x, x$Name %in% int_bmi1))
for (i in 1:length(tbl_int1)) { 
   tbl_int1[[i]]$estci <- with(tbl_int1[[i]], paste0(sprintf("%.2f", logFC), " (", sprintf("%.2f", CI.L), ", ",
                                                     sprintf("%.2f", CI.R), ")"))
}

for (i in 1:length(tbl_int1)) { 
   names(tbl_int1[[i]])[c(7,8,9,10)] <- c(paste0("pval.", i), paste0("bhp.", i), paste0("rank.", i), paste0("estci.",i))
}

int1 <- tbl_int1[[1]][,c("Name", "chr", "UCSC_RefGene_Name", "estci.1", "bhp.1", "rank.1")]
for (i in 2:6) {
   int1 <- merge(int1, tbl_int1[[i]][,c(1,10,8,9)], by="Name", all=T)
}

int1 <- int1[order(int1$rank.1),]
kable(int1[,ltbnms], row.names=F, col.names=ltlabs, caption="Top 10 Probes by logFC for Tortoiseshell in Long-Haired", digits=2)


## T in S

list2 <- list(sqn.nocb1[[6]], sqn.nocb2[[6]], sqn.scb1[[6]], sqn.scb2[[6]], sqn.ucb1[[6]], sqn.ucb2[[6]])

int_bmi2 <- as.vector(sapply(list2, function(x) cbind(x$Name[c(1:10)])))
int_bmi2 <- subset(int_bmi2, !duplicated(int_bmi2))

for (i in 1:length(list2))  {  list2[[i]]$rank <- c(1:nrow(list2[[i]])) }
tbl_int2 <- lapply(list2, function(x) subset(x, x$Name %in% int_bmi2))
for (i in 1:length(tbl_int2)) { 
   tbl_int2[[i]]$estci <- with(tbl_int2[[i]], paste0(sprintf("%.2f", logFC), " (", sprintf("%.2f", CI.L), ", ",
                                                     sprintf("%.2f", CI.R), ")"))
}

for (i in 1:length(tbl_int2)) { 
   names(tbl_int2[[i]])[c(7,8,9,10)] <- c(paste0("pval.", i), paste0("bhp.", i), paste0("rank.", i), paste0("estci.",i))
}

int2 <- tbl_int2[[1]][,c("Name", "chr", "UCSC_RefGene_Name", "estci.1", "bhp.1", "rank.1")]
for (i in 2:6) {
   int2 <- merge(int2, tbl_int2[[i]][,c(1,10,8,9)], by="Name", all=T)
}

int2 <- int2[order(int2$rank.1),]
kable(int2[,ltbnms], row.names=F, col.names=ltlabs, caption="Top 10 Probes by logFC for Tortoiseshell in Short-Haired", digits=2)


## Short-Haired in Tabby

list3 <- list(sqn.nocb1[[10]], sqn.nocb2[[10]], sqn.scb1[[10]], sqn.scb2[[10]], sqn.ucb1[[10]], sqn.ucb2[[10]])

int_bmi3 <- as.vector(sapply(list3, function(x) cbind(x$Name[c(1:10)])))
int_bmi3 <- subset(int_bmi3, !duplicated(int_bmi3))

for (i in 1:length(list3))  {  list3[[i]]$rank <- c(1:nrow(list3[[i]])) }
tbl_int3 <- lapply(list3, function(x) subset(x, x$Name %in% int_bmi3))
for (i in 1:length(tbl_int3)) { 
   tbl_int3[[i]]$estci <- with(tbl_int3[[i]], paste0(sprintf("%.2f", logFC), " (", sprintf("%.2f", CI.L), ", ",
                                                     sprintf("%.2f", CI.R), ")"))
}

for (i in 1:length(tbl_int3)) { 
   names(tbl_int3[[i]])[c(7,8,9,10)] <- c(paste0("pval.", i), paste0("bhp.", i), paste0("rank.", i), paste0("estci.",i))
}

int3 <- tbl_int3[[1]][,c("Name", "chr", "UCSC_RefGene_Name", "estci.1", "bhp.1", "rank.1")]
for (i in 2:6) {
   int3 <- merge(int3, tbl_int3[[i]][,c(1,10,8,9)], by="Name", all=T)
}

int3 <- int3[order(int3$rank.1),]
kable(int3[,ltbnms], row.names=F, col.names=ltlabs, caption="Top 10 Probes by logFC for Short-Haired in Tabby", digits=2)


## Short-Haired in Tortoiseshell

list4 <- list(sqn.nocb1[[12]], sqn.nocb2[[12]], sqn.scb1[[12]], sqn.scb2[[12]], sqn.ucb1[[12]], sqn.ucb2[[12]])

int_bmi4 <- as.vector(sapply(list4, function(x) cbind(x$Name[c(1:10)])))
int_bmi4 <- subset(int_bmi4, !duplicated(int_bmi4))

for (i in 1:length(list4))  {  list4[[i]]$rank <- c(1:nrow(list4[[i]])) }
tbl_int4 <- lapply(list4, function(x) subset(x, x$Name %in% int_bmi4))
for (i in 1:length(tbl_int4)) { 
   tbl_int4[[i]]$estci <- with(tbl_int4[[i]], paste0(sprintf("%.2f", logFC), " (", sprintf("%.2f", CI.L), ", ",
                                                     sprintf("%.2f", CI.R), ")"))
}

for (i in 1:length(tbl_int4)) { 
   names(tbl_int4[[i]])[c(7,8,9,10)] <- c(paste0("pval.", i), paste0("bhp.", i), paste0("rank.", i), paste0("estci.",i))
}

int4 <- tbl_int4[[1]][,c("Name", "chr", "UCSC_RefGene_Name", "estci.1", "bhp.1", "rank.1")]
for (i in 2:6) {
   int4 <- merge(int4, tbl_int4[[i]][,c(1,10,8,9)], by="Name", all=T)
}

int4 <- int4[order(int4$rank.1),]
kable(int4[,ltbnms], row.names=F, col.names=ltlabs, caption="Top 10 Probes by logFC for Short-Haired in Tortoiseshell", digits=2)


#----------------------------------------------------------#
#  Compare distributions of p values and log Fold Changes  #
#----------------------------------------------------------#

list1 <- list(sqn.nocb1[[3]], sqn.nocb2[[3]], sqn.scb1[[3]], sqn.scb2[[3]], sqn.ucb1[[3]], sqn.ucb2[[3]])

int1p <- list1[[1]][,c("Name", "logFC", "P.Value")]
for (i in c(2:6)) { 
   int1p <- merge(int1p, list1[[i]][,c("Name", "logFC", "P.Value")], by="Name")
}

names(int1p) <- c("Name", paste0(rep(c("logFC.", "pval."), 6), rep(c(1:6), each=2)))
                  
int1pl <- reshape(int1p, varying=list(paste0("pval.", c(1:6)), paste0("logFC.", c(1:6))),
                  v.names=c("pval", "logFC"), timevar="dat", idvar="Name", direction="long")

int1pl$batch.meth <- with(int1pl, ifelse(dat %in% c(1,2), 1, ifelse(dat %in% c(3,4), 2, 3)))
   int1pl$batch.meth <- factor(int1pl$batch.meth, levels=c(1,2,3), labels=c("NoCB", "sCB", "uCB"))
int1pl$filt.meth <- with(int1pl, ifelse(dat %in% c(1,3,5), 1, 2))
   int1pl$filt.meth <- factor(int1pl$filt.meth, levels=c(1,2), labels=c("Post", "Pre"))

kable(summaryBy(pval ~ filt.meth + batch.meth, data=int1pl, FUN=summary), row.names=F, digits=2,
      caption="Tortoiseshell in Long-Haired: P Value Distribution")

ggplot(aes(x=pval, y=batch.meth, col=batch.meth), data=int1pl) + geom_boxplot() +
   scale_color_viridis(discrete=T, begin=0, end=1) + theme(legend.position="none") +
   labs(x="Unadjusted p value", y="", title="Tortoiseshell in Long-Haired") +
   facet_wrap(~ filt.meth)

kable(summaryBy(logFC ~ filt.meth + batch.meth, data=int1pl, FUN=summary), row.names=F, digits=2,
      caption="Tortoiseshell in Long-Haired: logFC Distribution")

ggplot(aes(x=logFC, y=batch.meth, col=batch.meth), data=int1pl) + geom_boxplot() +
   scale_color_viridis(discrete=T, begin=0, end=1) + theme(legend.position="none") +
   labs(x="Log2 Fold Change", y="", title="Tortoiseshell in Long-Haired") +
   facet_wrap(~filt.meth)


# Intervention at BMI + 5

list2 <- list(sqn.nocb1[[5]], sqn.nocb2[[5]], sqn.scb1[[5]], sqn.scb2[[5]], sqn.ucb1[[5]], sqn.ucb2[[5]])

int2p <- list2[[1]][,c("Name", "logFC", "P.Value")]
for (i in c(2:6)) { 
   int2p <- merge(int2p, list2[[i]][,c("Name", "logFC", "P.Value")], by="Name")
}

names(int2p) <- c("Name", paste0(rep(c("logFC.", "pval."), 6), rep(c(1:6), each=2)))
                  
int2pl <- reshape(int2p, varying=list(paste0("pval.", c(1:6)), paste0("logFC.", c(1:6))),
                  v.names=c("pval", "logFC"), timevar="dat", idvar="Name", direction="long")

int2pl$batch.meth <- with(int2pl, ifelse(dat %in% c(1,2), 1, ifelse(dat %in% c(3,4), 2, 3)))
   int2pl$batch.meth <- factor(int2pl$batch.meth, levels=c(1,2,3), labels=c("NoCB", "sCB", "uCB"))
int2pl$filt.meth <- with(int2pl, ifelse(dat %in% c(1,3,5), 1, 2))
   int2pl$filt.meth <- factor(int2pl$filt.meth, levels=c(1,2), labels=c("Post", "Pre"))

kable(summaryBy(pval ~ filt.meth + batch.meth, data=int2pl, FUN=summary), row.names=F, digits=2,
      caption="Tortoiseshell in Short-Haired: P Value Distribution")

ggplot(aes(x=pval, y=batch.meth, col=batch.meth), data=int2pl) + geom_boxplot() +
   scale_color_viridis(discrete=T, begin=0, end=1) + theme(legend.position="none") +
   labs(x="Unadjusted p value", y="", title="Tortoiseshell in Short-Haired") +
   facet_wrap(~ filt.meth)

kable(summaryBy(logFC ~ filt.meth + batch.meth, data=int2pl, FUN=summary), row.names=F, digits=2,
      caption="Tortoiseshell in Short-Haired: logFC Distribution")

ggplot(aes(x=logFC, y=batch.meth, col=batch.meth), data=int2pl) + geom_boxplot() +
   scale_color_viridis(discrete=T, begin=0, end=1) + theme(legend.position="none") +
   labs(x="Log2 Fold Change", y="", title="Tortoiseshell in Short-Haired") +
   facet_wrap(~filt.meth)


## Short-Haired in Tabby ##

list3 <- list(sqn.nocb1[[9]], sqn.nocb2[[9]], sqn.scb1[[9]], sqn.scb2[[9]], sqn.ucb1[[9]], sqn.ucb2[[9]])

int3p <- list3[[1]][,c("Name", "logFC", "P.Value")]
for (i in c(2:6)) { 
   int3p <- merge(int3p, list3[[i]][,c("Name", "logFC", "P.Value")], by="Name")
}

names(int3p) <- c("Name", paste0(rep(c("logFC.", "pval."), 6), rep(c(1:6), each=2)))
                  
int3pl <- reshape(int3p, varying=list(paste0("pval.", c(1:6)), paste0("logFC.", c(1:6))),
                  v.names=c("pval", "logFC"), timevar="dat", idvar="Name", direction="long")

int3pl$batch.meth <- with(int3pl, ifelse(dat %in% c(1,2), 1, ifelse(dat %in% c(3,4), 2, 3)))
   int3pl$batch.meth <- factor(int3pl$batch.meth, levels=c(1,2,3), labels=c("NoCB", "sCB", "uCB"))
int3pl$filt.meth <- with(int3pl, ifelse(dat %in% c(1,3,5), 1, 2))
   int3pl$filt.meth <- factor(int3pl$filt.meth, levels=c(1,2), labels=c("Post", "Pre"))

kable(summaryBy(pval ~ filt.meth + batch.meth, data=int3pl, FUN=summary), row.names=F, digits=2,
      caption="Short-Haired in Tabby: P Value Distribution")

ggplot(aes(x=pval, y=batch.meth, col=batch.meth), data=int3pl) + geom_boxplot() +
   scale_color_viridis(discrete=T, begin=0, end=1) + theme(legend.position="none") +
   labs(x="Unadjusted p value", y="", title="Short-Haired in Tabby") +
   facet_wrap(~ filt.meth)

kable(summaryBy(logFC ~ filt.meth + batch.meth, data=int3pl, FUN=summary), row.names=F, digits=2,
      caption="Short-Haired in Tabby: logFC Distribution")

ggplot(aes(x=logFC, y=batch.meth, col=batch.meth), data=int3pl) + geom_boxplot() +
   scale_color_viridis(discrete=T, begin=0, end=1) + theme(legend.position="none") +
   labs(x="Log2 Fold Change", y="", title="Short-Haired in Tabby") +
   facet_wrap(~filt.meth)

## Short-Haired in Tortoiseshell ##

list4 <- list(sqn.nocb1[[11]], sqn.nocb2[[11]], sqn.scb1[[11]], sqn.scb2[[11]], sqn.ucb1[[11]], sqn.ucb2[[11]])

int4p <- list4[[1]][,c("Name", "logFC", "P.Value")]
for (i in c(2:6)) { 
   int4p <- merge(int4p, list4[[i]][,c("Name", "logFC", "P.Value")], by="Name")
}

names(int4p) <- c("Name", paste0(rep(c("logFC.", "pval."), 6), rep(c(1:6), each=2)))
                  
int4pl <- reshape(int4p, varying=list(paste0("pval.", c(1:6)), paste0("logFC.", c(1:6))),
                  v.names=c("pval", "logFC"), timevar="dat", idvar="Name", direction="long")

int4pl$batch.meth <- with(int4pl, ifelse(dat %in% c(1,2), 1, ifelse(dat %in% c(3,4), 2, 3)))
   int4pl$batch.meth <- factor(int4pl$batch.meth, levels=c(1,2,3), labels=c("NoCB", "sCB", "uCB"))
int4pl$filt.meth <- with(int4pl, ifelse(dat %in% c(1,3,5), 1, 2))
   int4pl$filt.meth <- factor(int4pl$filt.meth, levels=c(1,2), labels=c("Post", "Pre"))

kable(summaryBy(pval ~ filt.meth + batch.meth, data=int4pl, FUN=summary), row.names=F, digits=2,
      caption="Short-Haired in Tortoiseshell: P Value Distribution")

ggplot(aes(x=pval, y=batch.meth, col=batch.meth), data=int4pl) + geom_boxplot() +
   scale_color_viridis(discrete=T, begin=0, end=1) + theme(legend.position="none") +
   labs(x="Unadjusted p value", y="", title="Short-Haired in Tortoiseshell") +
   facet_wrap(~ filt.meth)

kable(summaryBy(logFC ~ filt.meth + batch.meth, data=int4pl, FUN=summary), row.names=F, digits=2,
      caption="Short-Haired in Tortoiseshell: logFC Distribution")

ggplot(aes(x=logFC, y=batch.meth, col=batch.meth), data=int4pl) + geom_boxplot() +
   scale_color_viridis(discrete=T, begin=0, end=1) + theme(legend.position="none") +
   labs(x="Log2 Fold Change", y="", title="Short-Haired in Tortoiseshell") +
   facet_wrap(~filt.meth)


rm(list1, list2, list3, list4, int1p, int1pl, int2p, int2pl, int3, int3pl, int4, int4pl,
   sqn.nocb1, sqn.nocb2, sqn.scb1, sqn.scb2, sqn.ucb1, sqn.ucb2, int1, int2, int3, int4)

``` 


## BMIQ Data

``` {r bmiqfilt, results="asis", eval=F}

bmiq.nocb1 <- readRDS(file.path(datpath, "Model Fit Results/Methods Comparison/Probe Rankings/bmiq.nocb.fake.m2.RDS"))
bmiq.nocb2 <- readRDS(file.path(datpath, "Model Fit Results/Methods Comparison/Probe Rankings/bmiq.nocb.fake.m2.filt.RDS"))

bmiq.scb1 <- readRDS(file.path(datpath, "Model Fit Results/Methods Comparison/Probe Rankings/bmiq.scb.fake.m1.RDS"))
bmiq.scb2 <- readRDS(file.path(datpath, "Model Fit Results/Methods Comparison/Probe Rankings/bmiq.scb.fake.m1.filt.RDS"))

bmiq.ucb1 <- readRDS(file.path(datpath, "Model Fit Results/Methods Comparison/Probe Rankings/bmiq.ucb.fake.m1.RDS"))
bmiq.ucb2 <- readRDS(file.path(datpath, "Model Fit Results/Methods Comparison/Probe Rankings/bmiq.ucb.fake.m1.filt.RDS"))

#--------------------------------------------------------------------------------------------------------------------------------#
#                                                                                                                                #
#  Compare top 10 tables between post-filtered and pre-filtered data models (and also between different batch handling methods)  #
#                                                                                                                                #
#--------------------------------------------------------------------------------------------------------------------------------#

#-----------------------#
#   Top 10 by P Value   #
#-----------------------#

ptbnms <- c("Name", "chr", "UCSC_RefGene_Name", "bhp.1", "rank.1", "bhp.2", "rank.2", "bhp.3", "rank.3",
              "bhp.4", "rank.4", "bhp.5", "rank.5", "bhp.6", "rank.6")
ptlabs <- c("Probe", "chr", "UCSC RefGene", "BH p noCB post", "Rank noCB post", "BH p noCB pre", "Rank noCB pre",
                               "BH p sCB post", "Rank sCB post", "BH p sCB pre", "Rank sCB pre", "BH p uCB post", "Rank uCB post",
                               "BH p uCB pre", "Rank uCB pre")
## Tortoiseshell in Long-Haired ##

list1 <- list(bmiq.nocb1[[3]], bmiq.nocb2[[3]], bmiq.scb1[[3]], bmiq.scb2[[3]], bmiq.ucb1[[3]], bmiq.ucb2[[3]])

int_bmi1 <- as.vector(sapply(list1, function(x) cbind(x$Name[c(1:10)])))
int_bmi1 <- subset(int_bmi1, !duplicated(int_bmi1))  # 14

for (i in 1:length(list1))  {  list1[[i]]$rank <- c(1:nrow(list1[[i]])) }
tbl_int1 <- lapply(list1, function(x) subset(x, x$Name %in% int_bmi1))
for (i in 1:length(tbl_int1)) { 
   tbl_int1[[i]]$estci <- with(tbl_int1[[i]], paste0(sprintf("%.2f", logFC), " (", sprintf("%.2f", CI.L), ", ",
                                                     sprintf("%.2f", CI.R), ")"))
      }

for (i in 1:length(tbl_int1)) { 
   names(tbl_int1[[i]])[c(7,8,10,11)] <- c(paste0("pval.", i), paste0("bhp.", i), paste0("rank.", i), paste0("estci.",i))
}

int1 <- tbl_int1[[1]][,c("Name", "chr", "UCSC_RefGene_Name", "estci.1", "bhp.1", "rank.1")]
for (i in 2:6) {
   int1 <- merge(int1, tbl_int1[[i]][,c(1,11,8,10)], by="Name", all=T)
}

int1 <- int1[order(int1$rank.1),]
int1[,grepl("bhp", names(int1))] <- lapply(int1[,grepl("bhp", names(int1))], function(x) pvalfn(x))
kable(int1[,ptbnms], row.names=F, col.names=ptlabs,
      caption="Top 10 Probes by P Value for Tortoiseshell in Long-Haired", digits=2)


## Tortoiseshell in Short-Haired ##

list2 <- list(bmiq.nocb1[[5]], bmiq.nocb2[[5]], bmiq.scb1[[5]], bmiq.scb2[[5]], bmiq.ucb1[[5]], bmiq.ucb2[[5]])

int_bmi2 <- as.vector(sapply(list2, function(x) cbind(x$Name[c(1:10)])))
int_bmi2 <- subset(int_bmi2, !duplicated(int_bmi2))  # 16

for (i in 1:length(list2))  {  list2[[i]]$rank <- c(1:nrow(list2[[i]])) }
tbl_int2 <- lapply(list2, function(x) subset(x, x$Name %in% int_bmi2))

for (i in 1:length(tbl_int2)) { 
   tbl_int2[[i]]$estci <- with(tbl_int2[[i]], paste0(sprintf("%.2f", logFC), " (", sprintf("%.2f", CI.L), ", ",
                                                     sprintf("%.2f", CI.R), ")"))
      }

for (i in 1:length(tbl_int2)) { 
   names(tbl_int2[[i]])[c(7,8,10,11)] <- c(paste0("pval.", i), paste0("bhp.", i), paste0("rank.", i), paste0("estci.",i))
}

int2 <- tbl_int2[[1]][,c("Name", "chr", "UCSC_RefGene_Name", "estci.1", "bhp.1", "rank.1")]

for (i in 2:6) {
   int2 <- merge(int2, tbl_int2[[i]][,c(1,11,8,10)], by="Name", all=T)
}

int2 <- int2[order(int2$rank.1),]
int2[,grepl("bhp", names(int2))] <- lapply(int2[,grepl("bhp", names(int2))], function(x) pvalfn(x))
kable(int2[,ptbnms], row.names=F, col.names=ptlabs, caption="Top 10 Probes by P Value for Tortoiseshell in Short-Haired", digits=2)


## Short-Haired in Tabby ##

list3 <- list(bmiq.nocb1[[9]], bmiq.nocb2[[9]], bmiq.scb1[[9]], bmiq.scb2[[9]], bmiq.ucb1[[9]], bmiq.ucb2[[9]])

int_bmi3 <- as.vector(sapply(list3, function(x) cbind(x$Name[c(1:10)])))
int_bmi3 <- subset(int_bmi3, !duplicated(int_bmi3))  # 16

for (i in 1:length(list3))  {  list3[[i]]$rank <- c(1:nrow(list3[[i]])) }
tbl_int3 <- lapply(list3, function(x) subset(x, x$Name %in% int_bmi3))

for (i in 1:length(tbl_int3)) { 
   tbl_int3[[i]]$estci <- with(tbl_int3[[i]], paste0(sprintf("%.2f", logFC), " (", sprintf("%.2f", CI.L), ", ",
                                                     sprintf("%.2f", CI.R), ")"))
      }

for (i in 1:length(tbl_int3)) { 
   names(tbl_int3[[i]])[c(7,8,10,11)] <- c(paste0("pval.", i), paste0("bhp.", i), paste0("rank.", i), paste0("estci.",i))
}

int3 <- tbl_int3[[1]][,c("Name", "chr", "UCSC_RefGene_Name", "estci.1", "bhp.1", "rank.1")]

for (i in 2:6) {
   int3 <- merge(int3, tbl_int3[[i]][,c(1,11,8,10)], by="Name", all=T)
}

int3 <- int3[order(int3$rank.1),]
int3[,grepl("bhp", names(int3))] <- lapply(int3[,grepl("bhp", names(int3))], function(x) pvalfn(x))
kable(int3[,ptbnms], row.names=F, col.names=ptlabs, caption="Top 10 Probes by P Value for Short-Haired in Tabby", digits=2)


## Short-Haired in Tortoiseshell ##

list4 <- list(bmiq.nocb1[[11]], bmiq.nocb2[[11]], bmiq.scb1[[11]], bmiq.scb2[[11]], bmiq.ucb1[[11]], bmiq.ucb2[[11]])

int_bmi4 <- as.vector(sapply(list4, function(x) cbind(x$Name[c(1:10)])))
int_bmi4 <- subset(int_bmi4, !duplicated(int_bmi4))  # 16

for (i in 1:length(list4))  {  list4[[i]]$rank <- c(1:nrow(list4[[i]])) }
tbl_int4 <- lapply(list4, function(x) subset(x, x$Name %in% int_bmi4))

for (i in 1:length(tbl_int4)) { 
   tbl_int4[[i]]$estci <- with(tbl_int4[[i]], paste0(sprintf("%.2f", logFC), " (", sprintf("%.2f", CI.L), ", ",
                                                     sprintf("%.2f", CI.R), ")"))
      }

for (i in 1:length(tbl_int4)) { 
   names(tbl_int4[[i]])[c(7,8,10,11)] <- c(paste0("pval.", i), paste0("bhp.", i), paste0("rank.", i), paste0("estci.",i))
}

int4 <- tbl_int4[[1]][,c("Name", "chr", "UCSC_RefGene_Name", "estci.1", "bhp.1", "rank.1")]

for (i in 2:6) {
   int4 <- merge(int4, tbl_int4[[i]][,c(1,11,8,10)], by="Name", all=T)
}

int4 <- int4[order(int4$rank.1),]
int4[,grepl("bhp", names(int4))] <- lapply(int4[,grepl("bhp", names(int4))], function(x) pvalfn(x))
kable(int4[,ptbnms], row.names=F, col.names=ptlabs, caption="Top 10 Probes by P Value for Short-Haired in Tortoiseshell", digits=2)


#-----------------------------#
#  Top 10 by log Fold Change  #
#-----------------------------#

ltbnms <- c("Name", "chr", "UCSC_RefGene_Name", "estci.1", "bhp.1", "rank.1", "estci.2", "bhp.2", "rank.2", "estci.3", "bhp.3", "rank.3",
             "estci.4", "bhp.4", "rank.4", "estci.5", "bhp.5", "rank.5", "estci.6", "bhp.6", "rank.6")
ltlabs <- c("Probe", "chr", "UCSC RefGene", "logFC noCB post", "BH p noCB post", "Rank noCB post", "LogFC noCB pre", "BH p noCB pre",
            "Rank noCB pre", "logFC sCB post", "BH p sCB post", "Rank sCB post", "logFC sCB pre", "BH p sCB pre", "Rank sCB pre",
            "logFC uCB post", "BH p uCB post", "Rank uCB post", "logFC uCB pre", "BH p uCB pre", "Rank uCB pre")

## Tortoiseshell in Long-Haired ##

list1 <- list(bmiq.nocb1[[4]], bmiq.nocb2[[4]], bmiq.scb1[[4]], bmiq.scb2[[4]], bmiq.ucb1[[4]], bmiq.ucb2[[4]])

int_bmi1 <- as.vector(sapply(list1, function(x) cbind(x$Name[c(1:10)])))
int_bmi1 <- subset(int_bmi1, !duplicated(int_bmi1))  # 14

for (i in 1:length(list1))  {  list1[[i]]$rank <- c(1:nrow(list1[[i]])) }
tbl_int1 <- lapply(list1, function(x) subset(x, x$Name %in% int_bmi1))
for (i in 1:length(tbl_int1)) { 
   tbl_int1[[i]]$estci <- with(tbl_int1[[i]], paste0(sprintf("%.2f", logFC), " (", sprintf("%.2f", CI.L), ", ",
                                                     sprintf("%.2f", CI.R), ")"))
}

for (i in 1:length(tbl_int1)) { 
   names(tbl_int1[[i]])[c(7,8,9,10)] <- c(paste0("pval.", i), paste0("bhp.", i), paste0("rank.", i), paste0("estci.",i))
}

int1 <- tbl_int1[[1]][,c("Name", "chr", "UCSC_RefGene_Name", "estci.1", "bhp.1", "rank.1")]
for (i in 2:6) {
   int1 <- merge(int1, tbl_int1[[i]][,c(1,10,8,9)], by="Name", all=T)
}

int1 <- int1[order(int1$rank.1),]
kable(int1[,ltbnms], row.names=F, col.names=ltlabs, caption="Top 10 Probes by logFC for Tortoiseshell in Long-Haired", digits=2)


## Tortoiseshell in Short-Haired ##

list2 <- list(bmiq.nocb1[[6]], bmiq.nocb2[[6]], bmiq.scb1[[6]], bmiq.scb2[[6]], bmiq.ucb1[[6]], bmiq.ucb2[[6]])

int_bmi2 <- as.vector(sapply(list2, function(x) cbind(x$Name[c(1:10)])))
int_bmi2 <- subset(int_bmi2, !duplicated(int_bmi2))

for (i in 1:length(list2))  {  list2[[i]]$rank <- c(1:nrow(list2[[i]])) }
tbl_int2 <- lapply(list2, function(x) subset(x, x$Name %in% int_bmi2))
for (i in 1:length(tbl_int2)) { 
   tbl_int2[[i]]$estci <- with(tbl_int2[[i]], paste0(sprintf("%.2f", logFC), " (", sprintf("%.2f", CI.L), ", ",
                                                     sprintf("%.2f", CI.R), ")"))
}

for (i in 1:length(tbl_int2)) { 
   names(tbl_int2[[i]])[c(7,8,9,10)] <- c(paste0("pval.", i), paste0("bhp.", i), paste0("rank.", i), paste0("estci.",i))
}

int2 <- tbl_int2[[1]][,c("Name", "chr", "UCSC_RefGene_Name", "estci.1", "bhp.1", "rank.1")]
for (i in 2:6) {
   int2 <- merge(int2, tbl_int2[[i]][,c(1,10,8,9)], by="Name", all=T)
}

int2 <- int2[order(int2$rank.1),]
kable(int2[,ltbnms], row.names=F, col.names=ltlabs, caption="Top 10 Probes by logFC for Tortoiseshell in Short-Haired", digits=2)


## Short-Haired in Tabby ##

list3 <- list(bmiq.nocb1[[10]], bmiq.nocb2[[10]], bmiq.scb1[[10]], bmiq.scb2[[10]], bmiq.ucb1[[10]], bmiq.ucb2[[10]])

int_bmi3 <- as.vector(sapply(list3, function(x) cbind(x$Name[c(1:10)])))
int_bmi3 <- subset(int_bmi3, !duplicated(int_bmi3))

for (i in 1:length(list3))  {  list3[[i]]$rank <- c(1:nrow(list3[[i]])) }
tbl_int3 <- lapply(list3, function(x) subset(x, x$Name %in% int_bmi3))
for (i in 1:length(tbl_int3)) { 
   tbl_int3[[i]]$estci <- with(tbl_int3[[i]], paste0(sprintf("%.2f", logFC), " (", sprintf("%.2f", CI.L), ", ",
                                                     sprintf("%.2f", CI.R), ")"))
}

for (i in 1:length(tbl_int3)) { 
   names(tbl_int3[[i]])[c(7,8,9,10)] <- c(paste0("pval.", i), paste0("bhp.", i), paste0("rank.", i), paste0("estci.",i))
}

int3 <- tbl_int3[[1]][,c("Name", "chr", "UCSC_RefGene_Name", "estci.1", "bhp.1", "rank.1")]
for (i in 2:6) {
   int3 <- merge(int3, tbl_int3[[i]][,c(1,10,8,9)], by="Name", all=T)
}

int3 <- int3[order(int3$rank.1),]
kable(int3[,ltbnms], row.names=F, col.names=ltlabs, caption="Top 10 Probes by logFC for Short-Haired in Tabby", digits=2)


## Short-Haired in Tortoiseshell ##

list4 <- list(bmiq.nocb1[[12]], bmiq.nocb2[[12]], bmiq.scb1[[12]], bmiq.scb2[[12]], bmiq.ucb1[[12]], bmiq.ucb2[[12]])

int_bmi4 <- as.vector(sapply(list4, function(x) cbind(x$Name[c(1:10)])))
int_bmi4 <- subset(int_bmi4, !duplicated(int_bmi4))

for (i in 1:length(list4))  {  list4[[i]]$rank <- c(1:nrow(list4[[i]])) }
tbl_int4 <- lapply(list4, function(x) subset(x, x$Name %in% int_bmi4))
for (i in 1:length(tbl_int4)) { 
   tbl_int4[[i]]$estci <- with(tbl_int4[[i]], paste0(sprintf("%.2f", logFC), " (", sprintf("%.2f", CI.L), ", ",
                                                     sprintf("%.2f", CI.R), ")"))
}

for (i in 1:length(tbl_int4)) { 
   names(tbl_int4[[i]])[c(7,8,9,10)] <- c(paste0("pval.", i), paste0("bhp.", i), paste0("rank.", i), paste0("estci.",i))
}

int4 <- tbl_int4[[1]][,c("Name", "chr", "UCSC_RefGene_Name", "estci.1", "bhp.1", "rank.1")]
for (i in 2:6) {
   int4 <- merge(int4, tbl_int4[[i]][,c(1,10,8,9)], by="Name", all=T)
}

int4 <- int4[order(int4$rank.1),]
kable(int4[,ltbnms], row.names=F, col.names=ltlabs, caption="Top 10 Probes by logFC for Short-Haired in Tortoiseshell", digits=2)


#----------------------------------------------------------#
#  Compare distributions of p values and log Fold Changes  #
#----------------------------------------------------------#

list1 <- list(bmiq.nocb1[[3]], bmiq.nocb2[[3]], bmiq.scb1[[3]], bmiq.scb2[[3]], bmiq.ucb1[[3]], bmiq.ucb2[[3]])

int1p <- list1[[1]][,c("Name", "logFC", "P.Value")]
for (i in c(2:6)) { 
   int1p <- merge(int1p, list1[[i]][,c("Name", "logFC", "P.Value")], by="Name")
}

names(int1p) <- c("Name", paste0(rep(c("logFC.", "pval."), 6), rep(c(1:6), each=2)))
                  
int1pl <- reshape(int1p, varying=list(paste0("pval.", c(1:6)), paste0("logFC.", c(1:6))),
                  v.names=c("pval", "logFC"), timevar="dat", idvar="Name", direction="long")

int1pl$batch.meth <- with(int1pl, ifelse(dat %in% c(1,2), 1, ifelse(dat %in% c(3,4), 2, 3)))
   int1pl$batch.meth <- factor(int1pl$batch.meth, levels=c(1,2,3), labels=c("NoCB", "sCB", "uCB"))
int1pl$filt.meth <- with(int1pl, ifelse(dat %in% c(1,3,5), 1, 2))
   int1pl$filt.meth <- factor(int1pl$filt.meth, levels=c(1,2), labels=c("Post", "Pre"))

kable(summaryBy(pval ~ filt.meth + batch.meth, data=int1pl, FUN=summary), row.names=F, digits=2,
      caption="Tortoiseshell in Long-Haired: P Value Distribution")

ggplot(aes(x=pval, y=batch.meth, col=batch.meth), data=int1pl) + geom_boxplot() +
   scale_color_viridis(discrete=T, begin=0, end=1) + theme(legend.position="none") +
   labs(x="Unadjusted p value", y="", title="Tortoiseshell in Long-Haired") +
   facet_wrap(~ filt.meth)

kable(summaryBy(logFC ~ filt.meth + batch.meth, data=int1pl, FUN=summary), row.names=F, digits=2,
      caption="Tortoiseshell in Long-Haired: logFC Distribution")

ggplot(aes(x=logFC, y=batch.meth, col=batch.meth), data=int1pl) + geom_boxplot() +
   scale_color_viridis(discrete=T, begin=0, end=1) + theme(legend.position="none") +
   labs(x="Log2 Fold Change", y="", title="Tortoiseshell in Long-Haired") +
   facet_wrap(~filt.meth)


# Tortoiseshell in Short-Haired

list2 <- list(bmiq.nocb1[[5]], bmiq.nocb2[[5]], bmiq.scb1[[5]], bmiq.scb2[[5]], bmiq.ucb1[[5]], bmiq.ucb2[[5]])

int2p <- list2[[1]][,c("Name", "logFC", "P.Value")]
for (i in c(2:6)) { 
   int2p <- merge(int2p, list2[[i]][,c("Name", "logFC", "P.Value")], by="Name")
}

names(int2p) <- c("Name", paste0(rep(c("logFC.", "pval."), 6), rep(c(1:6), each=2)))
                  
int2pl <- reshape(int2p, varying=list(paste0("pval.", c(1:6)), paste0("logFC.", c(1:6))),
                  v.names=c("pval", "logFC"), timevar="dat", idvar="Name", direction="long")

int2pl$batch.meth <- with(int2pl, ifelse(dat %in% c(1,2), 1, ifelse(dat %in% c(3,4), 2, 3)))
   int2pl$batch.meth <- factor(int2pl$batch.meth, levels=c(1,2,3), labels=c("NoCB", "sCB", "uCB"))
int2pl$filt.meth <- with(int2pl, ifelse(dat %in% c(1,3,5), 1, 2))
   int2pl$filt.meth <- factor(int2pl$filt.meth, levels=c(1,2), labels=c("Post", "Pre"))

kable(summaryBy(pval ~ filt.meth + batch.meth, data=int2pl, FUN=summary), row.names=F, digits=2,
      caption="Tortoiseshell in Short-Haired: P Value Distribution")

ggplot(aes(x=pval, y=batch.meth, col=batch.meth), data=int2pl) + geom_boxplot() +
   scale_color_viridis(discrete=T, begin=0, end=1) + theme(legend.position="none") +
   labs(x="Unadjusted p value", y="", title="Tortoiseshell in Short-Haired") +
   facet_wrap(~ filt.meth)

kable(summaryBy(logFC ~ filt.meth + batch.meth, data=int2pl, FUN=summary), row.names=F, digits=2,
      caption="Tortoiseshell in Short-Haired: logFC Distribution")

ggplot(aes(x=logFC, y=batch.meth, col=batch.meth), data=int2pl) + geom_boxplot() +
   scale_color_viridis(discrete=T, begin=0, end=1) + theme(legend.position="none") +
   labs(x="Log2 Fold Change", y="", title="Tortoiseshell in Short-Haired") +
   facet_wrap(~filt.meth)


## Short-Haired in Tabby ##

list3 <- list(bmiq.nocb1[[9]], bmiq.nocb2[[9]], bmiq.scb1[[9]], bmiq.scb2[[9]], bmiq.ucb1[[9]], bmiq.ucb2[[9]])

int3p <- list3[[1]][,c("Name", "logFC", "P.Value")]
for (i in c(2:6)) { 
   int3p <- merge(int3p, list3[[i]][,c("Name", "logFC", "P.Value")], by="Name")
}

names(int3p) <- c("Name", paste0(rep(c("logFC.", "pval."), 6), rep(c(1:6), each=2)))
                  
int3pl <- reshape(int3p, varying=list(paste0("pval.", c(1:6)), paste0("logFC.", c(1:6))),
                  v.names=c("pval", "logFC"), timevar="dat", idvar="Name", direction="long")

int3pl$batch.meth <- with(int3pl, ifelse(dat %in% c(1,2), 1, ifelse(dat %in% c(3,4), 2, 3)))
   int3pl$batch.meth <- factor(int3pl$batch.meth, levels=c(1,2,3), labels=c("NoCB", "sCB", "uCB"))
int3pl$filt.meth <- with(int3pl, ifelse(dat %in% c(1,3,5), 1, 2))
   int3pl$filt.meth <- factor(int3pl$filt.meth, levels=c(1,2), labels=c("Post", "Pre"))

kable(summaryBy(pval ~ filt.meth + batch.meth, data=int3pl, FUN=summary), row.names=F, digits=2,
      caption="Short-Haired in Tabby: P Value Distribution")

ggplot(aes(x=pval, y=batch.meth, col=batch.meth), data=int3pl) + geom_boxplot() +
   scale_color_viridis(discrete=T, begin=0, end=1) + theme(legend.position="none") +
   labs(x="Unadjusted p value", y="", title="Short-Haired in Tabby") +
   facet_wrap(~ filt.meth)

kable(summaryBy(logFC ~ filt.meth + batch.meth, data=int3pl, FUN=summary), row.names=F, digits=2,
      caption="Short-Haired in Tabby: logFC Distribution")

ggplot(aes(x=logFC, y=batch.meth, col=batch.meth), data=int3pl) + geom_boxplot() +
   scale_color_viridis(discrete=T, begin=0, end=1) + theme(legend.position="none") +
   labs(x="Log2 Fold Change", y="", title="Short-Haired in Tabby") +
   facet_wrap(~filt.meth)

## Short-Haired in Tortoiseshell ##

list4 <- list(bmiq.nocb1[[11]], bmiq.nocb2[[11]], bmiq.scb1[[11]], bmiq.scb2[[11]], bmiq.ucb1[[11]], bmiq.ucb2[[11]])

int4p <- list4[[1]][,c("Name", "logFC", "P.Value")]
for (i in c(2:6)) { 
   int4p <- merge(int4p, list4[[i]][,c("Name", "logFC", "P.Value")], by="Name")
}

names(int4p) <- c("Name", paste0(rep(c("logFC.", "pval."), 6), rep(c(1:6), each=2)))
                  
int4pl <- reshape(int4p, varying=list(paste0("pval.", c(1:6)), paste0("logFC.", c(1:6))),
                  v.names=c("pval", "logFC"), timevar="dat", idvar="Name", direction="long")

int4pl$batch.meth <- with(int4pl, ifelse(dat %in% c(1,2), 1, ifelse(dat %in% c(3,4), 2, 3)))
   int4pl$batch.meth <- factor(int4pl$batch.meth, levels=c(1,2,3), labels=c("NoCB", "sCB", "uCB"))
int4pl$filt.meth <- with(int4pl, ifelse(dat %in% c(1,3,5), 1, 2))
   int4pl$filt.meth <- factor(int4pl$filt.meth, levels=c(1,2), labels=c("Post", "Pre"))

kable(summaryBy(pval ~ filt.meth + batch.meth, data=int4pl, FUN=summary), row.names=F, digits=2,
      caption="Short-Haired in Tortoiseshell: P Value Distribution")

ggplot(aes(x=pval, y=batch.meth, col=batch.meth), data=int4pl) + geom_boxplot() +
   scale_color_viridis(discrete=T, begin=0, end=1) + theme(legend.position="none") +
   labs(x="Unadjusted p value", y="", title="Short-Haired in Tortoiseshell") +
   facet_wrap(~ filt.meth)

kable(summaryBy(logFC ~ filt.meth + batch.meth, data=int4pl, FUN=summary), row.names=F, digits=2,
      caption="Short-Haired in Tortoiseshell: logFC Distribution")

ggplot(aes(x=logFC, y=batch.meth, col=batch.meth), data=int4pl) + geom_boxplot() +
   scale_color_viridis(discrete=T, begin=0, end=1) + theme(legend.position="none") +
   labs(x="Log2 Fold Change", y="", title="Short-Haired in Tortoiseshell") +
   facet_wrap(~filt.meth)


rm(list1, list2, list3, list4, int1p, int1pl, int2p, int2pl, int3p, int3pl, int4p, int4pl,
   bmiq.nocb1, bmiq.nocb2, bmiq.scb1, bmiq.scb2, bmiq.ucb1, bmiq.ucb2, int1, int2, int3, int4,
   int_bmi1, int_bmi2, int_bmi3, int_bmi4, tbl_int1, tbl_int2, tbl_int3, tbl_int4)

```


## SWAN Data

``` {r swanfilt, results="asis", eval=F}

swan.nocb1 <- readRDS(file.path(datpath, "Model Fit Results/Methods Comparison/Probe Rankings/swan.nocb.fake.m2.RDS"))
swan.nocb2 <- readRDS(file.path(datpath, "Model Fit Results/Methods Comparison/Probe Rankings/swan.nocb.fake.m2.filt.RDS"))

swan.scb1 <- readRDS(file.path(datpath, "Model Fit Results/Methods Comparison/Probe Rankings/swan.scb.fake.m1.RDS"))
swan.scb2 <- readRDS(file.path(datpath, "Model Fit Results/Methods Comparison/Probe Rankings/swan.scb.fake.m1.filt.RDS"))

swan.ucb1 <- readRDS(file.path(datpath, "Model Fit Results/Methods Comparison/Probe Rankings/swan.ucb.fake.m1.RDS"))
swan.ucb2 <- readRDS(file.path(datpath, "Model Fit Results/Methods Comparison/Probe Rankings/swan.ucb.fake.m1.filt.RDS"))

#--------------------------------------------------------------------------------------------------------------------------------#
#                                                                                                                                #
#  Compare top 10 tables between post-filtered and pre-filtered data models (and also between different batch handling methods)  #
#                                                                                                                                #
#--------------------------------------------------------------------------------------------------------------------------------#

#-----------------------#
#   Top 10 by P Value   #
#-----------------------#

ptbnms <- c("Name", "chr", "UCSC_RefGene_Name", "bhp.1", "rank.1", "bhp.2", "rank.2", "bhp.3", "rank.3",
              "bhp.4", "rank.4", "bhp.5", "rank.5", "bhp.6", "rank.6")
ptlabs <- c("Probe", "chr", "UCSC RefGene", "BH p noCB post", "Rank noCB post", "BH p noCB pre", "Rank noCB pre",
                               "BH p sCB post", "Rank sCB post", "BH p sCB pre", "Rank sCB pre", "BH p uCB post", "Rank uCB post",
                               "BH p uCB pre", "Rank uCB pre")
## Tortoiseshell in Long-Haired ##

list1 <- list(swan.nocb1[[3]], swan.nocb2[[3]], swan.scb1[[3]], swan.scb2[[3]], swan.ucb1[[3]], swan.ucb2[[3]])

int_bmi1 <- as.vector(sapply(list1, function(x) cbind(x$Name[c(1:10)])))
int_bmi1 <- subset(int_bmi1, !duplicated(int_bmi1))  # 14

for (i in 1:length(list1))  {  list1[[i]]$rank <- c(1:nrow(list1[[i]])) }
tbl_int1 <- lapply(list1, function(x) subset(x, x$Name %in% int_bmi1))
for (i in 1:length(tbl_int1)) { 
   tbl_int1[[i]]$estci <- with(tbl_int1[[i]], paste0(sprintf("%.2f", logFC), " (", sprintf("%.2f", CI.L), ", ",
                                                     sprintf("%.2f", CI.R), ")"))
      }

for (i in 1:length(tbl_int1)) { 
   names(tbl_int1[[i]])[c(7,8,10,11)] <- c(paste0("pval.", i), paste0("bhp.", i), paste0("rank.", i), paste0("estci.",i))
}

int1 <- tbl_int1[[1]][,c("Name", "chr", "UCSC_RefGene_Name", "estci.1", "bhp.1", "rank.1")]
for (i in 2:6) {
   int1 <- merge(int1, tbl_int1[[i]][,c(1,11,8,10)], by="Name", all=T)
}

int1 <- int1[order(int1$rank.1),]
int1[,grepl("bhp", names(int1))] <- lapply(int1[,grepl("bhp", names(int1))], function(x) pvalfn(x))
kable(int1[,ptbnms], row.names=F, col.names=ptlabs,
      caption="Top 10 Probes by P Value for Tortoiseshell in Long-Haired", digits=2)


## Tortoiseshell in Short-Haired ##

list2 <- list(swan.nocb1[[5]], swan.nocb2[[5]], swan.scb1[[5]], swan.scb2[[5]], swan.ucb1[[5]], swan.ucb2[[5]])

int_bmi2 <- as.vector(sapply(list2, function(x) cbind(x$Name[c(1:10)])))
int_bmi2 <- subset(int_bmi2, !duplicated(int_bmi2))  # 16

for (i in 1:length(list2))  {  list2[[i]]$rank <- c(1:nrow(list2[[i]])) }
tbl_int2 <- lapply(list2, function(x) subset(x, x$Name %in% int_bmi2))

for (i in 1:length(tbl_int2)) { 
   tbl_int2[[i]]$estci <- with(tbl_int2[[i]], paste0(sprintf("%.2f", logFC), " (", sprintf("%.2f", CI.L), ", ",
                                                     sprintf("%.2f", CI.R), ")"))
      }

for (i in 1:length(tbl_int2)) { 
   names(tbl_int2[[i]])[c(7,8,10,11)] <- c(paste0("pval.", i), paste0("bhp.", i), paste0("rank.", i), paste0("estci.",i))
}

int2 <- tbl_int2[[1]][,c("Name", "chr", "UCSC_RefGene_Name", "estci.1", "bhp.1", "rank.1")]

for (i in 2:6) {
   int2 <- merge(int2, tbl_int2[[i]][,c(1,11,8,10)], by="Name", all=T)
}

int2 <- int2[order(int2$rank.1),]
int2[,grepl("bhp", names(int2))] <- lapply(int2[,grepl("bhp", names(int2))], function(x) pvalfn(x))
kable(int2[,ptbnms], row.names=F, col.names=ptlabs, caption="Top 10 Probes by P Value for Tortoiseshell in Short-Haired", digits=2)


## Short-Haired in Tabby ##

list3 <- list(swan.nocb1[[9]], swan.nocb2[[9]], swan.scb1[[9]], swan.scb2[[9]], swan.ucb1[[9]], swan.ucb2[[9]])

int_bmi3 <- as.vector(sapply(list3, function(x) cbind(x$Name[c(1:10)])))
int_bmi3 <- subset(int_bmi3, !duplicated(int_bmi3))  # 16

for (i in 1:length(list3))  {  list3[[i]]$rank <- c(1:nrow(list3[[i]])) }
tbl_int3 <- lapply(list3, function(x) subset(x, x$Name %in% int_bmi3))

for (i in 1:length(tbl_int3)) { 
   tbl_int3[[i]]$estci <- with(tbl_int3[[i]], paste0(sprintf("%.2f", logFC), " (", sprintf("%.2f", CI.L), ", ",
                                                     sprintf("%.2f", CI.R), ")"))
      }

for (i in 1:length(tbl_int3)) { 
   names(tbl_int3[[i]])[c(7,8,10,11)] <- c(paste0("pval.", i), paste0("bhp.", i), paste0("rank.", i), paste0("estci.",i))
}

int3 <- tbl_int3[[1]][,c("Name", "chr", "UCSC_RefGene_Name", "estci.1", "bhp.1", "rank.1")]

for (i in 2:6) {
   int3 <- merge(int3, tbl_int3[[i]][,c(1,11,8,10)], by="Name", all=T)
}

int3 <- int3[order(int3$rank.1),]
int3[,grepl("bhp", names(int3))] <- lapply(int3[,grepl("bhp", names(int3))], function(x) pvalfn(x))
kable(int3[,ptbnms], row.names=F, col.names=ptlabs, caption="Top 10 Probes by P Value for Short-Haired in Tabby", digits=2)


## Short-Haired in Tortoiseshell ##

list4 <- list(swan.nocb1[[11]], swan.nocb2[[11]], swan.scb1[[11]], swan.scb2[[11]], swan.ucb1[[11]], swan.ucb2[[11]])

int_bmi4 <- as.vector(sapply(list4, function(x) cbind(x$Name[c(1:10)])))
int_bmi4 <- subset(int_bmi4, !duplicated(int_bmi4))  # 16

for (i in 1:length(list4))  {  list4[[i]]$rank <- c(1:nrow(list4[[i]])) }
tbl_int4 <- lapply(list4, function(x) subset(x, x$Name %in% int_bmi4))

for (i in 1:length(tbl_int4)) { 
   tbl_int4[[i]]$estci <- with(tbl_int4[[i]], paste0(sprintf("%.2f", logFC), " (", sprintf("%.2f", CI.L), ", ",
                                                     sprintf("%.2f", CI.R), ")"))
      }

for (i in 1:length(tbl_int4)) { 
   names(tbl_int4[[i]])[c(7,8,10,11)] <- c(paste0("pval.", i), paste0("bhp.", i), paste0("rank.", i), paste0("estci.",i))
}

int4 <- tbl_int4[[1]][,c("Name", "chr", "UCSC_RefGene_Name", "estci.1", "bhp.1", "rank.1")]

for (i in 2:6) {
   int4 <- merge(int4, tbl_int4[[i]][,c(1,11,8,10)], by="Name", all=T)
}

int4 <- int4[order(int4$rank.1),]
int4[,grepl("bhp", names(int4))] <- lapply(int4[,grepl("bhp", names(int4))], function(x) pvalfn(x))
kable(int4[,ptbnms], row.names=F, col.names=ptlabs, caption="Top 10 Probes by P Value for Short-Haired in Tortoiseshell", digits=2)


#-----------------------------#
#  Top 10 by log Fold Change  #
#-----------------------------#

ltbnms <- c("Name", "chr", "UCSC_RefGene_Name", "estci.1", "bhp.1", "rank.1", "estci.2", "bhp.2", "rank.2", "estci.3", "bhp.3", "rank.3",
             "estci.4", "bhp.4", "rank.4", "estci.5", "bhp.5", "rank.5", "estci.6", "bhp.6", "rank.6")
ltlabs <- c("Probe", "chr", "UCSC RefGene", "logFC noCB post", "BH p noCB post", "Rank noCB post", "LogFC noCB pre", "BH p noCB pre",
            "Rank noCB pre", "logFC sCB post", "BH p sCB post", "Rank sCB post", "logFC sCB pre", "BH p sCB pre", "Rank sCB pre",
            "logFC uCB post", "BH p uCB post", "Rank uCB post", "logFC uCB pre", "BH p uCB pre", "Rank uCB pre")

## Tortoiseshell in Long-Haired ##

list1 <- list(swan.nocb1[[4]], swan.nocb2[[4]], swan.scb1[[4]], swan.scb2[[4]], swan.ucb1[[4]], swan.ucb2[[4]])

int_bmi1 <- as.vector(sapply(list1, function(x) cbind(x$Name[c(1:10)])))
int_bmi1 <- subset(int_bmi1, !duplicated(int_bmi1))  # 14

for (i in 1:length(list1))  {  list1[[i]]$rank <- c(1:nrow(list1[[i]])) }
tbl_int1 <- lapply(list1, function(x) subset(x, x$Name %in% int_bmi1))
for (i in 1:length(tbl_int1)) { 
   tbl_int1[[i]]$estci <- with(tbl_int1[[i]], paste0(sprintf("%.2f", logFC), " (", sprintf("%.2f", CI.L), ", ",
                                                     sprintf("%.2f", CI.R), ")"))
}

for (i in 1:length(tbl_int1)) { 
   names(tbl_int1[[i]])[c(7,8,9,10)] <- c(paste0("pval.", i), paste0("bhp.", i), paste0("rank.", i), paste0("estci.",i))
}

int1 <- tbl_int1[[1]][,c("Name", "chr", "UCSC_RefGene_Name", "estci.1", "bhp.1", "rank.1")]
for (i in 2:6) {
   int1 <- merge(int1, tbl_int1[[i]][,c(1,10,8,9)], by="Name", all=T)
}

int1 <- int1[order(int1$rank.1),]
kable(int1[,ltbnms], row.names=F, col.names=ltlabs, caption="Top 10 Probes by logFC for Tortoiseshell in Long-Haired", digits=2)


## Tortoiseshell in Short-Haired ##

list2 <- list(swan.nocb1[[6]], swan.nocb2[[6]], swan.scb1[[6]], swan.scb2[[6]], swan.ucb1[[6]], swan.ucb2[[6]])

int_bmi2 <- as.vector(sapply(list2, function(x) cbind(x$Name[c(1:10)])))
int_bmi2 <- subset(int_bmi2, !duplicated(int_bmi2))

for (i in 1:length(list2))  {  list2[[i]]$rank <- c(1:nrow(list2[[i]])) }
tbl_int2 <- lapply(list2, function(x) subset(x, x$Name %in% int_bmi2))
for (i in 1:length(tbl_int2)) { 
   tbl_int2[[i]]$estci <- with(tbl_int2[[i]], paste0(sprintf("%.2f", logFC), " (", sprintf("%.2f", CI.L), ", ",
                                                     sprintf("%.2f", CI.R), ")"))
}

for (i in 1:length(tbl_int2)) { 
   names(tbl_int2[[i]])[c(7,8,9,10)] <- c(paste0("pval.", i), paste0("bhp.", i), paste0("rank.", i), paste0("estci.",i))
}

int2 <- tbl_int2[[1]][,c("Name", "chr", "UCSC_RefGene_Name", "estci.1", "bhp.1", "rank.1")]
for (i in 2:6) {
   int2 <- merge(int2, tbl_int2[[i]][,c(1,10,8,9)], by="Name", all=T)
}

int2 <- int2[order(int2$rank.1),]
kable(int2[,ltbnms], row.names=F, col.names=ltlabs, caption="Top 10 Probes by logFC for Tortoiseshell in Short-Haired", digits=2)


## Short-Haired in Tabby ##

list3 <- list(swan.nocb1[[10]], swan.nocb2[[10]], swan.scb1[[10]], swan.scb2[[10]], swan.ucb1[[10]], swan.ucb2[[10]])

int_bmi3 <- as.vector(sapply(list3, function(x) cbind(x$Name[c(1:10)])))
int_bmi3 <- subset(int_bmi3, !duplicated(int_bmi3))

for (i in 1:length(list3))  {  list3[[i]]$rank <- c(1:nrow(list3[[i]])) }
tbl_int3 <- lapply(list3, function(x) subset(x, x$Name %in% int_bmi3))
for (i in 1:length(tbl_int3)) { 
   tbl_int3[[i]]$estci <- with(tbl_int3[[i]], paste0(sprintf("%.2f", logFC), " (", sprintf("%.2f", CI.L), ", ",
                                                     sprintf("%.2f", CI.R), ")"))
}

for (i in 1:length(tbl_int3)) { 
   names(tbl_int3[[i]])[c(7,8,9,10)] <- c(paste0("pval.", i), paste0("bhp.", i), paste0("rank.", i), paste0("estci.",i))
}

int3 <- tbl_int3[[1]][,c("Name", "chr", "UCSC_RefGene_Name", "estci.1", "bhp.1", "rank.1")]
for (i in 2:6) {
   int3 <- merge(int3, tbl_int3[[i]][,c(1,10,8,9)], by="Name", all=T)
}

int3 <- int3[order(int3$rank.1),]
kable(int3[,ltbnms], row.names=F, col.names=ltlabs, caption="Top 10 Probes by logFC for Short-Haired in Tabby", digits=2)


## Short-Haired in Tortoiseshell ##

list4 <- list(swan.nocb1[[12]], swan.nocb2[[12]], swan.scb1[[12]], swan.scb2[[12]], swan.ucb1[[12]], swan.ucb2[[12]])

int_bmi4 <- as.vector(sapply(list4, function(x) cbind(x$Name[c(1:10)])))
int_bmi4 <- subset(int_bmi4, !duplicated(int_bmi4))

for (i in 1:length(list4))  {  list4[[i]]$rank <- c(1:nrow(list4[[i]])) }
tbl_int4 <- lapply(list4, function(x) subset(x, x$Name %in% int_bmi4))
for (i in 1:length(tbl_int4)) { 
   tbl_int4[[i]]$estci <- with(tbl_int4[[i]], paste0(sprintf("%.2f", logFC), " (", sprintf("%.2f", CI.L), ", ",
                                                     sprintf("%.2f", CI.R), ")"))
}

for (i in 1:length(tbl_int4)) { 
   names(tbl_int4[[i]])[c(7,8,9,10)] <- c(paste0("pval.", i), paste0("bhp.", i), paste0("rank.", i), paste0("estci.",i))
}

int4 <- tbl_int4[[1]][,c("Name", "chr", "UCSC_RefGene_Name", "estci.1", "bhp.1", "rank.1")]
for (i in 2:6) {
   int4 <- merge(int4, tbl_int4[[i]][,c(1,10,8,9)], by="Name", all=T)
}

int4 <- int4[order(int4$rank.1),]
kable(int4[,ltbnms], row.names=F, col.names=ltlabs, caption="Top 10 Probes by logFC for Short-Haired in Tortoiseshell", digits=2)


#----------------------------------------------------------#
#  Compare distributions of p values and log Fold Changes  #
#----------------------------------------------------------#

list1 <- list(swan.nocb1[[3]], swan.nocb2[[3]], swan.scb1[[3]], swan.scb2[[3]], swan.ucb1[[3]], swan.ucb2[[3]])

int1p <- list1[[1]][,c("Name", "logFC", "P.Value")]
for (i in c(2:6)) { 
   int1p <- merge(int1p, list1[[i]][,c("Name", "logFC", "P.Value")], by="Name")
}

names(int1p) <- c("Name", paste0(rep(c("logFC.", "pval."), 6), rep(c(1:6), each=2)))
                  
int1pl <- reshape(int1p, varying=list(paste0("pval.", c(1:6)), paste0("logFC.", c(1:6))),
                  v.names=c("pval", "logFC"), timevar="dat", idvar="Name", direction="long")

int1pl$batch.meth <- with(int1pl, ifelse(dat %in% c(1,2), 1, ifelse(dat %in% c(3,4), 2, 3)))
   int1pl$batch.meth <- factor(int1pl$batch.meth, levels=c(1,2,3), labels=c("NoCB", "sCB", "uCB"))
int1pl$filt.meth <- with(int1pl, ifelse(dat %in% c(1,3,5), 1, 2))
   int1pl$filt.meth <- factor(int1pl$filt.meth, levels=c(1,2), labels=c("Post", "Pre"))

kable(summaryBy(pval ~ filt.meth + batch.meth, data=int1pl, FUN=summary), row.names=F, digits=2,
      caption="Tortoiseshell in Long-Haired: P Value Distribution")

ggplot(aes(x=pval, y=batch.meth, col=batch.meth), data=int1pl) + geom_boxplot() +
   scale_color_viridis(discrete=T, begin=0, end=1) + theme(legend.position="none") +
   labs(x="Unadjusted p value", y="", title="Tortoiseshell in Long-Haired") +
   facet_wrap(~ filt.meth)

kable(summaryBy(logFC ~ filt.meth + batch.meth, data=int1pl, FUN=summary), row.names=F, digits=2,
      caption="Tortoiseshell in Long-Haired: logFC Distribution")

ggplot(aes(x=logFC, y=batch.meth, col=batch.meth), data=int1pl) + geom_boxplot() +
   scale_color_viridis(discrete=T, begin=0, end=1) + theme(legend.position="none") +
   labs(x="Log2 Fold Change", y="", title="Tortoiseshell in Long-Haired") +
   facet_wrap(~filt.meth)


# Intervention at BMI + 5

list2 <- list(swan.nocb1[[5]], swan.nocb2[[5]], swan.scb1[[5]], swan.scb2[[5]], swan.ucb1[[5]], swan.ucb2[[5]])

int2p <- list2[[1]][,c("Name", "logFC", "P.Value")]
for (i in c(2:6)) { 
   int2p <- merge(int2p, list2[[i]][,c("Name", "logFC", "P.Value")], by="Name")
}

names(int2p) <- c("Name", paste0(rep(c("logFC.", "pval."), 6), rep(c(1:6), each=2)))
                  
int2pl <- reshape(int2p, varying=list(paste0("pval.", c(1:6)), paste0("logFC.", c(1:6))),
                  v.names=c("pval", "logFC"), timevar="dat", idvar="Name", direction="long")

int2pl$batch.meth <- with(int2pl, ifelse(dat %in% c(1,2), 1, ifelse(dat %in% c(3,4), 2, 3)))
   int2pl$batch.meth <- factor(int2pl$batch.meth, levels=c(1,2,3), labels=c("NoCB", "sCB", "uCB"))
int2pl$filt.meth <- with(int2pl, ifelse(dat %in% c(1,3,5), 1, 2))
   int2pl$filt.meth <- factor(int2pl$filt.meth, levels=c(1,2), labels=c("Post", "Pre"))

kable(summaryBy(pval ~ filt.meth + batch.meth, data=int2pl, FUN=summary), row.names=F, digits=2,
      caption="Tortoiseshell in Short-Haired: P Value Distribution")

ggplot(aes(x=pval, y=batch.meth, col=batch.meth), data=int2pl) + geom_boxplot() +
   scale_color_viridis(discrete=T, begin=0, end=1) + theme(legend.position="none") +
   labs(x="Unadjusted p value", y="", title="Tortoiseshell in Short-Haired") +
   facet_wrap(~ filt.meth)

kable(summaryBy(logFC ~ filt.meth + batch.meth, data=int2pl, FUN=summary), row.names=F, digits=2,
      caption="Tortoiseshell in Short-Haired: logFC Distribution")

ggplot(aes(x=logFC, y=batch.meth, col=batch.meth), data=int2pl) + geom_boxplot() +
   scale_color_viridis(discrete=T, begin=0, end=1) + theme(legend.position="none") +
   labs(x="Log2 Fold Change", y="", title="Tortoiseshell in Short-Haired") +
   facet_wrap(~filt.meth)


## Short-Haired in Tabby ##

list3 <- list(swan.nocb1[[9]], swan.nocb2[[9]], swan.scb1[[9]], swan.scb2[[9]], swan.ucb1[[9]], swan.ucb2[[9]])

int3p <- list3[[1]][,c("Name", "logFC", "P.Value")]
for (i in c(2:6)) { 
   int3p <- merge(int3p, list3[[i]][,c("Name", "logFC", "P.Value")], by="Name")
}

names(int3p) <- c("Name", paste0(rep(c("logFC.", "pval."), 6), rep(c(1:6), each=2)))
                  
int3pl <- reshape(int3p, varying=list(paste0("pval.", c(1:6)), paste0("logFC.", c(1:6))),
                  v.names=c("pval", "logFC"), timevar="dat", idvar="Name", direction="long")

int3pl$batch.meth <- with(int3pl, ifelse(dat %in% c(1,2), 1, ifelse(dat %in% c(3,4), 2, 3)))
   int3pl$batch.meth <- factor(int3pl$batch.meth, levels=c(1,2,3), labels=c("NoCB", "sCB", "uCB"))
int3pl$filt.meth <- with(int3pl, ifelse(dat %in% c(1,3,5), 1, 2))
   int3pl$filt.meth <- factor(int3pl$filt.meth, levels=c(1,2), labels=c("Post", "Pre"))

kable(summaryBy(pval ~ filt.meth + batch.meth, data=int3pl, FUN=summary), row.names=F, digits=2,
      caption="Short-Haired in Tabby: P Value Distribution")

ggplot(aes(x=pval, y=batch.meth, col=batch.meth), data=int3pl) + geom_boxplot() +
   scale_color_viridis(discrete=T, begin=0, end=1) + theme(legend.position="none") +
   labs(x="Unadjusted p value", y="", title="Short-Haired in Tabby") +
   facet_wrap(~ filt.meth)

kable(summaryBy(logFC ~ filt.meth + batch.meth, data=int3pl, FUN=summary), row.names=F, digits=2,
      caption="Short-Haired in Tabby: logFC Distribution")

ggplot(aes(x=logFC, y=batch.meth, col=batch.meth), data=int3pl) + geom_boxplot() +
   scale_color_viridis(discrete=T, begin=0, end=1) + theme(legend.position="none") +
   labs(x="Log2 Fold Change", y="", title="Short-Haired in Tabby") +
   facet_wrap(~filt.meth)

## Short-Haired in Tortoiseshell ##

list4 <- list(swan.nocb1[[11]], swan.nocb2[[11]], swan.scb1[[11]], swan.scb2[[11]], swan.ucb1[[11]], swan.ucb2[[11]])

int4p <- list4[[1]][,c("Name", "logFC", "P.Value")]
for (i in c(2:6)) { 
   int4p <- merge(int4p, list4[[i]][,c("Name", "logFC", "P.Value")], by="Name")
}

names(int4p) <- c("Name", paste0(rep(c("logFC.", "pval."), 6), rep(c(1:6), each=2)))
                  
int4pl <- reshape(int4p, varying=list(paste0("pval.", c(1:6)), paste0("logFC.", c(1:6))),
                  v.names=c("pval", "logFC"), timevar="dat", idvar="Name", direction="long")

int4pl$batch.meth <- with(int4pl, ifelse(dat %in% c(1,2), 1, ifelse(dat %in% c(3,4), 2, 3)))
   int4pl$batch.meth <- factor(int4pl$batch.meth, levels=c(1,2,3), labels=c("NoCB", "sCB", "uCB"))
int4pl$filt.meth <- with(int4pl, ifelse(dat %in% c(1,3,5), 1, 2))
   int4pl$filt.meth <- factor(int4pl$filt.meth, levels=c(1,2), labels=c("Post", "Pre"))

kable(summaryBy(pval ~ filt.meth + batch.meth, data=int4pl, FUN=summary), row.names=F, digits=2,
      caption="Short-Haired in Tortoiseshell: P Value Distribution")

ggplot(aes(x=pval, y=batch.meth, col=batch.meth), data=int4pl) + geom_boxplot() +
   scale_color_viridis(discrete=T, begin=0, end=1) + theme(legend.position="none") +
   labs(x="Unadjusted p value", y="", title="Short-Haired in Tortoiseshell") +
   facet_wrap(~ filt.meth)

kable(summaryBy(logFC ~ filt.meth + batch.meth, data=int4pl, FUN=summary), row.names=F, digits=2,
      caption="Short-Haired in Tortoiseshell: logFC Distribution")

ggplot(aes(x=logFC, y=batch.meth, col=batch.meth), data=int4pl) + geom_boxplot() +
   scale_color_viridis(discrete=T, begin=0, end=1) + theme(legend.position="none") +
   labs(x="Log2 Fold Change", y="", title="Short-Haired in Tortoiseshell") +
   facet_wrap(~filt.meth)


rm(list1, list2, list3, list4, int1p, int1pl, int2p, int2pl, int3p, int3pl, int4p, int4pl,
   swan.nocb1, swan.nocb2, swan.scb1, swan.scb2, swan.ucb1, swan.ucb2, int1, int2, int3, int4,
   int_bmi1, int_bmi2, int_bmi3, int_bmi4, tbl_int1, tbl_int2, tbl_int3, tbl_int4)

```


# Compare Results Between Normalisation Methods

## Non ComBat Processed Data

Just using data with probes filtered post-normalisation to avoid having too much output.

``` {r nocbcomp, results="asis"}

sqn <- readRDS(file.path(datpath, "Model Fit Results/Methods Comparison/Probe Rankings/sqn.nocb.fake.m2.RDS"))
bmiq <- readRDS(file.path(datpath, "Model Fit Results/Methods Comparison/Probe Rankings/bmiq.nocb.fake.m2.RDS"))
swan <- readRDS(file.path(datpath, "Model Fit Results/Methods Comparison/Probe Rankings/swan.nocb.fake.m2.RDS"))

#--------------------------------------------------------------------------------------------------------------------------------#
#                                                                                                                                #
#  Compare top 10 tables between post-filtered and pre-filtered data models (and also between different batch handling methods)  #
#                                                                                                                                #
#--------------------------------------------------------------------------------------------------------------------------------#

#-----------------------#
#   Top 10 by P Value   #
#-----------------------#

ltbnms <- c("Name", "chr", "UCSC_RefGene_Name", "estci.1", "bhp.1", "rank.1", "estci.2", "bhp.2", "rank.2", 
            "estci.3", "bhp.3", "rank.3")
ltlabs <- c("Name", "chr", "UCSC RefGene Name", "logFC SQN", "BH p SQN", "Rank SQN", "logFC BMIQ", "BH p BMIQ",
             "Rank BMIQ", "logFC SWAN", "BH p SWAN", "Rank SWAN")

## Tortoiseshell in Long-Haired ##

list1 <- list(sqn[[3]], bmiq[[3]], swan[[3]])

int_bmi1 <- as.vector(sapply(list1, function(x) cbind(x$Name[c(1:10)])))
int_bmi1 <- subset(int_bmi1, !duplicated(int_bmi1))  # 15

for (i in 1:length(list1))  {  list1[[i]]$rank <- c(1:nrow(list1[[i]])) }
tbl_int1 <- lapply(list1, function(x) subset(x, x$Name %in% int_bmi1))

for (i in 1:length(tbl_int1)) { 
   tbl_int1[[i]]$estci <- with(tbl_int1[[i]], paste0(sprintf("%.2f", logFC), " (", sprintf("%.2f", CI.L), ", ",
                                                     sprintf("%.2f", CI.R), ")"))
}

for (i in 1:length(tbl_int1)) { 
   names(tbl_int1[[i]])[c(7,8,10,11)] <- c(paste0("pval.", i), paste0("bhp.", i), paste0("rank.", i), paste0("estci.",i))
}

int1 <- tbl_int1[[1]][,c("Name", "chr", "UCSC_RefGene_Name", "estci.1", "bhp.1", "rank.1")]
for (i in 2:3) {
   int1 <- merge(int1, tbl_int1[[i]][,c(1,11,8,10)], by="Name", all=T)
}

int1 <- int1[order(int1$rank.1),]
int1[,grepl("bhp", names(int1))] <- lapply(int1[,grepl("bhp", names(int1))], function(x) pvalfn(x))
kable(int1[,ltbnms], row.names=F, col.names=ltlabs,
      caption="Top 10 Probes by P Value for Tortoiseshell in Long-Haired", digits=2)


## Tortoiseshell in Short-Haired ##

list2 <- list(sqn[[5]], bmiq[[5]], swan[[5]])

int_bmi2 <- as.vector(sapply(list2, function(x) cbind(x$Name[c(1:10)])))
int_bmi2 <- subset(int_bmi2, !duplicated(int_bmi2))  # 15

for (i in 1:length(list2))  {  list2[[i]]$rank <- c(1:nrow(list2[[i]])) }
tbl_int2 <- lapply(list2, function(x) subset(x, x$Name %in% int_bmi2))

for (i in 1:length(tbl_int2)) { 
   tbl_int2[[i]]$estci <- with(tbl_int2[[i]], paste0(sprintf("%.2f", logFC), " (", sprintf("%.2f", CI.L), ", ",
                                                     sprintf("%.2f", CI.R), ")"))
}

for (i in 1:length(tbl_int2)) { 
   names(tbl_int2[[i]])[c(7,8,10,11)] <- c(paste0("pval.", i), paste0("bhp.", i), paste0("rank.", i), paste0("estci.",i))
}

int2 <- tbl_int2[[1]][,c("Name", "chr", "UCSC_RefGene_Name", "estci.1", "bhp.1", "rank.1")]
for (i in 2:3) {
   int2 <- merge(int2, tbl_int2[[i]][,c(1,11,8,10)], by="Name", all=T)
}

int2 <- int2[order(int2$rank.1),]
int2[,grepl("bhp", names(int2))] <- lapply(int2[,grepl("bhp", names(int2))], function(x) pvalfn(x))
kable(int2[,ltbnms], row.names=F, col.names=ltlabs,
      caption="Top 10 Probes by P Value for Tortoiseshell in Short-Haired", digits=2)

## Short-Haired in Tabby ##

list3 <- list(sqn[[9]], bmiq[[9]], swan[[9]])

int_bmi3 <- as.vector(sapply(list3, function(x) cbind(x$Name[c(1:10)])))
int_bmi3 <- subset(int_bmi3, !duplicated(int_bmi3))  # 16

for (i in 1:length(list3))  {  list3[[i]]$rank <- c(1:nrow(list3[[i]])) }
tbl_int3 <- lapply(list3, function(x) subset(x, x$Name %in% int_bmi3))

for (i in 1:length(tbl_int3)) { 
   tbl_int3[[i]]$estci <- with(tbl_int3[[i]], paste0(sprintf("%.2f", logFC), " (", sprintf("%.2f", CI.L), ", ",
                                                     sprintf("%.2f", CI.R), ")"))
      }

for (i in 1:length(tbl_int3)) { 
   names(tbl_int3[[i]])[c(7,8,10,11)] <- c(paste0("pval.", i), paste0("bhp.", i), paste0("rank.", i), paste0("estci.",i))
}

int3 <- tbl_int3[[1]][,c("Name", "chr", "UCSC_RefGene_Name", "estci.1", "bhp.1", "rank.1")]
for (i in 2:3) {
   int3 <- merge(int3, tbl_int3[[i]][,c(1,11,8,10)], by="Name", all=T)
}

int3 <- int3[order(int3$rank.1),]
int3[,grepl("bhp", names(int3))] <- lapply(int3[,grepl("bhp", names(int3))], function(x) pvalfn(x))
kable(int3[,ltbnms], row.names=F, col.names=ltlabs, caption="Top 10 Probes by P Value for Short-Haired in Tabby", digits=2)


## Short-Haired in Tortoiseshell ##

list4 <- list(sqn[[11]], bmiq[[11]], swan[[11]])

int_bmi4 <- as.vector(sapply(list4, function(x) cbind(x$Name[c(1:10)])))
int_bmi4 <- subset(int_bmi4, !duplicated(int_bmi4))  # 16

for (i in 1:length(list4))  {  list4[[i]]$rank <- c(1:nrow(list4[[i]])) }
tbl_int4 <- lapply(list4, function(x) subset(x, x$Name %in% int_bmi4))

for (i in 1:length(tbl_int4)) { 
   tbl_int4[[i]]$estci <- with(tbl_int4[[i]], paste0(sprintf("%.2f", logFC), " (", sprintf("%.2f", CI.L), ", ",
                                                     sprintf("%.2f", CI.R), ")"))
      }

for (i in 1:length(tbl_int4)) { 
   names(tbl_int4[[i]])[c(7,8,10,11)] <- c(paste0("pval.", i), paste0("bhp.", i), paste0("rank.", i), paste0("estci.",i))
}

int4 <- tbl_int4[[1]][,c("Name", "chr", "UCSC_RefGene_Name", "estci.1", "bhp.1", "rank.1")]
for (i in 2:3) {
   int4 <- merge(int4, tbl_int4[[i]][,c(1,11,8,10)], by="Name", all=T)
}

int4 <- int4[order(int4$rank.1),]
int4[,grepl("bhp", names(int4))] <- lapply(int4[,grepl("bhp", names(int4))], function(x) pvalfn(x))
kable(int4[,ltbnms], row.names=F, col.names=ltlabs, caption="Top 10 Probes by P Value for Short-Haired in Tortoiseshell", digits=2)


#-----------------------------#
#  Top 10 by log Fold Change  #
#-----------------------------#

## Tortoiseshell in Long-Haired ##

list1 <- list(sqn[[4]], bmiq[[4]], swan[[4]])

int_bmi1 <- as.vector(sapply(list1, function(x) cbind(x$Name[c(1:10)])))
int_bmi1 <- subset(int_bmi1, !duplicated(int_bmi1))  # 14

for (i in 1:length(list1))  {  list1[[i]]$rank <- c(1:nrow(list1[[i]])) }
tbl_int1 <- lapply(list1, function(x) subset(x, x$Name %in% int_bmi1))
for (i in 1:length(tbl_int1)) { 
   tbl_int1[[i]]$estci <- with(tbl_int1[[i]], paste0(sprintf("%.2f", logFC), " (", sprintf("%.2f", CI.L), ", ",
                                                     sprintf("%.2f", CI.R), ")"))
}

for (i in 1:length(tbl_int1)) { 
   names(tbl_int1[[i]])[c(7,8,9,10)] <- c(paste0("pval.", i), paste0("bhp.", i), paste0("rank.", i), paste0("estci.",i))
}

int1 <- tbl_int1[[1]][,c("Name", "chr", "UCSC_RefGene_Name", "estci.1", "bhp.1", "rank.1")]
for (i in 2:3) {
   int1 <- merge(int1, tbl_int1[[i]][,c(1,10,8,9)], by="Name", all=T)
}

int1 <- int1[order(int1$rank.1),]
kable(int1[,ltbnms], row.names=F, col.names=ltlabs, caption="Top 10 Probes by logFC for Tortoiseshell in Long-Haired", digits=2)


## Tortoiseshell in Short-Haired ##

list2 <- list(sqn[[6]], bmiq[[6]], swan[[6]])

int_bmi2 <- as.vector(sapply(list2, function(x) cbind(x$Name[c(1:10)])))
int_bmi2 <- subset(int_bmi2, !duplicated(int_bmi2))

for (i in 1:length(list2))  {  list2[[i]]$rank <- c(1:nrow(list2[[i]])) }
tbl_int2 <- lapply(list2, function(x) subset(x, x$Name %in% int_bmi2))
for (i in 1:length(tbl_int2)) { 
   tbl_int2[[i]]$estci <- with(tbl_int2[[i]], paste0(sprintf("%.2f", logFC), " (", sprintf("%.2f", CI.L), ", ",
                                                     sprintf("%.2f", CI.R), ")"))
}

for (i in 1:length(tbl_int2)) { 
   names(tbl_int2[[i]])[c(7,8,9,10)] <- c(paste0("pval.", i), paste0("bhp.", i), paste0("rank.", i), paste0("estci.",i))
}

int2 <- tbl_int2[[1]][,c("Name", "chr", "UCSC_RefGene_Name", "estci.1", "bhp.1", "rank.1")]
for (i in 2:3) {
   int2 <- merge(int2, tbl_int2[[i]][,c(1,10,8,9)], by="Name", all=T)
}

int2 <- int2[order(int2$rank.1),]
kable(int2[,ltbnms], row.names=F, col.names=ltlabs, caption="Top 10 Probes by logFC for Tortoiseshell in Short-Haired", digits=2)


## Short-Haired in Tabby ##

list3 <- list(sqn[[10]], bmiq[[10]], swan[[10]])

int_bmi3 <- as.vector(sapply(list3, function(x) cbind(x$Name[c(1:10)])))
int_bmi3 <- subset(int_bmi3, !duplicated(int_bmi3))

for (i in 1:length(list3))  {  list3[[i]]$rank <- c(1:nrow(list3[[i]])) }
tbl_int3 <- lapply(list3, function(x) subset(x, x$Name %in% int_bmi3))
for (i in 1:length(tbl_int3)) { 
   tbl_int3[[i]]$estci <- with(tbl_int3[[i]], paste0(sprintf("%.2f", logFC), " (", sprintf("%.2f", CI.L), ", ",
                                                     sprintf("%.2f", CI.R), ")"))
}

for (i in 1:length(tbl_int3)) { 
   names(tbl_int3[[i]])[c(7,8,9,10)] <- c(paste0("pval.", i), paste0("bhp.", i), paste0("rank.", i), paste0("estci.",i))
}

int3 <- tbl_int3[[1]][,c("Name", "chr", "UCSC_RefGene_Name", "estci.1", "bhp.1", "rank.1")]
for (i in 2:3) {
   int3 <- merge(int3, tbl_int3[[i]][,c(1,10,8,9)], by="Name", all=T)
}

int3 <- int3[order(int3$rank.1),]
kable(int3[,ltbnms], row.names=F, col.names=ltlabs, caption="Top 10 Probes by logFC for Short-Haired in Tabby", digits=2)


## Short-Haired in Tortoiseshell ##

list4 <- list(sqn[[12]], bmiq[[12]], swan[[12]])

int_bmi4 <- as.vector(sapply(list4, function(x) cbind(x$Name[c(1:10)])))
int_bmi4 <- subset(int_bmi4, !duplicated(int_bmi4))

for (i in 1:length(list4))  {  list4[[i]]$rank <- c(1:nrow(list4[[i]])) }
tbl_int4 <- lapply(list4, function(x) subset(x, x$Name %in% int_bmi4))
for (i in 1:length(tbl_int4)) { 
   tbl_int4[[i]]$estci <- with(tbl_int4[[i]], paste0(sprintf("%.2f", logFC), " (", sprintf("%.2f", CI.L), ", ",
                                                     sprintf("%.2f", CI.R), ")"))
}

for (i in 1:length(tbl_int4)) { 
   names(tbl_int4[[i]])[c(7,8,9,10)] <- c(paste0("pval.", i), paste0("bhp.", i), paste0("rank.", i), paste0("estci.",i))
}

int4 <- tbl_int4[[1]][,c("Name", "chr", "UCSC_RefGene_Name", "estci.1", "bhp.1", "rank.1")]
for (i in 2:3) {
   int4 <- merge(int4, tbl_int4[[i]][,c(1,10,8,9)], by="Name", all=T)
}

int4 <- int4[order(int4$rank.1),]
kable(int4[,ltbnms], row.names=F, col.names=ltlabs, caption="Top 10 Probes by logFC for Short-Haired in Tortoiseshell", digits=2)


#----------------------------------------------------------#
#  Compare distributions of p values and log Fold Changes  #
#----------------------------------------------------------#

list1 <- list(sqn[[3]], bmiq[[3]], swan[[3]])

int1p <- list1[[1]][,c("Name", "logFC", "P.Value")]
for (i in c(2:3)) { 
   int1p <- merge(int1p, list1[[i]][,c("Name", "logFC", "P.Value")], by="Name")
}

names(int1p) <- c("Name", paste0(rep(c("logFC.", "pval."), 3), rep(c(1:3), each=2)))
                  
int1pl <- reshape(int1p, varying=list(paste0("pval.", c(1:3)), paste0("logFC.", c(1:3))),
                  v.names=c("pval", "logFC"), timevar="dat", idvar="Name", direction="long")

int1pl$dat <- factor(int1pl$dat, levels=c(1,2,3), labels=c("SQN", "BMIQ", "SWAN"))

kable(summaryBy(pval ~ dat, data=int1pl, FUN=summary), row.names=F, digits=2,
      caption="Tortoiseshell in Long-Haired: P Value Distribution")

ggplot(aes(x=pval, y=dat, col=dat), data=int1pl) + geom_boxplot() +
   scale_color_viridis(discrete=T, begin=0, end=1) + theme(legend.position="none") +
   labs(x="Unadjusted p value", y="", title="Tortoiseshell in Long-Haired") 

kable(summaryBy(logFC ~ dat, data=int1pl, FUN=summary), row.names=F, digits=2,
      caption="Tortoiseshell in Long-Haired: logFC Distribution")

ggplot(aes(x=logFC, y=dat, col=dat), data=int1pl) + geom_boxplot() +
   scale_color_viridis(discrete=T, begin=0, end=1) + theme(legend.position="none") +
   labs(x="Log2 Fold Change", y="", title="Tortoiseshell in Long-Haired")


# Intervention at BMI + 5

list2 <- list(sqn[[5]], bmiq[[5]], swan[[5]])

int2p <- list2[[1]][,c("Name", "logFC", "P.Value")]
for (i in c(2:3)) { 
   int2p <- merge(int2p, list2[[i]][,c("Name", "logFC", "P.Value")], by="Name")
}

names(int2p) <- c("Name", paste0(rep(c("logFC.", "pval."), 3), rep(c(1:3), each=2)))
                  
int2pl <- reshape(int2p, varying=list(paste0("pval.", c(1:3)), paste0("logFC.", c(1:3))),
                  v.names=c("pval", "logFC"), timevar="dat", idvar="Name", direction="long")

int2pl$dat <- factor(int2pl$dat, levels=c(1,2,3), labels=c("SQN", "BMIQ", "SWAN"))

kable(summaryBy(pval ~ dat, data=int2pl, FUN=summary), row.names=F, digits=2,
      caption="Tortoiseshell in Short-Haired: P Value Distribution")

ggplot(aes(x=pval, y=dat, col=dat), data=int2pl) + geom_boxplot() +
   scale_color_viridis(discrete=T, begin=0, end=1) + theme(legend.position="none") +
   labs(x="Unadjusted p value", y="", title="Tortoiseshell in Short-Haired")

kable(summaryBy(logFC ~ dat, data=int2pl, FUN=summary), row.names=F, digits=2,
      caption="Tortoiseshell in Short-Haired: logFC Distribution")

ggplot(aes(x=logFC, y=dat, col=dat), data=int2pl) + geom_boxplot() +
   scale_color_viridis(discrete=T, begin=0, end=1) + theme(legend.position="none") +
   labs(x="Log2 Fold Change", y="", title="Tortoiseshell in Short-Haired")


## Short-Haired in Tabby ##

list3 <- list(sqn[[9]], bmiq[[9]], swan[[9]])

int3p <- list3[[1]][,c("Name", "logFC", "P.Value")]
for (i in c(2:3)) { 
   int3p <- merge(int3p, list3[[i]][,c("Name", "logFC", "P.Value")], by="Name")
}

names(int3p) <- c("Name", paste0(rep(c("logFC.", "pval."), 3), rep(c(1:3), each=2)))
                  
int3pl <- reshape(int3p, varying=list(paste0("pval.", c(1:3)), paste0("logFC.", c(1:3))),
                  v.names=c("pval", "logFC"), timevar="dat", idvar="Name", direction="long")
   int3pl$dat <- factor(int3pl$dat, levels=c(1,2,3), labels=c("SQN", "BMIQ", "SWAN"))

kable(summaryBy(pval ~ dat, data=int3pl, FUN=summary), row.names=F, digits=2,
      caption="Short-Haired in Tabby: P Value Distribution")

ggplot(aes(x=pval, y=dat, col=dat), data=int3pl) + geom_boxplot() +
   scale_color_viridis(discrete=T, begin=0, end=1) + theme(legend.position="none") +
   labs(x="Unadjusted p value", y="", title="Short-Haired in Tabby")

kable(summaryBy(logFC ~ dat, data=int3pl, FUN=summary), row.names=F, digits=2,
      caption="Short-Haired in Tabby: logFC Distribution")

ggplot(aes(x=logFC, y=dat, col=dat), data=int3pl) + geom_boxplot() +
   scale_color_viridis(discrete=T, begin=0, end=1) + theme(legend.position="none") +
   labs(x="Log2 Fold Change", y="", title="Short-Haired in Tabby")

## Short-Haired in Tortoiseshell ##

list4 <- list(sqn[[11]], bmiq[[11]], swan[[11]])

int4p <- list4[[1]][,c("Name", "logFC", "P.Value")]
for (i in c(2:3)) { 
   int4p <- merge(int4p, list4[[i]][,c("Name", "logFC", "P.Value")], by="Name")
}

names(int4p) <- c("Name", paste0(rep(c("logFC.", "pval."), 3), rep(c(1:3), each=2)))
                  
int4pl <- reshape(int4p, varying=list(paste0("pval.", c(1:3)), paste0("logFC.", c(1:3))),
                  v.names=c("pval", "logFC"), timevar="dat", idvar="Name", direction="long")
   int4pl$dat <- factor(int4pl$dat, levels=c(1,2,3), labels=c("SQN", "BMIQ", "SWAN"))

kable(summaryBy(pval ~ dat, data=int4pl, FUN=summary), row.names=F, digits=2,
      caption="Short-Haired in Tortoiseshell: P Value Distribution")

ggplot(aes(x=pval, y=dat, col=dat), data=int4pl) + geom_boxplot() +
   scale_color_viridis(discrete=T, begin=0, end=1) + theme(legend.position="none") +
   labs(x="Unadjusted p value", y="", title="Short-Haired in Tortoiseshell")

kable(summaryBy(logFC ~ dat, data=int4pl, FUN=summary), row.names=F, digits=2,
      caption="Short-Haired in Tortoiseshell: logFC Distribution")

ggplot(aes(x=logFC, y=dat, col=dat), data=int4pl) + geom_boxplot() +
   scale_color_viridis(discrete=T, begin=0, end=1) + theme(legend.position="none") +
   labs(x="Log2 Fold Change", y="", title="Short-Haired in Tortoiseshell")


rm(list1, list2, list3, list4, int1p, int1pl, int2p, int2pl, int3p, int3pl, int4p, int4pl,
   sqn, bmiq, swan, int1, int2, int3, int4)


```


## Supervised ComBat Processed Data

``` {r scbcomp, results="asis"}

sqn <- readRDS(file.path(datpath, "Model Fit Results/Methods Comparison/Probe Rankings/sqn.scb.fake.m1.RDS"))
bmiq <- readRDS(file.path(datpath, "Model Fit Results/Methods Comparison/Probe Rankings/bmiq.scb.fake.m1.RDS"))
swan <- readRDS(file.path(datpath, "Model Fit Results/Methods Comparison/Probe Rankings/swan.scb.fake.m1.RDS"))

#--------------------------------------------------------------------------------------------------------------------------------#
#                                                                                                                                #
#  Compare top 10 tables between post-filtered and pre-filtered data models (and also between different batch handling methods)  #
#                                                                                                                                #
#--------------------------------------------------------------------------------------------------------------------------------#

#-----------------------#
#   Top 10 by P Value   #
#-----------------------#

ltbnms <- c("Name", "chr", "UCSC_RefGene_Name", "estci.1", "bhp.1", "rank.1", "estci.2", "bhp.2", "rank.2", 
            "estci.3", "bhp.3", "rank.3")
ltlabs <- c("Name", "chr", "UCSC RefGene Name", "logFC SQN", "BH p SQN", "Rank SQN", "logFC BMIQ", "BH p BMIQ",
             "Rank BMIQ", "logFC SWAN", "BH p SWAN", "Rank SWAN")

## Tortoiseshell in Long-Haired ##

list1 <- list(sqn[[3]], bmiq[[3]], swan[[3]])

int_bmi1 <- as.vector(sapply(list1, function(x) cbind(x$Name[c(1:10)])))
int_bmi1 <- subset(int_bmi1, !duplicated(int_bmi1))  # 15

for (i in 1:length(list1))  {  list1[[i]]$rank <- c(1:nrow(list1[[i]])) }
tbl_int1 <- lapply(list1, function(x) subset(x, x$Name %in% int_bmi1))

for (i in 1:length(tbl_int1)) { 
   tbl_int1[[i]]$estci <- with(tbl_int1[[i]], paste0(sprintf("%.2f", logFC), " (", sprintf("%.2f", CI.L), ", ",
                                                     sprintf("%.2f", CI.R), ")"))
}

for (i in 1:length(tbl_int1)) { 
   names(tbl_int1[[i]])[c(7,8,10,11)] <- c(paste0("pval.", i), paste0("bhp.", i), paste0("rank.", i), paste0("estci.",i))
}

int1 <- tbl_int1[[1]][,c("Name", "chr", "UCSC_RefGene_Name", "estci.1", "bhp.1", "rank.1")]
for (i in 2:3) {
   int1 <- merge(int1, tbl_int1[[i]][,c(1,11,8,10)], by="Name", all=T)
}

int1 <- int1[order(int1$rank.1),]
int1[,grepl("bhp", names(int1))] <- lapply(int1[,grepl("bhp", names(int1))], function(x) pvalfn(x))
kable(int1[,ltbnms], row.names=F, col.names=ltlabs,
      caption="Top 10 Probes by P Value for Tortoiseshell in Long-Haired", digits=2)


## Tortoiseshell in Short-Haired ##

list2 <- list(sqn[[5]], bmiq[[5]], swan[[5]])

int_bmi2 <- as.vector(sapply(list2, function(x) cbind(x$Name[c(1:10)])))
int_bmi2 <- subset(int_bmi2, !duplicated(int_bmi2))  # 15

for (i in 1:length(list2))  {  list2[[i]]$rank <- c(1:nrow(list2[[i]])) }
tbl_int2 <- lapply(list2, function(x) subset(x, x$Name %in% int_bmi2))

for (i in 1:length(tbl_int2)) { 
   tbl_int2[[i]]$estci <- with(tbl_int2[[i]], paste0(sprintf("%.2f", logFC), " (", sprintf("%.2f", CI.L), ", ",
                                                     sprintf("%.2f", CI.R), ")"))
}

for (i in 1:length(tbl_int2)) { 
   names(tbl_int2[[i]])[c(7,8,10,11)] <- c(paste0("pval.", i), paste0("bhp.", i), paste0("rank.", i), paste0("estci.",i))
}

int2 <- tbl_int2[[1]][,c("Name", "chr", "UCSC_RefGene_Name", "estci.1", "bhp.1", "rank.1")]
for (i in 2:3) {
   int2 <- merge(int2, tbl_int2[[i]][,c(1,11,8,10)], by="Name", all=T)
}

int2 <- int2[order(int2$rank.1),]
int2[,grepl("bhp", names(int2))] <- lapply(int2[,grepl("bhp", names(int2))], function(x) pvalfn(x))
kable(int2[,ltbnms], row.names=F, col.names=ltlabs,
      caption="Top 10 Probes by P Value for Tortoiseshell in Short-Haired", digits=2)

## Short-Haired in Tabby ##

list3 <- list(sqn[[9]], bmiq[[9]], swan[[9]])

int_bmi3 <- as.vector(sapply(list3, function(x) cbind(x$Name[c(1:10)])))
int_bmi3 <- subset(int_bmi3, !duplicated(int_bmi3))  # 16

for (i in 1:length(list3))  {  list3[[i]]$rank <- c(1:nrow(list3[[i]])) }
tbl_int3 <- lapply(list3, function(x) subset(x, x$Name %in% int_bmi3))

for (i in 1:length(tbl_int3)) { 
   tbl_int3[[i]]$estci <- with(tbl_int3[[i]], paste0(sprintf("%.2f", logFC), " (", sprintf("%.2f", CI.L), ", ",
                                                     sprintf("%.2f", CI.R), ")"))
      }

for (i in 1:length(tbl_int3)) { 
   names(tbl_int3[[i]])[c(7,8,10,11)] <- c(paste0("pval.", i), paste0("bhp.", i), paste0("rank.", i), paste0("estci.",i))
}

int3 <- tbl_int3[[1]][,c("Name", "chr", "UCSC_RefGene_Name", "estci.1", "bhp.1", "rank.1")]
for (i in 2:3) {
   int3 <- merge(int3, tbl_int3[[i]][,c(1,11,8,10)], by="Name", all=T)
}

int3 <- int3[order(int3$rank.1),]
int3[,grepl("bhp", names(int3))] <- lapply(int3[,grepl("bhp", names(int3))], function(x) pvalfn(x))
kable(int3[,ltbnms], row.names=F, col.names=ltlabs, caption="Top 10 Probes by P Value for Short-Haired in Tabby", digits=2)


## Short-Haired in Tortoiseshell ##

list4 <- list(sqn[[11]], bmiq[[11]], swan[[11]])

int_bmi4 <- as.vector(sapply(list4, function(x) cbind(x$Name[c(1:10)])))
int_bmi4 <- subset(int_bmi4, !duplicated(int_bmi4))  # 16

for (i in 1:length(list4))  {  list4[[i]]$rank <- c(1:nrow(list4[[i]])) }
tbl_int4 <- lapply(list4, function(x) subset(x, x$Name %in% int_bmi4))

for (i in 1:length(tbl_int4)) { 
   tbl_int4[[i]]$estci <- with(tbl_int4[[i]], paste0(sprintf("%.2f", logFC), " (", sprintf("%.2f", CI.L), ", ",
                                                     sprintf("%.2f", CI.R), ")"))
      }

for (i in 1:length(tbl_int4)) { 
   names(tbl_int4[[i]])[c(7,8,10,11)] <- c(paste0("pval.", i), paste0("bhp.", i), paste0("rank.", i), paste0("estci.",i))
}

int4 <- tbl_int4[[1]][,c("Name", "chr", "UCSC_RefGene_Name", "estci.1", "bhp.1", "rank.1")]
for (i in 2:3) {
   int4 <- merge(int4, tbl_int4[[i]][,c(1,11,8,10)], by="Name", all=T)
}

int4 <- int4[order(int4$rank.1),]
int4[,grepl("bhp", names(int4))] <- lapply(int4[,grepl("bhp", names(int4))], function(x) pvalfn(x))
kable(int4[,ltbnms], row.names=F, col.names=ltlabs, caption="Top 10 Probes by P Value for Short-Haired in Tortoiseshell", digits=2)


#-----------------------------#
#  Top 10 by log Fold Change  #
#-----------------------------#

## Tortoiseshell in Long-Haired ##

list1 <- list(sqn[[4]], bmiq[[4]], swan[[4]])

int_bmi1 <- as.vector(sapply(list1, function(x) cbind(x$Name[c(1:10)])))
int_bmi1 <- subset(int_bmi1, !duplicated(int_bmi1))  # 14

for (i in 1:length(list1))  {  list1[[i]]$rank <- c(1:nrow(list1[[i]])) }
tbl_int1 <- lapply(list1, function(x) subset(x, x$Name %in% int_bmi1))
for (i in 1:length(tbl_int1)) { 
   tbl_int1[[i]]$estci <- with(tbl_int1[[i]], paste0(sprintf("%.2f", logFC), " (", sprintf("%.2f", CI.L), ", ",
                                                     sprintf("%.2f", CI.R), ")"))
}

for (i in 1:length(tbl_int1)) { 
   names(tbl_int1[[i]])[c(7,8,9,10)] <- c(paste0("pval.", i), paste0("bhp.", i), paste0("rank.", i), paste0("estci.",i))
}

int1 <- tbl_int1[[1]][,c("Name", "chr", "UCSC_RefGene_Name", "estci.1", "bhp.1", "rank.1")]
for (i in 2:3) {
   int1 <- merge(int1, tbl_int1[[i]][,c(1,10,8,9)], by="Name", all=T)
}

int1 <- int1[order(int1$rank.1),]
kable(int1[,ltbnms], row.names=F, col.names=ltlabs, caption="Top 10 Probes by logFC for Tortoiseshell in Long-Haired", digits=2)


## Tortoiseshell in Short-Haired ##

list2 <- list(sqn[[6]], bmiq[[6]], swan[[6]])

int_bmi2 <- as.vector(sapply(list2, function(x) cbind(x$Name[c(1:10)])))
int_bmi2 <- subset(int_bmi2, !duplicated(int_bmi2))

for (i in 1:length(list2))  {  list2[[i]]$rank <- c(1:nrow(list2[[i]])) }
tbl_int2 <- lapply(list2, function(x) subset(x, x$Name %in% int_bmi2))
for (i in 1:length(tbl_int2)) { 
   tbl_int2[[i]]$estci <- with(tbl_int2[[i]], paste0(sprintf("%.2f", logFC), " (", sprintf("%.2f", CI.L), ", ",
                                                     sprintf("%.2f", CI.R), ")"))
}

for (i in 1:length(tbl_int2)) { 
   names(tbl_int2[[i]])[c(7,8,9,10)] <- c(paste0("pval.", i), paste0("bhp.", i), paste0("rank.", i), paste0("estci.",i))
}

int2 <- tbl_int2[[1]][,c("Name", "chr", "UCSC_RefGene_Name", "estci.1", "bhp.1", "rank.1")]
for (i in 2:3) {
   int2 <- merge(int2, tbl_int2[[i]][,c(1,10,8,9)], by="Name", all=T)
}

int2 <- int2[order(int2$rank.1),]
kable(int2[,ltbnms], row.names=F, col.names=ltlabs, caption="Top 10 Probes by logFC for Tortoiseshell in Short-Haired", digits=2)


## Short-Haired in Tabby ##

list3 <- list(sqn[[10]], bmiq[[10]], swan[[10]])

int_bmi3 <- as.vector(sapply(list3, function(x) cbind(x$Name[c(1:10)])))
int_bmi3 <- subset(int_bmi3, !duplicated(int_bmi3))

for (i in 1:length(list3))  {  list3[[i]]$rank <- c(1:nrow(list3[[i]])) }
tbl_int3 <- lapply(list3, function(x) subset(x, x$Name %in% int_bmi3))
for (i in 1:length(tbl_int3)) { 
   tbl_int3[[i]]$estci <- with(tbl_int3[[i]], paste0(sprintf("%.2f", logFC), " (", sprintf("%.2f", CI.L), ", ",
                                                     sprintf("%.2f", CI.R), ")"))
}

for (i in 1:length(tbl_int3)) { 
   names(tbl_int3[[i]])[c(7,8,9,10)] <- c(paste0("pval.", i), paste0("bhp.", i), paste0("rank.", i), paste0("estci.",i))
}

int3 <- tbl_int3[[1]][,c("Name", "chr", "UCSC_RefGene_Name", "estci.1", "bhp.1", "rank.1")]
for (i in 2:3) {
   int3 <- merge(int3, tbl_int3[[i]][,c(1,10,8,9)], by="Name", all=T)
}

int3 <- int3[order(int3$rank.1),]
kable(int3[,ltbnms], row.names=F, col.names=ltlabs, caption="Top 10 Probes by logFC for Short-Haired in Tabby", digits=2)


## Short-Haired in Tortoiseshell ##

list4 <- list(sqn[[12]], bmiq[[12]], swan[[12]])

int_bmi4 <- as.vector(sapply(list4, function(x) cbind(x$Name[c(1:10)])))
int_bmi4 <- subset(int_bmi4, !duplicated(int_bmi4))

for (i in 1:length(list4))  {  list4[[i]]$rank <- c(1:nrow(list4[[i]])) }
tbl_int4 <- lapply(list4, function(x) subset(x, x$Name %in% int_bmi4))
for (i in 1:length(tbl_int4)) { 
   tbl_int4[[i]]$estci <- with(tbl_int4[[i]], paste0(sprintf("%.2f", logFC), " (", sprintf("%.2f", CI.L), ", ",
                                                     sprintf("%.2f", CI.R), ")"))
}

for (i in 1:length(tbl_int4)) { 
   names(tbl_int4[[i]])[c(7,8,9,10)] <- c(paste0("pval.", i), paste0("bhp.", i), paste0("rank.", i), paste0("estci.",i))
}

int4 <- tbl_int4[[1]][,c("Name", "chr", "UCSC_RefGene_Name", "estci.1", "bhp.1", "rank.1")]
for (i in 2:3) {
   int4 <- merge(int4, tbl_int4[[i]][,c(1,10,8,9)], by="Name", all=T)
}

int4 <- int4[order(int4$rank.1),]
kable(int4[,ltbnms], row.names=F, col.names=ltlabs, caption="Top 10 Probes by logFC for Short-Haired in Tortoiseshell", digits=2)


#----------------------------------------------------------#
#  Compare distributions of p values and log Fold Changes  #
#----------------------------------------------------------#

list1 <- list(sqn[[3]], bmiq[[3]], swan[[3]])

int1p <- list1[[1]][,c("Name", "logFC", "P.Value")]
for (i in c(2:3)) { 
   int1p <- merge(int1p, list1[[i]][,c("Name", "logFC", "P.Value")], by="Name")
}

names(int1p) <- c("Name", paste0(rep(c("logFC.", "pval."), 3), rep(c(1:3), each=2)))
                  
int1pl <- reshape(int1p, varying=list(paste0("pval.", c(1:3)), paste0("logFC.", c(1:3))),
                  v.names=c("pval", "logFC"), timevar="dat", idvar="Name", direction="long")

int1pl$dat <- factor(int1pl$dat, levels=c(1,2,3), labels=c("SQN", "BMIQ", "SWAN"))

kable(summaryBy(pval ~ dat, data=int1pl, FUN=summary), row.names=F, digits=2,
      caption="Tortoiseshell in Long-Haired: P Value Distribution")

ggplot(aes(x=pval, y=dat, col=dat), data=int1pl) + geom_boxplot() +
   scale_color_viridis(discrete=T, begin=0, end=1) + theme(legend.position="none") +
   labs(x="Unadjusted p value", y="", title="Tortoiseshell in Long-Haired") 

kable(summaryBy(logFC ~ dat, data=int1pl, FUN=summary), row.names=F, digits=2,
      caption="Tortoiseshell in Long-Haired: logFC Distribution")

ggplot(aes(x=logFC, y=dat, col=dat), data=int1pl) + geom_boxplot() +
   scale_color_viridis(discrete=T, begin=0, end=1) + theme(legend.position="none") +
   labs(x="Log2 Fold Change", y="", title="Tortoiseshell in Long-Haired")


# Tortoiseshell in Short-Haired

list2 <- list(sqn[[5]], bmiq[[5]], swan[[5]])

int2p <- list2[[1]][,c("Name", "logFC", "P.Value")]
for (i in c(2:3)) { 
   int2p <- merge(int2p, list2[[i]][,c("Name", "logFC", "P.Value")], by="Name")
}

names(int2p) <- c("Name", paste0(rep(c("logFC.", "pval."), 3), rep(c(1:3), each=2)))
                  
int2pl <- reshape(int2p, varying=list(paste0("pval.", c(1:3)), paste0("logFC.", c(1:3))),
                  v.names=c("pval", "logFC"), timevar="dat", idvar="Name", direction="long")

int2pl$dat <- factor(int2pl$dat, levels=c(1,2,3), labels=c("SQN", "BMIQ", "SWAN"))

kable(summaryBy(pval ~ dat, data=int2pl, FUN=summary), row.names=F, digits=2,
      caption="Tortoiseshell in Short-Haired: P Value Distribution")

ggplot(aes(x=pval, y=dat, col=dat), data=int2pl) + geom_boxplot() +
   scale_color_viridis(discrete=T, begin=0, end=1) + theme(legend.position="none") +
   labs(x="Unadjusted p value", y="", title="Tortoiseshell in Short-Haired")

kable(summaryBy(logFC ~ dat, data=int2pl, FUN=summary), row.names=F, digits=2,
      caption="Tortoiseshell in Short-Haired: logFC Distribution")

ggplot(aes(x=logFC, y=dat, col=dat), data=int2pl) + geom_boxplot() +
   scale_color_viridis(discrete=T, begin=0, end=1) + theme(legend.position="none") +
   labs(x="Log2 Fold Change", y="", title="Tortoiseshell in Short-Haired")


## Short-Haired in Tabby ##

list3 <- list(sqn[[9]], bmiq[[9]], swan[[9]])

int3p <- list3[[1]][,c("Name", "logFC", "P.Value")]
for (i in c(2:3)) { 
   int3p <- merge(int3p, list3[[i]][,c("Name", "logFC", "P.Value")], by="Name")
}

names(int3p) <- c("Name", paste0(rep(c("logFC.", "pval."), 3), rep(c(1:3), each=2)))
                  
int3pl <- reshape(int3p, varying=list(paste0("pval.", c(1:3)), paste0("logFC.", c(1:3))),
                  v.names=c("pval", "logFC"), timevar="dat", idvar="Name", direction="long")
   int3pl$dat <- factor(int3pl$dat, levels=c(1,2,3), labels=c("SQN", "BMIQ", "SWAN"))

kable(summaryBy(pval ~ dat, data=int3pl, FUN=summary), row.names=F, digits=2,
      caption="Short-Haired in Tabby: P Value Distribution")

ggplot(aes(x=pval, y=dat, col=dat), data=int3pl) + geom_boxplot() +
   scale_color_viridis(discrete=T, begin=0, end=1) + theme(legend.position="none") +
   labs(x="Unadjusted p value", y="", title="Short-Haired in Tabby")

kable(summaryBy(logFC ~ dat, data=int3pl, FUN=summary), row.names=F, digits=2,
      caption="Short-Haired in Tabby: logFC Distribution")

ggplot(aes(x=logFC, y=dat, col=dat), data=int3pl) + geom_boxplot() +
   scale_color_viridis(discrete=T, begin=0, end=1) + theme(legend.position="none") +
   labs(x="Log2 Fold Change", y="", title="Short-Haired in Tabby")

## Short-Haired in Tortoiseshell ##

list4 <- list(sqn[[11]], bmiq[[11]], swan[[11]])

int4p <- list4[[1]][,c("Name", "logFC", "P.Value")]
for (i in c(2:3)) { 
   int4p <- merge(int4p, list4[[i]][,c("Name", "logFC", "P.Value")], by="Name")
}

names(int4p) <- c("Name", paste0(rep(c("logFC.", "pval."), 3), rep(c(1:3), each=2)))
                  
int4pl <- reshape(int4p, varying=list(paste0("pval.", c(1:3)), paste0("logFC.", c(1:3))),
                  v.names=c("pval", "logFC"), timevar="dat", idvar="Name", direction="long")
   int4pl$dat <- factor(int4pl$dat, levels=c(1,2,3), labels=c("SQN", "BMIQ", "SWAN"))

kable(summaryBy(pval ~ dat, data=int4pl, FUN=summary), row.names=F, digits=2,
      caption="Short-Haired in Tortoiseshell: P Value Distribution")

ggplot(aes(x=pval, y=dat, col=dat), data=int4pl) + geom_boxplot() +
   scale_color_viridis(discrete=T, begin=0, end=1) + theme(legend.position="none") +
   labs(x="Unadjusted p value", y="", title="Short-Haired in Tortoiseshell")

kable(summaryBy(logFC ~ dat, data=int4pl, FUN=summary), row.names=F, digits=2,
      caption="Short-Haired in Tortoiseshell: logFC Distribution")

ggplot(aes(x=logFC, y=dat, col=dat), data=int4pl) + geom_boxplot() +
   scale_color_viridis(discrete=T, begin=0, end=1) + theme(legend.position="none") +
   labs(x="Log2 Fold Change", y="", title="Short-Haired in Tortoiseshell")


rm(list1, list2, list3, list4, int1p, int1pl, int2p, int2pl, int3p, int3pl, int4p, int4pl,
   sqn, bmiq, swan, int1, int2, int3, int4)

```


## UnSupervised ComBat Processed Data

``` {r ucbcomp}

sqn <- readRDS(file.path(datpath, "Model Fit Results/Methods Comparison/Probe Rankings/sqn.ucb.fake.m1.RDS"))
bmiq <- readRDS(file.path(datpath, "Model Fit Results/Methods Comparison/Probe Rankings/bmiq.ucb.fake.m1.RDS"))
swan <- readRDS(file.path(datpath, "Model Fit Results/Methods Comparison/Probe Rankings/swan.ucb.fake.m1.RDS"))

#--------------------------------------------------------------------------------------------------------------------------------#
#                                                                                                                                #
#  Compare top 10 tables between post-filtered and pre-filtered data models (and also between different batch handling methods)  #
#                                                                                                                                #
#--------------------------------------------------------------------------------------------------------------------------------#

#-----------------------#
#   Top 10 by P Value   #
#-----------------------#

ltbnms <- c("Name", "chr", "UCSC_RefGene_Name", "estci.1", "bhp.1", "rank.1", "estci.2", "bhp.2", "rank.2", 
            "estci.3", "bhp.3", "rank.3")
ltlabs <- c("Name", "chr", "UCSC RefGene Name", "logFC SQN", "BH p SQN", "Rank SQN", "logFC BMIQ", "BH p BMIQ",
             "Rank BMIQ", "logFC SWAN", "BH p SWAN", "Rank SWAN")

## Tortoiseshell in Long-Haired ##

list1 <- list(sqn[[3]], bmiq[[3]], swan[[3]])

int_bmi1 <- as.vector(sapply(list1, function(x) cbind(x$Name[c(1:10)])))
int_bmi1 <- subset(int_bmi1, !duplicated(int_bmi1))  # 15

for (i in 1:length(list1))  {  list1[[i]]$rank <- c(1:nrow(list1[[i]])) }
tbl_int1 <- lapply(list1, function(x) subset(x, x$Name %in% int_bmi1))

for (i in 1:length(tbl_int1)) { 
   tbl_int1[[i]]$estci <- with(tbl_int1[[i]], paste0(sprintf("%.2f", logFC), " (", sprintf("%.2f", CI.L), ", ",
                                                     sprintf("%.2f", CI.R), ")"))
}

for (i in 1:length(tbl_int1)) { 
   names(tbl_int1[[i]])[c(7,8,10,11)] <- c(paste0("pval.", i), paste0("bhp.", i), paste0("rank.", i), paste0("estci.",i))
}

int1 <- tbl_int1[[1]][,c("Name", "chr", "UCSC_RefGene_Name", "estci.1", "bhp.1", "rank.1")]
for (i in 2:3) {
   int1 <- merge(int1, tbl_int1[[i]][,c(1,11,8,10)], by="Name", all=T)
}

int1 <- int1[order(int1$rank.1),]
int1[,grepl("bhp", names(int1))] <- lapply(int1[,grepl("bhp", names(int1))], function(x) pvalfn(x))
kable(int1[,ltbnms], row.names=F, col.names=ltlabs,
      caption="Top 10 Probes by P Value for Tortoiseshell in Long-Haired", digits=2)


## Tortoiseshell in Short-Haired ##

list2 <- list(sqn[[5]], bmiq[[5]], swan[[5]])

int_bmi2 <- as.vector(sapply(list2, function(x) cbind(x$Name[c(1:10)])))
int_bmi2 <- subset(int_bmi2, !duplicated(int_bmi2))  # 15

for (i in 1:length(list2))  {  list2[[i]]$rank <- c(1:nrow(list2[[i]])) }
tbl_int2 <- lapply(list2, function(x) subset(x, x$Name %in% int_bmi2))

for (i in 1:length(tbl_int2)) { 
   tbl_int2[[i]]$estci <- with(tbl_int2[[i]], paste0(sprintf("%.2f", logFC), " (", sprintf("%.2f", CI.L), ", ",
                                                     sprintf("%.2f", CI.R), ")"))
}

for (i in 1:length(tbl_int2)) { 
   names(tbl_int2[[i]])[c(7,8,10,11)] <- c(paste0("pval.", i), paste0("bhp.", i), paste0("rank.", i), paste0("estci.",i))
}

int2 <- tbl_int2[[1]][,c("Name", "chr", "UCSC_RefGene_Name", "estci.1", "bhp.1", "rank.1")]
for (i in 2:3) {
   int2 <- merge(int2, tbl_int2[[i]][,c(1,11,8,10)], by="Name", all=T)
}

int2 <- int2[order(int2$rank.1),]
int2[,grepl("bhp", names(int2))] <- lapply(int2[,grepl("bhp", names(int2))], function(x) pvalfn(x))
kable(int2[,ltbnms], row.names=F, col.names=ltlabs,
      caption="Top 10 Probes by P Value for Tortoiseshell in Short-Haired", digits=2)

## Short-Haired in Tabby ##

list3 <- list(sqn[[9]], bmiq[[9]], swan[[9]])

int_bmi3 <- as.vector(sapply(list3, function(x) cbind(x$Name[c(1:10)])))
int_bmi3 <- subset(int_bmi3, !duplicated(int_bmi3))  # 16

for (i in 1:length(list3))  {  list3[[i]]$rank <- c(1:nrow(list3[[i]])) }
tbl_int3 <- lapply(list3, function(x) subset(x, x$Name %in% int_bmi3))

for (i in 1:length(tbl_int3)) { 
   tbl_int3[[i]]$estci <- with(tbl_int3[[i]], paste0(sprintf("%.2f", logFC), " (", sprintf("%.2f", CI.L), ", ",
                                                     sprintf("%.2f", CI.R), ")"))
      }

for (i in 1:length(tbl_int3)) { 
   names(tbl_int3[[i]])[c(7,8,10,11)] <- c(paste0("pval.", i), paste0("bhp.", i), paste0("rank.", i), paste0("estci.",i))
}

int3 <- tbl_int3[[1]][,c("Name", "chr", "UCSC_RefGene_Name", "estci.1", "bhp.1", "rank.1")]
for (i in 2:3) {
   int3 <- merge(int3, tbl_int3[[i]][,c(1,11,8,10)], by="Name", all=T)
}

int3 <- int3[order(int3$rank.1),]
int3[,grepl("bhp", names(int3))] <- lapply(int3[,grepl("bhp", names(int3))], function(x) pvalfn(x))
kable(int3[,ltbnms], row.names=F, col.names=ltlabs, caption="Top 10 Probes by P Value for Short-Haired in Tabby", digits=2)


## Short-Haired in Tortoiseshell ##

list4 <- list(sqn[[11]], bmiq[[11]], swan[[11]])

int_bmi4 <- as.vector(sapply(list4, function(x) cbind(x$Name[c(1:10)])))
int_bmi4 <- subset(int_bmi4, !duplicated(int_bmi4))  # 16

for (i in 1:length(list4))  {  list4[[i]]$rank <- c(1:nrow(list4[[i]])) }
tbl_int4 <- lapply(list4, function(x) subset(x, x$Name %in% int_bmi4))

for (i in 1:length(tbl_int4)) { 
   tbl_int4[[i]]$estci <- with(tbl_int4[[i]], paste0(sprintf("%.2f", logFC), " (", sprintf("%.2f", CI.L), ", ",
                                                     sprintf("%.2f", CI.R), ")"))
      }

for (i in 1:length(tbl_int4)) { 
   names(tbl_int4[[i]])[c(7,8,10,11)] <- c(paste0("pval.", i), paste0("bhp.", i), paste0("rank.", i), paste0("estci.",i))
}

int4 <- tbl_int4[[1]][,c("Name", "chr", "UCSC_RefGene_Name", "estci.1", "bhp.1", "rank.1")]
for (i in 2:3) {
   int4 <- merge(int4, tbl_int4[[i]][,c(1,11,8,10)], by="Name", all=T)
}

int4 <- int4[order(int4$rank.1),]
int4[,grepl("bhp", names(int4))] <- lapply(int4[,grepl("bhp", names(int4))], function(x) pvalfn(x))
kable(int4[,ltbnms], row.names=F, col.names=ltlabs, caption="Top 10 Probes by P Value for Short-Haired in Tortoiseshell", digits=2)


#-----------------------------#
#  Top 10 by log Fold Change  #
#-----------------------------#

## Tortoiseshell in Long-Haired ##

list1 <- list(sqn[[4]], bmiq[[4]], swan[[4]])

int_bmi1 <- as.vector(sapply(list1, function(x) cbind(x$Name[c(1:10)])))
int_bmi1 <- subset(int_bmi1, !duplicated(int_bmi1))  # 14

for (i in 1:length(list1))  {  list1[[i]]$rank <- c(1:nrow(list1[[i]])) }
tbl_int1 <- lapply(list1, function(x) subset(x, x$Name %in% int_bmi1))
for (i in 1:length(tbl_int1)) { 
   tbl_int1[[i]]$estci <- with(tbl_int1[[i]], paste0(sprintf("%.2f", logFC), " (", sprintf("%.2f", CI.L), ", ",
                                                     sprintf("%.2f", CI.R), ")"))
}

for (i in 1:length(tbl_int1)) { 
   names(tbl_int1[[i]])[c(7,8,9,10)] <- c(paste0("pval.", i), paste0("bhp.", i), paste0("rank.", i), paste0("estci.",i))
}

int1 <- tbl_int1[[1]][,c("Name", "chr", "UCSC_RefGene_Name", "estci.1", "bhp.1", "rank.1")]
for (i in 2:3) {
   int1 <- merge(int1, tbl_int1[[i]][,c(1,10,8,9)], by="Name", all=T)
}

int1 <- int1[order(int1$rank.1),]
kable(int1[,ltbnms], row.names=F, col.names=ltlabs, caption="Top 10 Probes by logFC for Tortoiseshell in Long-Haired", digits=2)


## Tortoiseshell in Short-Haired ##

list2 <- list(sqn[[6]], bmiq[[6]], swan[[6]])

int_bmi2 <- as.vector(sapply(list2, function(x) cbind(x$Name[c(1:10)])))
int_bmi2 <- subset(int_bmi2, !duplicated(int_bmi2))

for (i in 1:length(list2))  {  list2[[i]]$rank <- c(1:nrow(list2[[i]])) }
tbl_int2 <- lapply(list2, function(x) subset(x, x$Name %in% int_bmi2))
for (i in 1:length(tbl_int2)) { 
   tbl_int2[[i]]$estci <- with(tbl_int2[[i]], paste0(sprintf("%.2f", logFC), " (", sprintf("%.2f", CI.L), ", ",
                                                     sprintf("%.2f", CI.R), ")"))
}

for (i in 1:length(tbl_int2)) { 
   names(tbl_int2[[i]])[c(7,8,9,10)] <- c(paste0("pval.", i), paste0("bhp.", i), paste0("rank.", i), paste0("estci.",i))
}

int2 <- tbl_int2[[1]][,c("Name", "chr", "UCSC_RefGene_Name", "estci.1", "bhp.1", "rank.1")]
for (i in 2:3) {
   int2 <- merge(int2, tbl_int2[[i]][,c(1,10,8,9)], by="Name", all=T)
}

int2 <- int2[order(int2$rank.1),]
kable(int2[,ltbnms], row.names=F, col.names=ltlabs, caption="Top 10 Probes by logFC for Tortoiseshell in Short-Haired", digits=2)


## Short-Haired in Tabby ##

list3 <- list(sqn[[10]], bmiq[[10]], swan[[10]])

int_bmi3 <- as.vector(sapply(list3, function(x) cbind(x$Name[c(1:10)])))
int_bmi3 <- subset(int_bmi3, !duplicated(int_bmi3))

for (i in 1:length(list3))  {  list3[[i]]$rank <- c(1:nrow(list3[[i]])) }
tbl_int3 <- lapply(list3, function(x) subset(x, x$Name %in% int_bmi3))
for (i in 1:length(tbl_int3)) { 
   tbl_int3[[i]]$estci <- with(tbl_int3[[i]], paste0(sprintf("%.2f", logFC), " (", sprintf("%.2f", CI.L), ", ",
                                                     sprintf("%.2f", CI.R), ")"))
}

for (i in 1:length(tbl_int3)) { 
   names(tbl_int3[[i]])[c(7,8,9,10)] <- c(paste0("pval.", i), paste0("bhp.", i), paste0("rank.", i), paste0("estci.",i))
}

int3 <- tbl_int3[[1]][,c("Name", "chr", "UCSC_RefGene_Name", "estci.1", "bhp.1", "rank.1")]
for (i in 2:3) {
   int3 <- merge(int3, tbl_int3[[i]][,c(1,10,8,9)], by="Name", all=T)
}

int3 <- int3[order(int3$rank.1),]
kable(int3[,ltbnms], row.names=F, col.names=ltlabs, caption="Top 10 Probes by logFC for Short-Haired in Tabby", digits=2)


## Short-Haired in Tortoiseshell ##

list4 <- list(sqn[[12]], bmiq[[12]], swan[[12]])

int_bmi4 <- as.vector(sapply(list4, function(x) cbind(x$Name[c(1:10)])))
int_bmi4 <- subset(int_bmi4, !duplicated(int_bmi4))

for (i in 1:length(list4))  {  list4[[i]]$rank <- c(1:nrow(list4[[i]])) }
tbl_int4 <- lapply(list4, function(x) subset(x, x$Name %in% int_bmi4))
for (i in 1:length(tbl_int4)) { 
   tbl_int4[[i]]$estci <- with(tbl_int4[[i]], paste0(sprintf("%.2f", logFC), " (", sprintf("%.2f", CI.L), ", ",
                                                     sprintf("%.2f", CI.R), ")"))
}

for (i in 1:length(tbl_int4)) { 
   names(tbl_int4[[i]])[c(7,8,9,10)] <- c(paste0("pval.", i), paste0("bhp.", i), paste0("rank.", i), paste0("estci.",i))
}

int4 <- tbl_int4[[1]][,c("Name", "chr", "UCSC_RefGene_Name", "estci.1", "bhp.1", "rank.1")]
for (i in 2:3) {
   int4 <- merge(int4, tbl_int4[[i]][,c(1,10,8,9)], by="Name", all=T)
}

int4 <- int4[order(int4$rank.1),]
kable(int4[,ltbnms], row.names=F, col.names=ltlabs, caption="Top 10 Probes by logFC for Short-Haired in Tortoiseshell", digits=2)


#----------------------------------------------------------#
#  Compare distributions of p values and log Fold Changes  #
#----------------------------------------------------------#

list1 <- list(sqn[[3]], bmiq[[3]], swan[[3]])

int1p <- list1[[1]][,c("Name", "logFC", "P.Value")]
for (i in c(2:3)) { 
   int1p <- merge(int1p, list1[[i]][,c("Name", "logFC", "P.Value")], by="Name")
}

names(int1p) <- c("Name", paste0(rep(c("logFC.", "pval."), 3), rep(c(1:3), each=2)))
                  
int1pl <- reshape(int1p, varying=list(paste0("pval.", c(1:3)), paste0("logFC.", c(1:3))),
                  v.names=c("pval", "logFC"), timevar="dat", idvar="Name", direction="long")

int1pl$dat <- factor(int1pl$dat, levels=c(1,2,3), labels=c("SQN", "BMIQ", "SWAN"))

kable(summaryBy(pval ~ dat, data=int1pl, FUN=summary), row.names=F, digits=2,
      caption="Tortoiseshell in Long-Haired: P Value Distribution")

ggplot(aes(x=pval, y=dat, col=dat), data=int1pl) + geom_boxplot() +
   scale_color_viridis(discrete=T, begin=0, end=1) + theme(legend.position="none") +
   labs(x="Unadjusted p value", y="", title="Tortoiseshell in Long-Haired") 

kable(summaryBy(logFC ~ dat, data=int1pl, FUN=summary), row.names=F, digits=2,
      caption="Tortoiseshell in Long-Haired: logFC Distribution")

ggplot(aes(x=logFC, y=dat, col=dat), data=int1pl) + geom_boxplot() +
   scale_color_viridis(discrete=T, begin=0, end=1) + theme(legend.position="none") +
   labs(x="Log2 Fold Change", y="", title="Tortoiseshell in Long-Haired")


# Intervention at BMI + 5

list2 <- list(sqn[[5]], bmiq[[5]], swan[[5]])

int2p <- list2[[1]][,c("Name", "logFC", "P.Value")]
for (i in c(2:3)) { 
   int2p <- merge(int2p, list2[[i]][,c("Name", "logFC", "P.Value")], by="Name")
}

names(int2p) <- c("Name", paste0(rep(c("logFC.", "pval."), 3), rep(c(1:3), each=2)))
                  
int2pl <- reshape(int2p, varying=list(paste0("pval.", c(1:3)), paste0("logFC.", c(1:3))),
                  v.names=c("pval", "logFC"), timevar="dat", idvar="Name", direction="long")

int2pl$dat <- factor(int2pl$dat, levels=c(1,2,3), labels=c("SQN", "BMIQ", "SWAN"))

kable(summaryBy(pval ~ dat, data=int2pl, FUN=summary), row.names=F, digits=2,
      caption="Tortoiseshell in Short-Haired: P Value Distribution")

ggplot(aes(x=pval, y=dat, col=dat), data=int2pl) + geom_boxplot() +
   scale_color_viridis(discrete=T, begin=0, end=1) + theme(legend.position="none") +
   labs(x="Unadjusted p value", y="", title="Tortoiseshell in Short-Haired")

kable(summaryBy(logFC ~ dat, data=int2pl, FUN=summary), row.names=F, digits=2,
      caption="Tortoiseshell in Short-Haired: logFC Distribution")

ggplot(aes(x=logFC, y=dat, col=dat), data=int2pl) + geom_boxplot() +
   scale_color_viridis(discrete=T, begin=0, end=1) + theme(legend.position="none") +
   labs(x="Log2 Fold Change", y="", title="Tortoiseshell in Short-Haired")


## Short-Haired in Tabby ##

list3 <- list(sqn[[9]], bmiq[[9]], swan[[9]])

int3p <- list3[[1]][,c("Name", "logFC", "P.Value")]
for (i in c(2:3)) { 
   int3p <- merge(int3p, list3[[i]][,c("Name", "logFC", "P.Value")], by="Name")
}

names(int3p) <- c("Name", paste0(rep(c("logFC.", "pval."), 3), rep(c(1:3), each=2)))
                  
int3pl <- reshape(int3p, varying=list(paste0("pval.", c(1:3)), paste0("logFC.", c(1:3))),
                  v.names=c("pval", "logFC"), timevar="dat", idvar="Name", direction="long")
   int3pl$dat <- factor(int3pl$dat, levels=c(1,2,3), labels=c("SQN", "BMIQ", "SWAN"))

kable(summaryBy(pval ~ dat, data=int3pl, FUN=summary), row.names=F, digits=2,
      caption="Short-Haired in Tabby: P Value Distribution")

ggplot(aes(x=pval, y=dat, col=dat), data=int3pl) + geom_boxplot() +
   scale_color_viridis(discrete=T, begin=0, end=1) + theme(legend.position="none") +
   labs(x="Unadjusted p value", y="", title="Short-Haired in Tabby")

kable(summaryBy(logFC ~ dat, data=int3pl, FUN=summary), row.names=F, digits=2,
      caption="Short-Haired in Tabby: logFC Distribution")

ggplot(aes(x=logFC, y=dat, col=dat), data=int3pl) + geom_boxplot() +
   scale_color_viridis(discrete=T, begin=0, end=1) + theme(legend.position="none") +
   labs(x="Log2 Fold Change", y="", title="Short-Haired in Tabby")

## Short-Haired in Tortoiseshell ##

list4 <- list(sqn[[11]], bmiq[[11]], swan[[11]])

int4p <- list4[[1]][,c("Name", "logFC", "P.Value")]
for (i in c(2:3)) { 
   int4p <- merge(int4p, list4[[i]][,c("Name", "logFC", "P.Value")], by="Name")
}

names(int4p) <- c("Name", paste0(rep(c("logFC.", "pval."), 3), rep(c(1:3), each=2)))
                  
int4pl <- reshape(int4p, varying=list(paste0("pval.", c(1:3)), paste0("logFC.", c(1:3))),
                  v.names=c("pval", "logFC"), timevar="dat", idvar="Name", direction="long")
   int4pl$dat <- factor(int4pl$dat, levels=c(1,2,3), labels=c("SQN", "BMIQ", "SWAN"))

kable(summaryBy(pval ~ dat, data=int4pl, FUN=summary), row.names=F, digits=2,
      caption="Short-Haired in Tortoiseshell: P Value Distribution")

ggplot(aes(x=pval, y=dat, col=dat), data=int4pl) + geom_boxplot() +
   scale_color_viridis(discrete=T, begin=0, end=1) + theme(legend.position="none") +
   labs(x="Unadjusted p value", y="", title="Short-Haired in Tortoiseshell")

kable(summaryBy(logFC ~ dat, data=int4pl, FUN=summary), row.names=F, digits=2,
      caption="Short-Haired in Tortoiseshell: logFC Distribution")

ggplot(aes(x=logFC, y=dat, col=dat), data=int4pl) + geom_boxplot() +
   scale_color_viridis(discrete=T, begin=0, end=1) + theme(legend.position="none") +
   labs(x="Log2 Fold Change", y="", title="Short-Haired in Tortoiseshell")


rm(list1, list2, list3, list4, int1p, int1pl, int2p, int2pl, int3p, int3pl, int4p, int4pl,
   sqn, bmiq, swan, int1, int2, int3, int4)

```
