# Supplementary material for: Data processing choices can affect findings in differential methylation analyses: an investigation using data from the LIMIT RCT
Source: PeerJ. 2023 Feb 3;11:e14786. doi: 10.7717/peerj.14786 (PMC9901304; doi:10.7717/peerj.14786)
Supplement: Supplemental Information 2 [file peerj-11-14786-s002.zip › Code/LIMIT DNAm Methods Comparison - Fake Groups Batch and Cell Adjustment.Rmd]

---
title: 'LIMIT DNAm Methods Comparison: Fake Groups Cell Type Adjustment'
output: 
   word_document:
      reference_docx: WordStyleRef1.docx
---

```{r setup, include=FALSE}
knitr::opts_chunk$set(echo=F)

library(limma)
library(knitr)
library(viridis)
library(ggplot2)
library(doBy)

datpath <- "/Volumes/JENNIE/O&G data/LIMIT DNAm Data/"

metadata <- readRDS(file.path(datpath, "Base Datasets/metadata.RDS"))
ann450k <- readRDS(file.path(datpath, "Base Datasets/ann450k.RDS"))


# function to print very large or small p values as <0.001 and >0.99 instead of 0 or 1
pvalfn <- function(x) {ifelse(x < 0.001, "<0.001", ifelse(x > 0.99, ">0.99", round(x, 2)))}

# function to merge BH and Holm top 10 tables

ttmerge <- function(bhtbl, hmtbl)  {
   
      bh <- bhtbl
      hm <- hmtbl
      
      hm$Name <- rownames(hm)
      bh$ordnum <- c(1:nrow(bh))
   
      ptop <- merge(bh[,c("ordnum", "chr", "Name", "UCSC_RefGene_Name", "logFC", "CI.L", "CI.R", "P.Value", "adj.P.Val")], 
                      hm[,c("Name", "adj.P.Val")], by="Name")
      ptop <- ptop[order(ptop$ordnum),]
      ptop$ordnum <- NULL
      
      return(ptop)
}

# top 10 table (by p value) colnames
topp.names <- c("Probe", "Chr", "UCSC RefGene Name", "logFC", "CI.L", "CI.R", "BH p", "Holm p")
# top 10 table (by log FC) colnames
toplfc.names <- c("Name", "chr", "UCSC RefGene Name", "logFC", "CI.L", "CI.R", "P.Value", "adj.P.Val")

# function to process top 10 table by logfold change

lfctbl <- function(x)  {
   ltbl <- x
   ltbl[,c("P.Value", "adj.P.Val")] <- lapply(ltbl[,c("P.Value", "adj.P.Val")], function(x) pvalfn(x))
   ltbl <- ltbl[,c("Name", "chr", "UCSC_RefGene_Name", "logFC", "CI.L", "CI.R", "P.Value", "adj.P.Val")]
}
effnames <- c("", "", "Tortoiseshell in Long","", "Tortoiseshell in Short","", "", "",
              "Short in Tabby","", "Short in Tortoiseshell")


# Function to do all of the stuff with DMPs and Top 10 Tables

dmpfun <- function(fit, cont1, cont2)  {
   
   c.grp1 <- contrasts.fit(fit, cont1)
      c.grp1 <- eBayes(c.grp1)
   c.grp2 <- contrasts.fit(fit, cont2)
      c.grp2 <- eBayes(c.grp2)
      
   grp1.dmp.bh <- summary(decideTests(c.grp1))
   grp1.dmp.hm <- summary(decideTests(c.grp1, adjust.method="holm"))
   
   grp1.pval1.bh <- topTable(c.grp1, coef=1, n=nrow(fit), genelist=ann, confint=T, sort.by="P")
   grp1.pval1.hm <- topTable(c.grp1, coef=1, n=nrow(fit), genelist=ann, confint=F, sort.by="P", adjust.method="holm")
      grp1.pval1 <- ttmerge(grp1.pval1.bh, grp1.pval1.hm)
      
   grp1.pval2.bh <- topTable(c.grp1, coef=2, n=nrow(fit), genelist=ann, confint=T, sort.by="P")
   grp1.pval2.hm <- topTable(c.grp1, coef=2, n=nrow(fit), genelist=ann, confint=T, sort.by="P", adjust.method="holm")
      grp1.pval2 <- ttmerge(grp1.pval2.bh, grp1.pval2.hm)
   
   grp1.logfc1 <- topTable(c.grp1, coef=1, n=nrow(fit), genelist=ann, confint=T, sort.by="logFC")
      grp1.logfc1 <- lfctbl(grp1.logfc1)
      
   grp1.logfc2 <- topTable(c.grp1, coef=2, n=nrow(fit), genelist=ann, confint=T, sort.by="logFC")
      grp1.logfc2 <- lfctbl(grp1.logfc2)
   
   
   grp2.dmp.bh <- summary(decideTests(c.grp2))
   grp2.dmp.hm <- summary(decideTests(c.grp2), adjust.method="holm")
   
   grp2.pval1.bh <- topTable(c.grp2, coef=1, n=nrow(fit), genelist=ann, confint=T, sort.by="P")
   grp2.pval1.hm <- topTable(c.grp2, coef=1, n=nrow(fit), genelist=ann, confint=F, sort.by="P", adjust.method="holm")
      grp2.pval1 <- ttmerge(grp2.pval1.bh, grp2.pval1.hm)
      
   grp2.pval2.bh <- topTable(c.grp2, coef=2, n=nrow(fit), genelist=ann, confint=T, sort.by="P")
   grp2.pval2.hm <- topTable(c.grp2, coef=2, n=nrow(fit), genelist=ann, confint=F, sort.by="P", adjust.method="holm")
      grp2.pval2 <- ttmerge(grp2.pval2.bh, grp2.pval2.hm)
      
   grp2.logfc1 <- topTable(c.grp2, coef=1, n=nrow(fit), genelist=ann, confint=T, sort.by="logFC")
      grp2.logfc1 <- lfctbl(grp2.logfc1)
      
   grp2.logfc2 <- topTable(c.grp2, coef=2, n=nrow(fit), genelist=ann, confint=T, sort.by="logFC")
      grp2.logfc2 <- lfctbl(grp2.logfc2)
      
   return(list(grp1.dmp.bh, grp1.dmp.hm, grp1.pval1, grp1.logfc1, grp1.pval2, grp1.logfc2, 
               grp2.dmp.bh, grp2.dmp.hm, grp2.pval1, grp2.logfc1, grp2.pval2, grp2.logfc2))
   
}

# contrast matrices
trtcont1 <- cbind(tort_long=c(0, 1, 0, 0, 0),
                   tort_shrt=c(0, 1, 0, 0, 1),
                   intract=c(0, 0, 0, 0, 1))
# effect of Fake Group 2 (Short-Haired vs Long-Haired) by level of Fake Group 1 (Tabby, Tortoiseshell)
bmicont1 <- cbind(shrt_tabb=c(0, 0, 1, 0, 0),
                   shrt_tort=c(0, 0, 1, 0, 1))

# contrast matrices


# effect of Fake Group 1 (Tortoiseshell v Tabby) by level of Fake Group 2 (Long-Haired, Short-Haired)
trtcont2 <- cbind(la_bmi1=c(0, 1, rep(0, 64)),
                  la_bmi2=c(0, 1, rep(0, 63), 1),
                  intract=c(rep(0, 65), 1))
# effect of Fake Group 2 (Short-Haired vs Long-Haired) by level of Fake Group 1 (Tabby, Tortoiseshell)
bmicont2 <- cbind(bmi_sc=c(0, 0, 1, rep(0, 63)),
                  bmi_la=c(0, 0, 1, rep(0, 62), 1))

# effect of Fake Group 1 (Tortoiseshell v Tabby) by level of Fake Group 2 (Long-Haired, Short-Haired)
trtcont1 <- cbind(la_bmi1=c(0, 1, rep(0, 10)),
                  la_bmi2=c(0, 1, rep(0, 9), 1),
                  intract=c(rep(0, 11), 1))
# effect of Fake Group 2 (Short-Haired vs Long-Haired) by level of Fake Group 1 (Tabby, Tortoiseshell)
bmicont1 <- cbind(bmi_sc=c(0, 0, 1, rep(0, 9)),
                  bmi_la=c(0, 0, 1, rep(0, 8), 1))

```

The results reported in this document are, firstly, those of models in which both batch effects and cell type proportion have been accounted for, and comparisons between models accounting for batch only and models accounting for both batch and cell

# SQN Data

## Adjustment for Batch vs Batch and Cell as Covariates in the Model

``` {r nocb_sqn, results="asis", eval=F}

# Main Data - Probe Filtering Prior to Normalisation #

m1.main <- readRDS(file.path(datpath, "Model Fit Results/Methods Comparison/qn_main_fake3.RDS"))
ann <- ann450k[match(rownames(m1.main), ann450k$Name),]

m1.res1 <- dmpfun(m1.main, trtcont2, bmicont2)
saveRDS(m1.res1, file.path(datpath, "Model Fit Results/Methods Comparison/Probe Rankings/sqn.nocb.fake.m3.RDS"))

# DMPs for FAke Group Effects
trt.tbl.bh <- as.data.frame(cbind(m1.res1[[1]], m1.res1[[7]])[,c(1,2,4,5,3)])
trt.tbl.hm <- as.data.frame(cbind(m1.res1[[2]], m1.res1[[8]])[,c(1,2,4,5,3)])

kable(trt.tbl.bh, row.names=T, col.names=c("Tortoiseshell in Long", "Tortoiseshell in Short",
                                           "Short in Tabby", "Short in Tortoiseshell", "Intract"),
      caption="Filtering Post-Normalisation - No ComBat M3 - DMPs for Fake Group Effects")

if (rowSums(trt.tbl.bh[1,]) > 0 | rowSums(trt.tbl.bh[3,]) > 0) {
   kable(trt.tbl.hm, row.names=T, col.names=c("Tortoiseshell in Long", "Tortoiseshell in Short",
                                              "Short in Tabby", "Short in Tortoiseshell", "Intract"),
         caption="DMPs with Holm Adjustment")
}

# top 10 tables

for (i in c(3,5,9,11))  {
      m1.res1[[i]][,c("adj.P.Val.x", "adj.P.Val.y")] <- lapply(m1.res1[[i]][,c("adj.P.Val.x", "adj.P.Val.y")], 
                                                            function(x) pvalfn(x))
   print(kable(m1.res1[[i]][c(1:10),-7], row.names=F, col.names=topp.names, caption=paste0("Top 10 by p value: ", effnames[i]), digits=2))
   print(kable(m1.res1[[i+1]][c(1:10),], row.names=F, col.names=toplfc.names, caption=paste0("Top 10 by LogFC: ", effnames[i]), digits=2))
}


# Probe Filtering After Normalisation

m1.filt <- readRDS(file.path(datpath, "Model Fit Results/Methods Comparison/qn_filt_fake3.RDS"))
ann <- ann450k[match(rownames(m1.filt), ann450k$Name),]

m1.res2 <- dmpfun(m1.filt, trtcont2, bmicont2)
saveRDS(m1.res2, file.path(datpath, "Model Fit Results/Methods Comparison/Probe Rankings/sqn.nocb.fake.m3.filt.RDS"))

# DMPs for Treatment and BMI Effects
trt.tbl.bh <- as.data.frame(cbind(m1.res2[[1]], m1.res2[[7]])[,c(1,2,4,5,3)])
trt.tbl.hm <- as.data.frame(cbind(m1.res2[[2]], m1.res2[[8]])[,c(1,2,4,5,3)])

kable(trt.tbl.bh, row.names=T, col.names=c("Tortoiseshell in Long", "Tortoiseshell in Short",
                                           "Short in Tabby", "Short in Tortoiseshell", "Intract"),
      caption="Filtering Pre-Normalisation - No ComBat M3 - DMPs for Fake Group Effects")

if (rowSums(trt.tbl.bh[1,]) > 0 | rowSums(trt.tbl.bh[3,]) > 0) {
   kable(trt.tbl.hm, row.names=T, col.names=c("Tortoiseshell in Long", "Tortoiseshell in Short", 
                                              "Short in Tabby", "Short in Tortoiseshell", "Intract"),
         caption="DMPs with Holm Adjustment")
}

# top 10 tables

for (i in c(3,5,9,11))  {
      m1.res2[[i]][,c("adj.P.Val.x", "adj.P.Val.y")] <- lapply(m1.res2[[i]][,c("adj.P.Val.x", "adj.P.Val.y")], 
                                                            function(x) pvalfn(x))
   print(kable(m1.res2[[i]][c(1:10),-7], row.names=F, col.names=topp.names, caption=paste0("Top 10 by p value: ", effnames[i]), digits=2))
   print(kable(m1.res2[[i+1]][c(1:10),], row.names=F, col.names=toplfc.names, caption=paste0("Top 10 by LogFC: ", effnames[i]), digits=2))
}


rm(m1.res1, m1.res2, trt.tbl.bh, trt.tbl.hm, m1.main, m1.filt)

```

## Supervised ComBat Processed Data

``` {r scb_sqn, results="asis", eval=F}

# Main Data - Probe Filtering Prior to Normalisation #

m1.main <- readRDS(file.path(datpath, "Model Fit Results/Methods Comparison/qn_main_fakescb3.RDS"))
ann <- ann450k[match(rownames(m1.main), ann450k$Name),]

m1.res1 <- dmpfun(m1.main, trtcont1, bmicont1)
saveRDS(m1.res1, file.path(datpath, "Model Fit Results/Methods Comparison/Probe Rankings/sqn.scb.fake.m3.RDS"))

# DMPs for Treatment and BMI Effects
trt.tbl.bh <- as.data.frame(cbind(m1.res1[[1]], m1.res1[[7]])[,c(1,2,4,5,3)])
trt.tbl.hm <- as.data.frame(cbind(m1.res1[[2]], m1.res1[[8]])[,c(1,2,4,5,3)])

kable(trt.tbl.bh, row.names=T, col.names=c("Tortoiseshell in Long", "Tortoiseshell in Short",
                                           "Short in Tabby", "Short in Tortoiseshell", "Intract"),
      caption="Filtering Post-Normalisation - Supervised ComBat M3 - DMPs for Fake Group Effects")

if (rowSums(trt.tbl.bh[1,]) > 0 | rowSums(trt.tbl.bh[3,]) > 0) {
   kable(trt.tbl.hm, row.names=T, col.names=c("Tortoiseshell in Long", "Tortoiseshell in Short",
                                              "Short in Tabby", "Short in Tortoiseshell", "Intract"),
         caption="DMPs with Holm Adjustment")
}

# top 10 tables

for (i in c(3,5,9,11))  {
      m1.res1[[i]][,c("adj.P.Val.x", "adj.P.Val.y")] <- lapply(m1.res1[[i]][,c("adj.P.Val.x", "adj.P.Val.y")], 
                                                            function(x) pvalfn(x))
   print(kable(m1.res1[[i]][c(1:10),-7], row.names=F, col.names=topp.names, caption=paste0("Top 10 by p value: ", effnames[i]), digits=2))
   print(kable(m1.res1[[i+1]][c(1:10),], row.names=F, col.names=toplfc.names, caption=paste0("Top 10 by LogFC: ", effnames[i]), digits=2))
}


# Probe Filtering After Normalisation

m1.filt <- readRDS(file.path(datpath, "Model Fit Results/Methods Comparison/qn_filt_fakescb3.RDS"))
ann <- ann450k[match(rownames(m1.filt), ann450k$Name),]

m1.res2 <- dmpfun(m1.filt, trtcont1, bmicont1)
saveRDS(m1.res2, file.path(datpath, "Model Fit Results/Methods Comparison/Probe Rankings/sqn.scb.fake.m3.filt.RDS"))

# DMPs for Treatment and BMI Effects
trt.tbl.bh <- as.data.frame(cbind(m1.res2[[1]], m1.res2[[7]])[,c(1,2,4,5,3)])
trt.tbl.hm <- as.data.frame(cbind(m1.res2[[2]], m1.res2[[8]])[,c(1,2,4,5,3)])

kable(trt.tbl.bh, row.names=T, col.names=c("Tortoiseshell in Long", "Tortoiseshell in Short",
                                           "Short in Tabby", "Short in Tortoiseshell", "Intract"),
      caption="Filtering Pre-Normalisation - Supervised ComBat M3 - DMPs for Fake Group Effects")

if (rowSums(trt.tbl.bh[1,]) > 0 | rowSums(trt.tbl.bh[3,]) > 0) {
   kable(trt.tbl.hm, row.names=T, col.names=c("Tortoiseshell in Long", "Tortoiseshell in Short",
                                              "Short in Tabby", "Short in Tortoiseshell", "Intract"),
         caption="DMPs with Holm Adjustment")
}

# top 10 tables

for (i in c(3,5,9,11))  {
      m1.res2[[i]][,c("adj.P.Val.x", "adj.P.Val.y")] <- lapply(m1.res2[[i]][,c("adj.P.Val.x", "adj.P.Val.y")], 
                                                            function(x) pvalfn(x))
   print(kable(m1.res2[[i]][c(1:10),-7], row.names=F, col.names=topp.names, caption=paste0("Top 10 by p value: ", effnames[i]), digits=2))
   print(kable(m1.res2[[i+1]][c(1:10),], row.names=F, col.names=toplfc.names, caption=paste0("Top 10 by LogFC: ", effnames[i]), digits=2))
}

rm(m1.res1, m1.res2, trt.tbl.bh, trt.tbl.hm, m1.main, m1.filt)

```


## Unsupervised ComBat Processing

``` {r ucb_sqn, results="asis", eval=F}

# Main Data - Probe Filtering Prior to Normalisation #

m1.main <- readRDS(file.path(datpath, "Model Fit Results/Methods Comparison/qn_main_fakeucb3.RDS"))
ann <- ann450k[match(rownames(m1.main), ann450k$Name),]

m1.res1 <- dmpfun(m1.main, trtcont1, bmicont1)
saveRDS(m1.res1, file.path(datpath, "Model Fit Results/Methods Comparison/Probe Rankings/sqn.ucb.fake.m3.RDS"))

# DMPs for Treatment and BMI Effects
trt.tbl.bh <- as.data.frame(cbind(m1.res1[[1]], m1.res1[[7]])[,c(1,2,4,5,3)])
trt.tbl.hm <- as.data.frame(cbind(m1.res1[[2]], m1.res1[[8]])[,c(1,2,4,5,3)])

kable(trt.tbl.bh, row.names=T, col.names=c("Tortoiseshell in Long", "Tortoiseshell in Short",
                                           "Short in Tabby", "Short in Tortoiseshell", "Intract"),
      caption="Filtering Post-Normalisation - Unsupervised ComBat M3 - DMPs for Fake Group Effects")

if (rowSums(trt.tbl.bh[1,]) > 0 | rowSums(trt.tbl.bh[3,]) > 0) {
   kable(trt.tbl.hm, row.names=T, col.names=c("Tortoiseshell in Long", "Tortoiseshell in Short",
                                              "Short in Tabby", "Short in Tortoiseshell", "Intract"),
         caption="DMPs with Holm Adjustment")
}

# top 10 tables

for (i in c(3,5,9,11))  {
      m1.res1[[i]][,c("adj.P.Val.x", "adj.P.Val.y")] <- lapply(m1.res1[[i]][,c("adj.P.Val.x", "adj.P.Val.y")], 
                                                            function(x) pvalfn(x))
   print(kable(m1.res1[[i]][c(1:10),-7], row.names=F, col.names=topp.names, caption=paste0("Top 10 by p value: ", effnames[i]), digits=2))
   print(kable(m1.res1[[i+1]][c(1:10),], row.names=F, col.names=toplfc.names, caption=paste0("Top 10 by LogFC: ", effnames[i]), digits=2))
}

# Probe Filtering After Normalisation

m1.filt <- readRDS(file.path(datpath, "Model Fit Results/Methods Comparison/qn_filt_fakeucb3.RDS"))
ann <- ann450k[match(rownames(m1.filt), ann450k$Name),]

m1.res2 <- dmpfun(m1.filt, trtcont1, bmicont1)
saveRDS(m1.res2, file.path(datpath, "Model Fit Results/Methods Comparison/Probe Rankings/sqn.ucb.fake.m3.filt.RDS"))

# DMPs for Treatment and BMI Effects
trt.tbl.bh <- as.data.frame(cbind(m1.res2[[1]], m1.res2[[7]])[,c(1,2,4,5,3)])
trt.tbl.hm <- as.data.frame(cbind(m1.res2[[2]], m1.res2[[8]])[,c(1,2,4,5,3)])

kable(trt.tbl.bh, row.names=T, col.names=c("Tortoiseshell in Long", "Tortoiseshell in Short", 
                                           "Short in Tabby", "Short in Tortoiseshell", "Intract"),
      caption="Filtering Pre-Normalisation - Unsupervised ComBat M3 - DMPs for Fake Group Effects")

if (rowSums(trt.tbl.bh[1,]) > 0 | rowSums(trt.tbl.bh[3,]) > 0) {
   kable(trt.tbl.hm, row.names=T, col.names=c("Tortoiseshell in Long", "Tortoiseshell in Short",
                                              "Short in Tabby", "Short in Tortoiseshell", "Intract"),
         caption="DMPs with Holm Adjustment")
}

# top 10 tables

for (i in c(3,5,9,11))  {
      m1.res2[[i]][,c("adj.P.Val.x", "adj.P.Val.y")] <- lapply(m1.res2[[i]][,c("adj.P.Val.x", "adj.P.Val.y")], 
                                                            function(x) pvalfn(x))
   print(kable(m1.res2[[i]][c(1:10),-7], row.names=F, col.names=topp.names, caption=paste0("Top 10 by p value: ", effnames[i]), digits=2))
   print(kable(m1.res2[[i+1]][c(1:10),], row.names=F, col.names=toplfc.names, caption=paste0("Top 10 by LogFC: ", effnames[i]), digits=2))
}

rm(m1.res1, m1.res2, trt.tbl.bh, trt.tbl.hm, m1.main, m1.filt)

```

# BMIQ Data

``` {r nocbm1_bmiq, results="asis", eval=F}

# Main Data - Probe Filtering Prior to Normalisation #

m1.main <- readRDS(file.path(datpath, "Model Fit Results/Methods Comparison/bmiq_main_fake3.RDS"))
ann <- ann450k[match(rownames(m1.main), ann450k$Name),]

m1.res1 <- dmpfun(m1.main, trtcont2, bmicont2)
saveRDS(m1.res1, file.path(datpath, "Model Fit Results/Methods Comparison/Probe Rankings/bmiq.nocb.fake.m3.RDS"))


# DMPs for Treatment and BMI Effects
trt.tbl.bh <- as.data.frame(cbind(m1.res1[[1]], m1.res1[[7]])[,c(1,2,4,5,3)])
trt.tbl.hm <- as.data.frame(cbind(m1.res1[[2]], m1.res1[[8]])[,c(1,2,4,5,3)])

kable(trt.tbl.bh, row.names=T, col.names=c("Tortoiseshell in Long", "Tortoiseshell in Short",
                                           "Short in Tabby", "Short in Tortoiseshell", "Intract"),
      caption="Filtering Post-Normalisation - No ComBat M3 - DMPs for Fake Group Effects")

if (rowSums(trt.tbl.bh[1,]) > 0 | rowSums(trt.tbl.bh[3,]) > 0) {
   kable(trt.tbl.hm, row.names=T, col.names=c("Tortoiseshell in Long", "Tortoiseshell in Short",
                                              "Short in Tabby", "Short in Tortoiseshell", "Intract"),
         caption="DMPs with Holm Adjustment")
}

# top 10 tables

for (i in c(3,5,9,11))  {
      m1.res1[[i]][,c("adj.P.Val.x", "adj.P.Val.y")] <- lapply(m1.res1[[i]][,c("adj.P.Val.x", "adj.P.Val.y")], 
                                                            function(x) pvalfn(x))
   print(kable(m1.res1[[i]][c(1:10),-7], row.names=F, col.names=topp.names, caption=paste0("Top 10 by p value: ", effnames[i]), digits=2))
   print(kable(m1.res1[[i+1]][c(1:10),], row.names=F, col.names=toplfc.names, caption=paste0("Top 10 by LogFC: ", effnames[i]), digits=2))
}

# Probe Filtering After Normalisation

m1.filt <- readRDS(file.path(datpath, "Model Fit Results/Methods Comparison/bmiq_filt_fake3.RDS"))
ann <- ann450k[match(rownames(m1.filt), ann450k$Name),]

m1.res2 <- dmpfun(m1.filt, trtcont2, bmicont2)
saveRDS(m1.res2, file.path(datpath, "Model Fit Results/Methods Comparison/Probe Rankings/bmiq.nocb.fake.m3.filt.RDS"))

# DMPs for Treatment and BMI Effects
trt.tbl.bh <- as.data.frame(cbind(m1.res2[[1]], m1.res2[[7]])[,c(1,2,4,5,3)])
trt.tbl.hm <- as.data.frame(cbind(m1.res2[[2]], m1.res2[[8]])[,c(1,2,4,5,3)])

kable(trt.tbl.bh, row.names=T, col.names=c("Tortoiseshell in Long", "Tortoiseshell in Short",
                                           "Short in Tabby", "Short in Tortoiseshell", "Intract"),
      caption="Filtering Pre-Normalisation - No ComBat M3 - DMPs for Fake Group Effects")

if (rowSums(trt.tbl.bh[1,]) > 0 | rowSums(trt.tbl.bh[3,]) > 0) {
   kable(trt.tbl.hm, row.names=T, col.names=c("Tortoiseshell in Long", "Tortoiseshell in Short",
                                              "Short in Tabby", "Short in Tortoiseshell", "Intract"),
         caption="DMPs with Holm Adjustment")
}

# top 10 tables

for (i in c(3,5,9,11))  {
      m1.res2[[i]][,c("adj.P.Val.x", "adj.P.Val.y")] <- lapply(m1.res2[[i]][,c("adj.P.Val.x", "adj.P.Val.y")], 
                                                            function(x) pvalfn(x))
   print(kable(m1.res2[[i]][c(1:10),-7], row.names=F, col.names=topp.names, caption=paste0("Top 10 by p value: ", effnames[i]), digits=2))
   print(kable(m1.res2[[i+1]][c(1:10),], row.names=F, col.names=toplfc.names, caption=paste0("Top 10 by LogFC: ", effnames[i]), digits=2))
}

rm(m1.res1, m1.res2, trt.tbl.bh, trt.tbl.hm, m1.main, m1.filt)

```

## Supervised ComBat Processed Data

``` {r scb_bmiq, results="asis", eval=F}

# Main Data - Probe Filtering Prior to Normalisation #

m1.main <- readRDS(file.path(datpath, "Model Fit Results/Methods Comparison/bmiq_main_fakescb3.RDS"))
ann <- ann450k[match(rownames(m1.main), ann450k$Name),]

m1.res1 <- dmpfun(m1.main, trtcont1, bmicont1)
saveRDS(m1.res1, file.path(datpath, "Model Fit Results/Methods Comparison/Probe Rankings/bmiq.scb.fake.m3.RDS"))

# DMPs for Treatment and BMI Effects
trt.tbl.bh <- as.data.frame(cbind(m1.res1[[1]], m1.res1[[7]])[,c(1,2,4,5,3)])
trt.tbl.hm <- as.data.frame(cbind(m1.res1[[2]], m1.res1[[8]])[,c(1,2,4,5,3)])

kable(trt.tbl.bh, row.names=T, col.names=c("Tortoiseshell in Long", "Tortoiseshell in Short",
                                           "Short in Tabby", "Short in Tortoiseshell", "Intract"),
      caption="Filtering Post-Normalisation - Supervised ComBat M3 - DMPs for Fake Group Effects")

if (rowSums(trt.tbl.bh[1,]) > 0 | rowSums(trt.tbl.bh[3,]) > 0) {
   kable(trt.tbl.hm, row.names=T, col.names=c("Tortoiseshell in Long", "Tortoiseshell in Short",
                                              "Short in Tabby", "Short in Tortoiseshell", "Intract"),
         caption="DMPs with Holm Adjustment")
}

# top 10 tables

for (i in c(3,5,9,11))  {
      m1.res1[[i]][,c("adj.P.Val.x", "adj.P.Val.y")] <- lapply(m1.res1[[i]][,c("adj.P.Val.x", "adj.P.Val.y")], 
                                                            function(x) pvalfn(x))
   print(kable(m1.res1[[i]][c(1:10),-7], row.names=F, col.names=topp.names, caption=paste0("Top 10 by p value: ", effnames[i]), digits=2))
   print(kable(m1.res1[[i+1]][c(1:10),], row.names=F, col.names=toplfc.names, caption=paste0("Top 10 by LogFC: ", effnames[i]), digits=2))
}


# Probe Filtering After Normalisation

m1.filt <- readRDS(file.path(datpath, "Model Fit Results/Methods Comparison/bmiq_filt_fakescb3.RDS"))
ann <- ann450k[match(rownames(m1.filt), ann450k$Name),]

m1.res2 <- dmpfun(m1.filt, trtcont1, bmicont1)
saveRDS(m1.res2, file.path(datpath, "Model Fit Results/Methods Comparison/Probe Rankings/bmiq.scb.fake.m3.filt.RDS"))

# DMPs for Treatment and BMI Effects
trt.tbl.bh <- as.data.frame(cbind(m1.res2[[1]], m1.res2[[7]])[,c(1,2,4,5,3)])
trt.tbl.hm <- as.data.frame(cbind(m1.res2[[2]], m1.res2[[8]])[,c(1,2,4,5,3)])

kable(trt.tbl.bh, row.names=T, col.names=c("Tortoiseshell in Long", "Tortoiseshell in Short",
                                           "Short in Tabby", "Short in Tortoiseshell", "Intract"),
      caption="Filtering Pre-Normalisation - Supervised ComBat M3 - DMPs for Fake Group Effects")

if (rowSums(trt.tbl.bh[1,]) > 0 | rowSums(trt.tbl.bh[3,]) > 0) {
   kable(trt.tbl.hm, row.names=T, col.names=c("Tortoiseshell in Long", "Tortoiseshell in Short",
                                              "Short in Tabby", "Short in Tortoiseshell", "Intract"),
         caption="DMPs with Holm Adjustment")
}

# top 10 tables

for (i in c(3,5,9,11))  {
      m1.res2[[i]][,c("adj.P.Val.x", "adj.P.Val.y")] <- lapply(m1.res2[[i]][,c("adj.P.Val.x", "adj.P.Val.y")], 
                                                            function(x) pvalfn(x))
   print(kable(m1.res2[[i]][c(1:10),-7], row.names=F, col.names=topp.names, caption=paste0("Top 10 by p value: ", effnames[i]), digits=2))
   print(kable(m1.res2[[i+1]][c(1:10),], row.names=F, col.names=toplfc.names, caption=paste0("Top 10 by LogFC: ", effnames[i]), digits=2))
}

rm(m1.res1, m1.res2, trt.tbl.bh, trt.tbl.hm, m1.main, m1.filt)

```


## Unsupervised ComBat Processing

``` {r ucb_bmiq, results="asis", eval=F}

# Main Data - Probe Filtering Prior to Normalisation #

m1.main <- readRDS(file.path(datpath, "Model Fit Results/Methods Comparison/bmiq_main_fakeucb3.RDS"))
ann <- ann450k[match(rownames(m1.main), ann450k$Name),]

m1.res1 <- dmpfun(m1.main, trtcont1, bmicont1)
saveRDS(m1.res1, file.path(datpath, "Model Fit Results/Methods Comparison/Probe Rankings/bmiq.ucb.fake.m3.RDS"))

# DMPs for Treatment and BMI Effects
trt.tbl.bh <- as.data.frame(cbind(m1.res1[[1]], m1.res1[[7]])[,c(1,2,4,5,3)])
trt.tbl.hm <- as.data.frame(cbind(m1.res1[[2]], m1.res1[[8]])[,c(1,2,4,5,3)])

kable(trt.tbl.bh, row.names=T, col.names=c("Tortoiseshell in Long", "Tortoiseshell in Short",
                                           "Short in Tabby", "Short in Tortoiseshell", "Intract"),
      caption="Filtering Post-Normalisation - Unsupervised ComBat M3 - DMPs for Fake Group Effects")

if (rowSums(trt.tbl.bh[1,]) > 0 | rowSums(trt.tbl.bh[3,]) > 0) {
   kable(trt.tbl.hm, row.names=T, col.names=c("Tortoiseshell in Long", "Tortoiseshell in Short",
                                              "Short in Tabby", "Short in Tortoiseshell", "Intract"),
         caption="DMPs with Holm Adjustment")
}

# top 10 tables

for (i in c(3,5,9,11))  {
      m1.res1[[i]][,c("adj.P.Val.x", "adj.P.Val.y")] <- lapply(m1.res1[[i]][,c("adj.P.Val.x", "adj.P.Val.y")], 
                                                            function(x) pvalfn(x))
   print(kable(m1.res1[[i]][c(1:10),-7], row.names=F, col.names=topp.names, caption=paste0("Top 10 by p value: ", effnames[i]), digits=2))
   print(kable(m1.res1[[i+1]][c(1:10),], row.names=F, col.names=toplfc.names, caption=paste0("Top 10 by LogFC: ", effnames[i]), digits=2))
}

# Probe Filtering After Normalisation

m1.filt <- readRDS(file.path(datpath, "Model Fit Results/Methods Comparison/bmiq_filt_fakeucb3.RDS"))
ann <- ann450k[match(rownames(m1.filt), ann450k$Name),]

m1.res2 <- dmpfun(m1.filt, trtcont1, bmicont1)
saveRDS(m1.res2, file.path(datpath, "Model Fit Results/Methods Comparison/Probe Rankings/bmiq.ucb.fake.m3.filt.RDS"))

# DMPs for Treatment and BMI Effects
trt.tbl.bh <- as.data.frame(cbind(m1.res2[[1]], m1.res2[[7]])[,c(1,2,4,5,3)])
trt.tbl.hm <- as.data.frame(cbind(m1.res2[[2]], m1.res2[[8]])[,c(1,2,4,5,3)])

kable(trt.tbl.bh, row.names=T, col.names=c("Tortoiseshell in Long", "Tortoiseshell in Short",
                                           "Short in Tabby", "Short in Tortoiseshell", "Intract"),
      caption="Filtering Pre-Normalisation - Unsupervised ComBat M3 - DMPs for Fake Group Effects")

if (rowSums(trt.tbl.bh[1,]) > 0 | rowSums(trt.tbl.bh[3,]) > 0) {
   kable(trt.tbl.hm, row.names=T, col.names=c("Tortoiseshell in Long", "Tortoiseshell in Short",
                                              "Short in Tabby", "Short in Tortoiseshell", "Intract"),
         caption="DMPs with Holm Adjustment")
}

# top 10 tables

for (i in c(3,5,9,11))  {
      m1.res2[[i]][,c("adj.P.Val.x", "adj.P.Val.y")] <- lapply(m1.res2[[i]][,c("adj.P.Val.x", "adj.P.Val.y")], 
                                                            function(x) pvalfn(x))
   print(kable(m1.res2[[i]][c(1:10),-7], row.names=F, col.names=topp.names, caption=paste0("Top 10 by p value: ", effnames[i]), digits=2))
   print(kable(m1.res2[[i+1]][c(1:10),], row.names=F, col.names=toplfc.names, caption=paste0("Top 10 by LogFC: ", effnames[i]), digits=2))
}


rm(m1.res1, m1.res2, trt.tbl.bh, trt.tbl.hm, m1.main, m1.filt)

```


# SWAN Data

``` {r nocbm1_swan, results="asis", eval=F}

# Main Data - Probe Filtering Prior to Normalisation #

m1.main <- readRDS(file.path(datpath, "Model Fit Results/Methods Comparison/swan_main_fake3.RDS"))
ann <- ann450k[match(rownames(m1.main), ann450k$Name),]

m1.res1 <- dmpfun(m1.main, trtcont2, bmicont2)
saveRDS(m1.res1, file.path(datpath, "Model Fit Results/Methods Comparison/Probe Rankings/swan.nocb.fake.m3.RDS"))

# DMPs for Treatment and BMI Effects
trt.tbl.bh <- as.data.frame(cbind(m1.res1[[1]], m1.res1[[7]])[,c(1,2,4,5,3)])
trt.tbl.hm <- as.data.frame(cbind(m1.res1[[2]], m1.res1[[8]])[,c(1,2,4,5,3)])

kable(trt.tbl.bh, row.names=T, col.names=c("Tortoiseshell in Long", "Tortoiseshell in Short",
                                           "Short in Tabby", "Short in Tortoiseshell", "Intract"),
      caption="Filtering Post-Normalisation - No ComBat M3 - DMPs for Fake Group Effects")

if (rowSums(trt.tbl.bh[1,]) > 0 | rowSums(trt.tbl.bh[3,]) > 0) {
   kable(trt.tbl.hm, row.names=T, col.names=c("Tortoiseshell in Long", "Tortoiseshell in Short",
                                              "Short in Tabby", "Short in Tortoiseshell", "Intract"),
         caption="DMPs with Holm Adjustment")
}

# top 10 tables

for (i in c(3,5,9,11))  {
   m1.res1[[i]][,c("adj.P.Val.x", "adj.P.Val.y")] <- lapply(m1.res1[[i]][,c("adj.P.Val.x", "adj.P.Val.y")], 
                                                            function(x) pvalfn(x))
   print(kable(m1.res1[[i]][c(1:10),-7], row.names=F, col.names=topp.names, caption=paste0("Top 10 by p value: ", effnames[i]), digits=2))
   print(kable(m1.res1[[i+1]][c(1:10),], row.names=F, col.names=toplfc.names, caption=paste0("Top 10 by LogFC: ", effnames[i]), digits=2))
}


# Probe Filtering After Normalisation

m1.filt <- readRDS(file.path(datpath, "Model Fit Results/Methods Comparison/swan_filt_fake3.RDS"))
ann <- ann450k[match(rownames(m1.filt), ann450k$Name),]

m1.res2 <- dmpfun(m1.filt, trtcont2, bmicont2)
saveRDS(m1.res2, file.path(datpath, "Model Fit Results/Methods Comparison/Probe Rankings/swan.nocb.fake.m3.filt.RDS"))

# DMPs for Treatment and BMI Effects
trt.tbl.bh <- as.data.frame(cbind(m1.res2[[1]], m1.res2[[7]])[,c(1,2,4,5,3)])
trt.tbl.hm <- as.data.frame(cbind(m1.res2[[2]], m1.res2[[8]])[,c(1,2,4,5,3)])

kable(trt.tbl.bh, row.names=T, col.names=c("Tortoiseshell in Long", "Tortoiseshell in Short",
                                           "Short in Tabby", "Short in Tortoiseshell", "Intract"),
      caption="Filtering Pre-Normalisation - No ComBat M3 - DMPs for Fake Group Effects")

if (rowSums(trt.tbl.bh[1,]) > 0 | rowSums(trt.tbl.bh[3,]) > 0) {
   kable(trt.tbl.hm, row.names=T, col.names=c("Tortoiseshell in Long", "Tortoiseshell in Short",
                                              "Short in Tabby", "Short in Tortoiseshell", "Intract"),
         caption="DMPs with Holm Adjustment")
}

# top 10 tables

for (i in c(3,5,9,11))  {
   m1.res2[[i]][,c("adj.P.Val.x", "adj.P.Val.y")] <- lapply(m1.res2[[i]][,c("adj.P.Val.x", "adj.P.Val.y")], 
                                                            function(x) pvalfn(x))
   print(kable(m1.res2[[i]][c(1:10),-7], row.names=F, col.names=topp.names, caption=paste0("Top 10 by p value: ", effnames[i]), digits=2))
   print(kable(m1.res2[[i+1]][c(1:10),], row.names=F, col.names=toplfc.names, caption=paste0("Top 10 by LogFC: ", effnames[i]), digits=2))
}

rm(m1.res1, m1.res2, trt.tbl.bh, trt.tbl.hm, m1.main, m1.filt)

```

## Supervised ComBat Processed Data

``` {r scb_swan, results="asis", eval=F}

# Main Data - Probe Filtering Prior to Normalisation #

m1.main <- readRDS(file.path(datpath, "Model Fit Results/Methods Comparison/swan_main_fakescb3.RDS"))
ann <- ann450k[match(rownames(m1.main), ann450k$Name),]

m1.res1 <- dmpfun(m1.main, trtcont1, bmicont1)
saveRDS(m1.res1, file.path(datpath, "Model Fit Results/Methods Comparison/Probe Rankings/swan.scb.fake.m3.RDS"))

# DMPs for Treatment and BMI Effects
trt.tbl.bh <- as.data.frame(cbind(m1.res1[[1]], m1.res1[[7]])[,c(1,2,4,5,3)])
trt.tbl.hm <- as.data.frame(cbind(m1.res1[[2]], m1.res1[[8]])[,c(1,2,4,5,3)])

kable(trt.tbl.bh, row.names=T, col.names=c("Tortoiseshell in Long", "Tortoiseshell in Short",
                                           "Short in Tabby", "Short in Tortoiseshell", "Intract"),
      caption="Filtering Post-Normalisation - Supervised ComBat M3 - DMPs for Fake Group Effects")

if (rowSums(trt.tbl.bh[1,]) > 0 | rowSums(trt.tbl.bh[3,]) > 0) {
   kable(trt.tbl.hm, row.names=T, col.names=c("Tortoiseshell in Long", "Tortoiseshell in Short",
                                              "Short in Tabby", "Short in Tortoiseshell", "Intract"),
         caption="DMPs with Holm Adjustment")
}

# top 10 tables

for (i in c(3,5,9,11))  {
      m1.res1[[i]][,c("adj.P.Val.x", "adj.P.Val.y")] <- lapply(m1.res1[[i]][,c("adj.P.Val.x", "adj.P.Val.y")], 
                                                            function(x) pvalfn(x))
   print(kable(m1.res1[[i]][c(1:10),-7], row.names=F, col.names=topp.names, caption=paste0("Top 10 by p value: ", effnames[i]), digits=2))
   print(kable(m1.res1[[i+1]][c(1:10),], row.names=F, col.names=toplfc.names, caption=paste0("Top 10 by LogFC: ", effnames[i]), digits=2))
}


# Probe Filtering After Normalisation

m1.filt <- readRDS(file.path(datpath, "Model Fit Results/Methods Comparison/swan_filt_fakescb3.RDS"))
ann <- ann450k[match(rownames(m1.filt), ann450k$Name),]

m1.res2 <- dmpfun(m1.filt, trtcont1, bmicont1)
saveRDS(m1.res2, file.path(datpath, "Model Fit Results/Methods Comparison/Probe Rankings/swan.scb.fake.m3.filt.RDS"))

# DMPs for Treatment and BMI Effects
trt.tbl.bh <- as.data.frame(cbind(m1.res2[[1]], m1.res2[[7]])[,c(1,2,4,5,3)])
trt.tbl.hm <- as.data.frame(cbind(m1.res2[[2]], m1.res2[[8]])[,c(1,2,4,5,3)])

kable(trt.tbl.bh, row.names=T, col.names=c("Tortoiseshell in Long", "Tortoiseshell in Short",
                                           "Short in Tabby", "Short in Tortoiseshell", "Intract"),
      caption="Filtering Pre-Normalisation - Supervised ComBat M3 - DMPs for Fake Group Effects")

if (rowSums(trt.tbl.bh[1,]) > 0 | rowSums(trt.tbl.bh[3,]) > 0) {
   kable(trt.tbl.hm, row.names=T, col.names=c("Tortoiseshell in Long", "Tortoiseshell in Short",
                                              "Short in Tabby", "Short in Tortoiseshell", "Intract"),
         caption="DMPs with Holm Adjustment")
}

# top 10 tables

for (i in c(3,5,9,11))  {
      m1.res2[[i]][,c("adj.P.Val.x", "adj.P.Val.y")] <- lapply(m1.res2[[i]][,c("adj.P.Val.x", "adj.P.Val.y")], 
                                                            function(x) pvalfn(x))
   print(kable(m1.res2[[i]][c(1:10),-7], row.names=F, col.names=topp.names, caption=paste0("Top 10 by p value: ", effnames[i]), digits=2))
   print(kable(m1.res2[[i+1]][c(1:10),], row.names=F, col.names=toplfc.names, caption=paste0("Top 10 by LogFC: ", effnames[i]), digits=2))
}

rm(m1.res1, m1.res2, trt.tbl.bh, trt.tbl.hm, m1.main, m1.filt)

```


## Unsupervised ComBat Processing

``` {r ucb_swan, results="asis", eval=F}

# Main Data - Probe Filtering Prior to Normalisation #

m1.main <- readRDS(file.path(datpath, "Model Fit Results/Methods Comparison/swan_main_fakeucb3.RDS"))
ann <- ann450k[match(rownames(m1.main), ann450k$Name),]

m1.res1 <- dmpfun(m1.main, trtcont1, bmicont1)
saveRDS(m1.res1, file.path(datpath, "Model Fit Results/Methods Comparison/Probe Rankings/swan.ucb.fake.m3.RDS"))

# DMPs for Treatment and BMI Effects
trt.tbl.bh <- as.data.frame(cbind(m1.res1[[1]], m1.res1[[7]])[,c(1,2,4,5,3)])
trt.tbl.hm <- as.data.frame(cbind(m1.res1[[2]], m1.res1[[8]])[,c(1,2,4,5,3)])

kable(trt.tbl.bh, row.names=T, col.names=c("Tortoiseshell in Long", "Tortoiseshell in Short",
                                           "Short in Tabby", "Short in Tortoiseshell", "Intract"),
      caption="Filtering Post-Normalisation - Unsupervised ComBat M3 - DMPs for Fake Group Effects")

if (rowSums(trt.tbl.bh[1,]) > 0 | rowSums(trt.tbl.bh[3,]) > 0) {
   kable(trt.tbl.hm, row.names=T, col.names=c("Tortoiseshell in Long", "Tortoiseshell in Short",
                                              "Short in Tabby", "Short in Tortoiseshell", "Intract"),
         caption="DMPs with Holm Adjustment")
}

# top 10 tables

for (i in c(3,5,9,11))  {
      m1.res1[[i]][,c("adj.P.Val.x", "adj.P.Val.y")] <- lapply(m1.res1[[i]][,c("adj.P.Val.x", "adj.P.Val.y")], 
                                                            function(x) pvalfn(x))
   print(kable(m1.res1[[i]][c(1:10),-7], row.names=F, col.names=topp.names, caption=paste0("Top 10 by p value: ", effnames[i]), digits=2))
   print(kable(m1.res1[[i+1]][c(1:10),], row.names=F, col.names=toplfc.names, caption=paste0("Top 10 by LogFC: ", effnames[i]), digits=2))
}


# Probe Filtering After Normalisation

m1.filt <- readRDS(file.path(datpath, "Model Fit Results/Methods Comparison/swan_filt_fakeucb3.RDS"))
ann <- ann450k[match(rownames(m1.filt), ann450k$Name),]

m1.res2 <- dmpfun(m1.filt, trtcont1, bmicont1)
saveRDS(m1.res2, file.path(datpath, "Model Fit Results/Methods Comparison/Probe Rankings/swan.ucb.fake.m3.filt.RDS"))

# DMPs for Treatment and BMI Effects
trt.tbl.bh <- as.data.frame(cbind(m1.res2[[1]], m1.res2[[7]])[,c(1,2,4,5,3)])
trt.tbl.hm <- as.data.frame(cbind(m1.res2[[2]], m1.res2[[8]])[,c(1,2,4,5,3)])

kable(trt.tbl.bh, row.names=T, col.names=c("Tortoiseshell in Long", "Tortoiseshell in Short",
                                           "Short in Tabby", "Short in Tortoiseshell", "Intract"),
      caption="Filtering Pre-Normalisation - Unsupervised ComBat M3 - DMPs for Fake Group Effects")

if (rowSums(trt.tbl.bh[1,]) > 0 | rowSums(trt.tbl.bh[3,]) > 0) {
   kable(trt.tbl.hm, row.names=T, col.names=c("Tortoiseshell in Long", "Tortoiseshell in Short",
                                              "Short in Tabby", "Short in Tortoiseshell", "Intract"),
         caption="DMPs with Holm Adjustment")
}

# top 10 tables

for (i in c(3,5,9,11))  {
      m1.res2[[i]][,c("adj.P.Val.x", "adj.P.Val.y")] <- lapply(m1.res2[[i]][,c("adj.P.Val.x", "adj.P.Val.y")], 
                                                            function(x) pvalfn(x))
   print(kable(m1.res2[[i]][c(1:10),-7], row.names=F, col.names=topp.names, caption=paste0("Top 10 by p value: ", effnames[i]), digits=2))
   print(kable(m1.res2[[i+1]][c(1:10),], row.names=F, col.names=toplfc.names, caption=paste0("Top 10 by LogFC: ", effnames[i]), digits=2))
}

rm(m1.res1, m1.res2, trt.tbl.bh, trt.tbl.hm, m1.main, m1.filt)

```

# Compare Pre-Filtered and Post-Filtered Data

Also compares cell-adjusted models between the different batch-correction methods.

## SQN Data

``` {r sqnfilt, results="asis", eval=F}

sqn.nocb1 <- readRDS(file.path(datpath, "Model Fit Results/Methods Comparison/Probe Rankings/sqn.nocb.fake.m3.RDS"))
sqn.nocb2 <- readRDS(file.path(datpath, "Model Fit Results/Methods Comparison/Probe Rankings/sqn.nocb.fake.m3.filt.RDS"))

sqn.scb1 <- readRDS(file.path(datpath, "Model Fit Results/Methods Comparison/Probe Rankings/sqn.scb.fake.m3.RDS"))
sqn.scb2 <- readRDS(file.path(datpath, "Model Fit Results/Methods Comparison/Probe Rankings/sqn.scb.fake.m3.filt.RDS"))

sqn.ucb1 <- readRDS(file.path(datpath, "Model Fit Results/Methods Comparison/Probe Rankings/sqn.ucb.fake.m3.RDS"))
sqn.ucb2 <- readRDS(file.path(datpath, "Model Fit Results/Methods Comparison/Probe Rankings/sqn.ucb.fake.m3.filt.RDS"))

#--------------------------------------------------------------------------------------------------------------------------------#
#                                                                                                                                #
#  Compare top 10 tables between post-filtered and pre-filtered data models (and also between different batch handling methods)  #
#                                                                                                                                #
#--------------------------------------------------------------------------------------------------------------------------------#

#-----------------------#
#   Top 10 by P Value   #
#-----------------------#

ptbnms <- c("Name", "chr", "UCSC_RefGene_Name", "bhp.1", "rank.1", "bhp.2", "rank.2", "bhp.3", "rank.3",
              "bhp.4", "rank.4", "bhp.5", "rank.5", "bhp.6", "rank.6")
ptlabs <- c("Probe", "chr", "UCSC RefGene", "BH p noCB post", "Rank noCB post", "BH p noCB pre", "Rank noCB pre",
                               "BH p sCB post", "Rank sCB post", "BH p sCB pre", "Rank sCB pre", "BH p uCB post", "Rank uCB post",
                               "BH p uCB pre", "Rank uCB pre")
## Tortoiseshell in Long-Haired ##

list1 <- list(sqn.nocb1[[3]], sqn.nocb2[[3]], sqn.scb1[[3]], sqn.scb2[[3]], sqn.ucb1[[3]], sqn.ucb2[[3]])

int_bmi1 <- as.vector(sapply(list1, function(x) cbind(x$Name[c(1:10)])))
int_bmi1 <- subset(int_bmi1, !duplicated(int_bmi1))  # 14

for (i in 1:length(list1))  {  list1[[i]]$rank <- c(1:nrow(list1[[i]])) }
tbl_int1 <- lapply(list1, function(x) subset(x, x$Name %in% int_bmi1))
for (i in 1:length(tbl_int1)) { 
   tbl_int1[[i]]$estci <- with(tbl_int1[[i]], paste0(sprintf("%.2f", logFC), " (", sprintf("%.2f", CI.L), ", ",
                                                     sprintf("%.2f", CI.R), ")"))
      }

for (i in 1:length(tbl_int1)) { 
   names(tbl_int1[[i]])[c(7,8,10,11)] <- c(paste0("pval.", i), paste0("bhp.", i), paste0("rank.", i), paste0("estci.",i))
}

int1 <- tbl_int1[[1]][,c("Name", "chr", "UCSC_RefGene_Name", "estci.1", "bhp.1", "rank.1")]
for (i in 2:6) {
   int1 <- merge(int1, tbl_int1[[i]][,c(1,11,8,10)], by="Name", all=T)
}

int1 <- int1[order(int1$rank.1),]
int1[,grepl("bhp", names(int1))] <- lapply(int1[,grepl("bhp", names(int1))], function(x) pvalfn(x))
kable(int1[,ptbnms], row.names=F, col.names=ptlabs,
      caption="Top 10 Probes by P Value for Tortoiseshell in Long-Haired", digits=2)

## Tortoiseshell in Short-Haired ##

list2 <- list(sqn.nocb1[[5]], sqn.nocb2[[5]], sqn.scb1[[5]], sqn.scb2[[5]], sqn.ucb1[[5]], sqn.ucb2[[5]])

int_bmi2 <- as.vector(sapply(list2, function(x) cbind(x$Name[c(1:10)])))
int_bmi2 <- subset(int_bmi2, !duplicated(int_bmi2))  # 16

for (i in 1:length(list2))  {  list2[[i]]$rank <- c(1:nrow(list2[[i]])) }
tbl_int2 <- lapply(list2, function(x) subset(x, x$Name %in% int_bmi2))

for (i in 1:length(tbl_int2)) { 
   tbl_int2[[i]]$estci <- with(tbl_int2[[i]], paste0(sprintf("%.2f", logFC), " (", sprintf("%.2f", CI.L), ", ",
                                                     sprintf("%.2f", CI.R), ")"))
      }

for (i in 1:length(tbl_int2)) { 
   names(tbl_int2[[i]])[c(7,8,10,11)] <- c(paste0("pval.", i), paste0("bhp.", i), paste0("rank.", i), paste0("estci.",i))
}

int2 <- tbl_int2[[1]][,c("Name", "chr", "UCSC_RefGene_Name", "estci.1", "bhp.1", "rank.1")]

for (i in 2:6) {
   int2 <- merge(int2, tbl_int2[[i]][,c(1,11,8,10)], by="Name", all=T)
}

int2 <- int2[order(int2$rank.1),]
int2[,grepl("bhp", names(int2))] <- lapply(int2[,grepl("bhp", names(int2))], function(x) pvalfn(x))
kable(int2[,ptbnms], row.names=F, col.names=ptlabs, caption="Top 10 Probes by P Value for Tortoiseshell in Short-Haired", digits=2)


## Short-Haired in Tabby ##

list3 <- list(sqn.nocb1[[9]], sqn.nocb2[[9]], sqn.scb1[[9]], sqn.scb2[[9]], sqn.ucb1[[9]], sqn.ucb2[[9]])

int_bmi3 <- as.vector(sapply(list3, function(x) cbind(x$Name[c(1:10)])))
int_bmi3 <- subset(int_bmi3, !duplicated(int_bmi3))  # 16

for (i in 1:length(list3))  {  list3[[i]]$rank <- c(1:nrow(list3[[i]])) }
tbl_int3 <- lapply(list3, function(x) subset(x, x$Name %in% int_bmi3))

for (i in 1:length(tbl_int3)) { 
   tbl_int3[[i]]$estci <- with(tbl_int3[[i]], paste0(sprintf("%.2f", logFC), " (", sprintf("%.2f", CI.L), ", ",
                                                     sprintf("%.2f", CI.R), ")"))
      }

for (i in 1:length(tbl_int3)) { 
   names(tbl_int3[[i]])[c(7,8,10,11)] <- c(paste0("pval.", i), paste0("bhp.", i), paste0("rank.", i), paste0("estci.",i))
}

int3 <- tbl_int3[[1]][,c("Name", "chr", "UCSC_RefGene_Name", "estci.1", "bhp.1", "rank.1")]

for (i in 2:6) {
   int3 <- merge(int3, tbl_int3[[i]][,c(1,11,8,10)], by="Name", all=T)
}

int3 <- int3[order(int3$rank.1),]
int3[,grepl("bhp", names(int3))] <- lapply(int3[,grepl("bhp", names(int3))], function(x) pvalfn(x))
kable(int3[,ptbnms], row.names=F, col.names=ptlabs, caption="Top 10 Probes by P Value for Short-Haired in Tabby", digits=2)


## Short-Haired in Tortoiseshell ##

list4 <- list(sqn.nocb1[[11]], sqn.nocb2[[11]], sqn.scb1[[11]], sqn.scb2[[11]], sqn.ucb1[[11]], sqn.ucb2[[11]])

int_bmi4 <- as.vector(sapply(list4, function(x) cbind(x$Name[c(1:10)])))
int_bmi4 <- subset(int_bmi4, !duplicated(int_bmi4))  # 16

for (i in 1:length(list4))  {  list4[[i]]$rank <- c(1:nrow(list4[[i]])) }
tbl_int4 <- lapply(list4, function(x) subset(x, x$Name %in% int_bmi4))

for (i in 1:length(tbl_int4)) { 
   tbl_int4[[i]]$estci <- with(tbl_int4[[i]], paste0(sprintf("%.2f", logFC), " (", sprintf("%.2f", CI.L), ", ",
                                                     sprintf("%.2f", CI.R), ")"))
      }

for (i in 1:length(tbl_int4)) { 
   names(tbl_int4[[i]])[c(7,8,10,11)] <- c(paste0("pval.", i), paste0("bhp.", i), paste0("rank.", i), paste0("estci.",i))
}

int4 <- tbl_int4[[1]][,c("Name", "chr", "UCSC_RefGene_Name", "estci.1", "bhp.1", "rank.1")]

for (i in 2:6) {
   int4 <- merge(int4, tbl_int4[[i]][,c(1,11,8,10)], by="Name", all=T)
}

int4 <- int4[order(int4$rank.1),]
int4[,grepl("bhp", names(int4))] <- lapply(int4[,grepl("bhp", names(int4))], function(x) pvalfn(x))
kable(int4[,ptbnms], row.names=F, col.names=ptlabs, caption="Top 10 Probes by P Value for Short-Haired in Tortoiseshell", digits=2)


#-----------------------------#
#  Top 10 by log Fold Change  #
#-----------------------------#

ltbnms <- c("Name", "chr", "UCSC_RefGene_Name", "estci.1", "bhp.1", "rank.1", "estci.2", "bhp.2", "rank.2", "estci.3", "bhp.3", "rank.3",
             "estci.4", "bhp.4", "rank.4", "estci.5", "bhp.5", "rank.5", "estci.6", "bhp.6", "rank.6")
ltlabs <- c("Probe", "chr", "UCSC RefGene", "logFC noCB post", "BH p noCB post", "Rank noCB post", "LogFC noCB pre", "BH p noCB pre",
            "Rank noCB pre", "logFC sCB post", "BH p sCB post", "Rank sCB post", "logFC sCB pre", "BH p sCB pre", "Rank sCB pre",
            "logFC uCB post", "BH p uCB post", "Rank uCB post", "logFC uCB pre", "BH p uCB pre", "Rank uCB pre")

## Tortoiseshell in Long-Haired ##

list1 <- list(sqn.nocb1[[4]], sqn.nocb2[[4]], sqn.scb1[[4]], sqn.scb2[[4]], sqn.ucb1[[4]], sqn.ucb2[[4]])

int_bmi1 <- as.vector(sapply(list1, function(x) cbind(x$Name[c(1:10)])))
int_bmi1 <- subset(int_bmi1, !duplicated(int_bmi1))  # 14

for (i in 1:length(list1))  {  list1[[i]]$rank <- c(1:nrow(list1[[i]])) }
tbl_int1 <- lapply(list1, function(x) subset(x, x$Name %in% int_bmi1))
for (i in 1:length(tbl_int1)) { 
   tbl_int1[[i]]$estci <- with(tbl_int1[[i]], paste0(sprintf("%.2f", logFC), " (", sprintf("%.2f", CI.L), ", ",
                                                     sprintf("%.2f", CI.R), ")"))
}

for (i in 1:length(tbl_int1)) { 
   names(tbl_int1[[i]])[c(7,8,9,10)] <- c(paste0("pval.", i), paste0("bhp.", i), paste0("rank.", i), paste0("estci.",i))
}

int1 <- tbl_int1[[1]][,c("Name", "chr", "UCSC_RefGene_Name", "estci.1", "bhp.1", "rank.1")]
for (i in 2:6) {
   int1 <- merge(int1, tbl_int1[[i]][,c(1,10,8,9)], by="Name", all=T)
}

int1 <- int1[order(int1$rank.1),]
kable(int1[,ltbnms], row.names=F, col.names=ltlabs, caption="Top 10 Probes by logFC for Tortoiseshell in Long-Haired", digits=2)

## Tortoiseshell in Short-Haired ##

list2 <- list(sqn.nocb1[[6]], sqn.nocb2[[6]], sqn.scb1[[6]], sqn.scb2[[6]], sqn.ucb1[[6]], sqn.ucb2[[6]])

int_bmi2 <- as.vector(sapply(list2, function(x) cbind(x$Name[c(1:10)])))
int_bmi2 <- subset(int_bmi2, !duplicated(int_bmi2))

for (i in 1:length(list2))  {  list2[[i]]$rank <- c(1:nrow(list2[[i]])) }
tbl_int2 <- lapply(list2, function(x) subset(x, x$Name %in% int_bmi2))
for (i in 1:length(tbl_int2)) { 
   tbl_int2[[i]]$estci <- with(tbl_int2[[i]], paste0(sprintf("%.2f", logFC), " (", sprintf("%.2f", CI.L), ", ",
                                                     sprintf("%.2f", CI.R), ")"))
}

for (i in 1:length(tbl_int2)) { 
   names(tbl_int2[[i]])[c(7,8,9,10)] <- c(paste0("pval.", i), paste0("bhp.", i), paste0("rank.", i), paste0("estci.",i))
}

int2 <- tbl_int2[[1]][,c("Name", "chr", "UCSC_RefGene_Name", "estci.1", "bhp.1", "rank.1")]
for (i in 2:6) {
   int2 <- merge(int2, tbl_int2[[i]][,c(1,10,8,9)], by="Name", all=T)
}

int2 <- int2[order(int2$rank.1),]
kable(int2[,ltbnms], row.names=F, col.names=ltlabs, caption="Top 10 Probes by logFC for Tortoiseshell in Short-Haired", digits=2)


## Short-Haired in Tabby ##

list3 <- list(sqn.nocb1[[10]], sqn.nocb2[[10]], sqn.scb1[[10]], sqn.scb2[[10]], sqn.ucb1[[10]], sqn.ucb2[[10]])

int_bmi3 <- as.vector(sapply(list3, function(x) cbind(x$Name[c(1:10)])))
int_bmi3 <- subset(int_bmi3, !duplicated(int_bmi3))

for (i in 1:length(list3))  {  list3[[i]]$rank <- c(1:nrow(list3[[i]])) }
tbl_int3 <- lapply(list3, function(x) subset(x, x$Name %in% int_bmi3))
for (i in 1:length(tbl_int3)) { 
   tbl_int3[[i]]$estci <- with(tbl_int3[[i]], paste0(sprintf("%.2f", logFC), " (", sprintf("%.2f", CI.L), ", ",
                                                     sprintf("%.2f", CI.R), ")"))
}

for (i in 1:length(tbl_int3)) { 
   names(tbl_int3[[i]])[c(7,8,9,10)] <- c(paste0("pval.", i), paste0("bhp.", i), paste0("rank.", i), paste0("estci.",i))
}

int3 <- tbl_int3[[1]][,c("Name", "chr", "UCSC_RefGene_Name", "estci.1", "bhp.1", "rank.1")]
for (i in 2:6) {
   int3 <- merge(int3, tbl_int3[[i]][,c(1,10,8,9)], by="Name", all=T)
}

int3 <- int3[order(int3$rank.1),]
kable(int3[,ltbnms], row.names=F, col.names=ltlabs, caption="Top 10 Probes by logFC for Short-Haired in Tabby", digits=2)


## Short-Haired in Tortoiseshell ##

list4 <- list(sqn.nocb1[[12]], sqn.nocb2[[12]], sqn.scb1[[12]], sqn.scb2[[12]], sqn.ucb1[[12]], sqn.ucb2[[12]])

int_bmi4 <- as.vector(sapply(list4, function(x) cbind(x$Name[c(1:10)])))
int_bmi4 <- subset(int_bmi4, !duplicated(int_bmi4))

for (i in 1:length(list4))  {  list4[[i]]$rank <- c(1:nrow(list4[[i]])) }
tbl_int4 <- lapply(list4, function(x) subset(x, x$Name %in% int_bmi4))
for (i in 1:length(tbl_int4)) { 
   tbl_int4[[i]]$estci <- with(tbl_int4[[i]], paste0(sprintf("%.2f", logFC), " (", sprintf("%.2f", CI.L), ", ",
                                                     sprintf("%.2f", CI.R), ")"))
}

for (i in 1:length(tbl_int4)) { 
   names(tbl_int4[[i]])[c(7,8,9,10)] <- c(paste0("pval.", i), paste0("bhp.", i), paste0("rank.", i), paste0("estci.",i))
}

int4 <- tbl_int4[[1]][,c("Name", "chr", "UCSC_RefGene_Name", "estci.1", "bhp.1", "rank.1")]
for (i in 2:6) {
   int4 <- merge(int4, tbl_int4[[i]][,c(1,10,8,9)], by="Name", all=T)
}

int4 <- int4[order(int4$rank.1),]
kable(int4[,ltbnms], row.names=F, col.names=ltlabs, caption="Top 10 Probes by logFC for Short-Haired in Tortoiseshell", digits=2)


#----------------------------------------------------------#
#  Compare distributions of p values and log Fold Changes  #
#----------------------------------------------------------#

list1 <- list(sqn.nocb1[[3]], sqn.nocb2[[3]], sqn.scb1[[3]], sqn.scb2[[3]], sqn.ucb1[[3]], sqn.ucb2[[3]])

int1p <- list1[[1]][,c("Name", "logFC", "P.Value")]
for (i in c(2:6)) { 
   int1p <- merge(int1p, list1[[i]][,c("Name", "logFC", "P.Value")], by="Name")
}

names(int1p) <- c("Name", paste0(rep(c("logFC.", "pval."), 6), rep(c(1:6), each=2)))
                  
int1pl <- reshape(int1p, varying=list(paste0("pval.", c(1:6)), paste0("logFC.", c(1:6))),
                  v.names=c("pval", "logFC"), timevar="dat", idvar="Name", direction="long")

int1pl$batch.meth <- with(int1pl, ifelse(dat %in% c(1,2), 1, ifelse(dat %in% c(3,4), 2, 3)))
   int1pl$batch.meth <- factor(int1pl$batch.meth, levels=c(1,2,3), labels=c("NoCB", "sCB", "uCB"))
int1pl$filt.meth <- with(int1pl, ifelse(dat %in% c(1,3,5), 1, 2))
   int1pl$filt.meth <- factor(int1pl$filt.meth, levels=c(1,2), labels=c("Post", "Pre"))

kable(summaryBy(pval ~ filt.meth + batch.meth, data=int1pl, FUN=summary), row.names=F, digits=2,
      caption="Tortoiseshell in Long-Haired: P Value Distribution")

ggplot(aes(x=pval, y=batch.meth, col=batch.meth), data=int1pl) + geom_boxplot() +
   scale_color_viridis(discrete=T, begin=0, end=1) + theme(legend.position="none") +
   labs(x="Unadjusted p value", y="", title="Tortoiseshell in Long-Haired") +
   facet_wrap(~ filt.meth)

kable(summaryBy(logFC ~ filt.meth + batch.meth, data=int1pl, FUN=summary), row.names=F, digits=2,
      caption="Tortoiseshell in Long-Haired: logFC Distribution")

ggplot(aes(x=logFC, y=batch.meth, col=batch.meth), data=int1pl) + geom_boxplot() +
   scale_color_viridis(discrete=T, begin=0, end=1) + theme(legend.position="none") +
   labs(x="Log2 Fold Change", y="", title="Tortoiseshell in Long-Haired") +
   facet_wrap(~filt.meth)


# Tortoiseshell in Short-Haired

list2 <- list(sqn.nocb1[[5]], sqn.nocb2[[5]], sqn.scb1[[5]], sqn.scb2[[5]], sqn.ucb1[[5]], sqn.ucb2[[5]])

int2p <- list2[[1]][,c("Name", "logFC", "P.Value")]
for (i in c(2:6)) { 
   int2p <- merge(int2p, list2[[i]][,c("Name", "logFC", "P.Value")], by="Name")
}

names(int2p) <- c("Name", paste0(rep(c("logFC.", "pval."), 6), rep(c(1:6), each=2)))
                  
int2pl <- reshape(int2p, varying=list(paste0("pval.", c(1:6)), paste0("logFC.", c(1:6))),
                  v.names=c("pval", "logFC"), timevar="dat", idvar="Name", direction="long")

int2pl$batch.meth <- with(int2pl, ifelse(dat %in% c(1,2), 1, ifelse(dat %in% c(3,4), 2, 3)))
   int2pl$batch.meth <- factor(int2pl$batch.meth, levels=c(1,2,3), labels=c("NoCB", "sCB", "uCB"))
int2pl$filt.meth <- with(int2pl, ifelse(dat %in% c(1,3,5), 1, 2))
   int2pl$filt.meth <- factor(int2pl$filt.meth, levels=c(1,2), labels=c("Post", "Pre"))

kable(summaryBy(pval ~ filt.meth + batch.meth, data=int2pl, FUN=summary), row.names=F, digits=2,
      caption="Tortoiseshell in Short-Haired: P Value Distribution")

ggplot(aes(x=pval, y=batch.meth, col=batch.meth), data=int2pl) + geom_boxplot() +
   scale_color_viridis(discrete=T, begin=0, end=1) + theme(legend.position="none") +
   labs(x="Unadjusted p value", y="", title="Tortoiseshell in Short-Haired") +
   facet_wrap(~ filt.meth)

kable(summaryBy(logFC ~ filt.meth + batch.meth, data=int2pl, FUN=summary), row.names=F, digits=2,
      caption="Tortoiseshell in Short-Haired: logFC Distribution")

ggplot(aes(x=logFC, y=batch.meth, col=batch.meth), data=int2pl) + geom_boxplot() +
   scale_color_viridis(discrete=T, begin=0, end=1) + theme(legend.position="none") +
   labs(x="Log2 Fold Change", y="", title="Tortoiseshell in Short-Haired") +
   facet_wrap(~filt.meth)

## Short-Haired in Tabby ##

list3 <- list(sqn.nocb1[[9]], sqn.nocb2[[9]], sqn.scb1[[9]], sqn.scb2[[9]], sqn.ucb1[[9]], sqn.ucb2[[9]])

int3p <- list3[[1]][,c("Name", "logFC", "P.Value")]
for (i in c(2:6)) { 
   int3p <- merge(int3p, list3[[i]][,c("Name", "logFC", "P.Value")], by="Name")
}

names(int3p) <- c("Name", paste0(rep(c("logFC.", "pval."), 6), rep(c(1:6), each=2)))
                  
int3pl <- reshape(int3p, varying=list(paste0("pval.", c(1:6)), paste0("logFC.", c(1:6))),
                  v.names=c("pval", "logFC"), timevar="dat", idvar="Name", direction="long")

int3pl$batch.meth <- with(int3pl, ifelse(dat %in% c(1,2), 1, ifelse(dat %in% c(3,4), 2, 3)))
   int3pl$batch.meth <- factor(int3pl$batch.meth, levels=c(1,2,3), labels=c("NoCB", "sCB", "uCB"))
int3pl$filt.meth <- with(int3pl, ifelse(dat %in% c(1,3,5), 1, 2))
   int3pl$filt.meth <- factor(int3pl$filt.meth, levels=c(1,2), labels=c("Post", "Pre"))

kable(summaryBy(pval ~ filt.meth + batch.meth, data=int3pl, FUN=summary), row.names=F, digits=2,
      caption="Short-Haired in Tabby: P Value Distribution")

ggplot(aes(x=pval, y=batch.meth, col=batch.meth), data=int3pl) + geom_boxplot() +
   scale_color_viridis(discrete=T, begin=0, end=1) + theme(legend.position="none") +
   labs(x="Unadjusted p value", y="", title="Short-Haired in Tabby") +
   facet_wrap(~ filt.meth)

kable(summaryBy(logFC ~ filt.meth + batch.meth, data=int3pl, FUN=summary), row.names=F, digits=2,
      caption="Short-Haired in Tabby: logFC Distribution")

ggplot(aes(x=logFC, y=batch.meth, col=batch.meth), data=int3pl) + geom_boxplot() +
   scale_color_viridis(discrete=T, begin=0, end=1) + theme(legend.position="none") +
   labs(x="Log2 Fold Change", y="", title="Short-Haired in Tabby") +
   facet_wrap(~filt.meth)

## Short-Haired in Tortoiseshell ##

list4 <- list(sqn.nocb1[[11]], sqn.nocb2[[11]], sqn.scb1[[11]], sqn.scb2[[11]], sqn.ucb1[[11]], sqn.ucb2[[11]])

int4p <- list4[[1]][,c("Name", "logFC", "P.Value")]
for (i in c(2:6)) { 
   int4p <- merge(int4p, list4[[i]][,c("Name", "logFC", "P.Value")], by="Name")
}

names(int4p) <- c("Name", paste0(rep(c("logFC.", "pval."), 6), rep(c(1:6), each=2)))
                  
int4pl <- reshape(int4p, varying=list(paste0("pval.", c(1:6)), paste0("logFC.", c(1:6))),
                  v.names=c("pval", "logFC"), timevar="dat", idvar="Name", direction="long")

int4pl$batch.meth <- with(int4pl, ifelse(dat %in% c(1,2), 1, ifelse(dat %in% c(3,4), 2, 3)))
   int4pl$batch.meth <- factor(int4pl$batch.meth, levels=c(1,2,3), labels=c("NoCB", "sCB", "uCB"))
int4pl$filt.meth <- with(int4pl, ifelse(dat %in% c(1,3,5), 1, 2))
   int4pl$filt.meth <- factor(int4pl$filt.meth, levels=c(1,2), labels=c("Post", "Pre"))

kable(summaryBy(pval ~ filt.meth + batch.meth, data=int4pl, FUN=summary), row.names=F, digits=2,
      caption="Short-Haired in Tortoiseshell: P Value Distribution")

ggplot(aes(x=pval, y=batch.meth, col=batch.meth), data=int4pl) + geom_boxplot() +
   scale_color_viridis(discrete=T, begin=0, end=1) + theme(legend.position="none") +
   labs(x="Unadjusted p value", y="", title="Short-Haired in Tortoiseshell") +
   facet_wrap(~ filt.meth)

kable(summaryBy(logFC ~ filt.meth + batch.meth, data=int4pl, FUN=summary), row.names=F, digits=2,
      caption="Short-Haired in Tortoiseshell: logFC Distribution")

ggplot(aes(x=logFC, y=batch.meth, col=batch.meth), data=int4pl) + geom_boxplot() +
   scale_color_viridis(discrete=T, begin=0, end=1) + theme(legend.position="none") +
   labs(x="Log2 Fold Change", y="", title="Short-Haired in Tortoiseshell") +
   facet_wrap(~filt.meth)

rm(list1, list2, list3, list4, int1p, int1pl, int2p, int2pl, int3, int3pl, int4, int4pl,
   sqn.nocb1, sqn.nocb2, sqn.scb1, sqn.scb2, sqn.ucb1, sqn.ucb2, int1, int2, int3, int4)

``` 


## BMIQ Data

``` {r bmiqfilt, results="asis", eval=F}

bmiq.nocb1 <- readRDS(file.path(datpath, "Model Fit Results/Methods Comparison/Probe Rankings/bmiq.nocb.fake.m3.RDS"))
bmiq.nocb2 <- readRDS(file.path(datpath, "Model Fit Results/Methods Comparison/Probe Rankings/bmiq.nocb.fake.m3.filt.RDS"))

bmiq.scb1 <- readRDS(file.path(datpath, "Model Fit Results/Methods Comparison/Probe Rankings/bmiq.scb.fake.m3.RDS"))
bmiq.scb2 <- readRDS(file.path(datpath, "Model Fit Results/Methods Comparison/Probe Rankings/bmiq.scb.fake.m3.filt.RDS"))

bmiq.ucb1 <- readRDS(file.path(datpath, "Model Fit Results/Methods Comparison/Probe Rankings/bmiq.ucb.fake.m3.RDS"))
bmiq.ucb2 <- readRDS(file.path(datpath, "Model Fit Results/Methods Comparison/Probe Rankings/bmiq.ucb.fake.m3.filt.RDS"))

#--------------------------------------------------------------------------------------------------------------------------------#
#                                                                                                                                #
#  Compare top 10 tables between post-filtered and pre-filtered data models (and also between different batch handling methods)  #
#                                                                                                                                #
#--------------------------------------------------------------------------------------------------------------------------------#

#-----------------------#
#   Top 10 by P Value   #
#-----------------------#

ptbnms <- c("Name", "chr", "UCSC_RefGene_Name", "bhp.1", "rank.1", "bhp.2", "rank.2", "bhp.3", "rank.3",
              "bhp.4", "rank.4", "bhp.5", "rank.5", "bhp.6", "rank.6")
ptlabs <- c("Probe", "chr", "UCSC RefGene", "BH p noCB post", "Rank noCB post", "BH p noCB pre", "Rank noCB pre",
                               "BH p sCB post", "Rank sCB post", "BH p sCB pre", "Rank sCB pre", "BH p uCB post", "Rank uCB post",
                               "BH p uCB pre", "Rank uCB pre")
## Tortoiseshell in Long-Haired ##

list1 <- list(bmiq.nocb1[[3]], bmiq.nocb2[[3]], bmiq.scb1[[3]], bmiq.scb2[[3]], bmiq.ucb1[[3]], bmiq.ucb2[[3]])

int_bmi1 <- as.vector(sapply(list1, function(x) cbind(x$Name[c(1:10)])))
int_bmi1 <- subset(int_bmi1, !duplicated(int_bmi1))  # 14

for (i in 1:length(list1))  {  list1[[i]]$rank <- c(1:nrow(list1[[i]])) }
tbl_int1 <- lapply(list1, function(x) subset(x, x$Name %in% int_bmi1))
for (i in 1:length(tbl_int1)) { 
   tbl_int1[[i]]$estci <- with(tbl_int1[[i]], paste0(sprintf("%.2f", logFC), " (", sprintf("%.2f", CI.L), ", ",
                                                     sprintf("%.2f", CI.R), ")"))
      }

for (i in 1:length(tbl_int1)) { 
   names(tbl_int1[[i]])[c(7,8,10,11)] <- c(paste0("pval.", i), paste0("bhp.", i), paste0("rank.", i), paste0("estci.",i))
}

int1 <- tbl_int1[[1]][,c("Name", "chr", "UCSC_RefGene_Name", "estci.1", "bhp.1", "rank.1")]
for (i in 2:6) {
   int1 <- merge(int1, tbl_int1[[i]][,c(1,11,8,10)], by="Name", all=T)
}

int1 <- int1[order(int1$rank.1),]
int1[,grepl("bhp", names(int1))] <- lapply(int1[,grepl("bhp", names(int1))], function(x) pvalfn(x))
kable(int1[,ptbnms], row.names=F, col.names=ptlabs,
      caption="Top 10 Probes by P Value for Tortoiseshell in Long-Haired", digits=2)

## Tortoiseshell in Short-Haired ##

list2 <- list(bmiq.nocb1[[5]], bmiq.nocb2[[5]], bmiq.scb1[[5]], bmiq.scb2[[5]], bmiq.ucb1[[5]], bmiq.ucb2[[5]])

int_bmi2 <- as.vector(sapply(list2, function(x) cbind(x$Name[c(1:10)])))
int_bmi2 <- subset(int_bmi2, !duplicated(int_bmi2))  # 16

for (i in 1:length(list2))  {  list2[[i]]$rank <- c(1:nrow(list2[[i]])) }
tbl_int2 <- lapply(list2, function(x) subset(x, x$Name %in% int_bmi2))

for (i in 1:length(tbl_int2)) { 
   tbl_int2[[i]]$estci <- with(tbl_int2[[i]], paste0(sprintf("%.2f", logFC), " (", sprintf("%.2f", CI.L), ", ",
                                                     sprintf("%.2f", CI.R), ")"))
      }

for (i in 1:length(tbl_int2)) { 
   names(tbl_int2[[i]])[c(7,8,10,11)] <- c(paste0("pval.", i), paste0("bhp.", i), paste0("rank.", i), paste0("estci.",i))
}

int2 <- tbl_int2[[1]][,c("Name", "chr", "UCSC_RefGene_Name", "estci.1", "bhp.1", "rank.1")]

for (i in 2:6) {
   int2 <- merge(int2, tbl_int2[[i]][,c(1,11,8,10)], by="Name", all=T)
}

int2 <- int2[order(int2$rank.1),]
int2[,grepl("bhp", names(int2))] <- lapply(int2[,grepl("bhp", names(int2))], function(x) pvalfn(x))
kable(int2[,ptbnms], row.names=F, col.names=ptlabs, caption="Top 10 Probes by P Value for Tortoiseshell in Short-Haired", digits=2)


## Short-Haired in Tabby ##

list3 <- list(bmiq.nocb1[[9]], bmiq.nocb2[[9]], bmiq.scb1[[9]], bmiq.scb2[[9]], bmiq.ucb1[[9]], bmiq.ucb2[[9]])

int_bmi3 <- as.vector(sapply(list3, function(x) cbind(x$Name[c(1:10)])))
int_bmi3 <- subset(int_bmi3, !duplicated(int_bmi3))  # 16

for (i in 1:length(list3))  {  list3[[i]]$rank <- c(1:nrow(list3[[i]])) }
tbl_int3 <- lapply(list3, function(x) subset(x, x$Name %in% int_bmi3))

for (i in 1:length(tbl_int3)) { 
   tbl_int3[[i]]$estci <- with(tbl_int3[[i]], paste0(sprintf("%.2f", logFC), " (", sprintf("%.2f", CI.L), ", ",
                                                     sprintf("%.2f", CI.R), ")"))
      }

for (i in 1:length(tbl_int3)) { 
   names(tbl_int3[[i]])[c(7,8,10,11)] <- c(paste0("pval.", i), paste0("bhp.", i), paste0("rank.", i), paste0("estci.",i))
}

int3 <- tbl_int3[[1]][,c("Name", "chr", "UCSC_RefGene_Name", "estci.1", "bhp.1", "rank.1")]

for (i in 2:6) {
   int3 <- merge(int3, tbl_int3[[i]][,c(1,11,8,10)], by="Name", all=T)
}

int3 <- int3[order(int3$rank.1),]
int3[,grepl("bhp", names(int3))] <- lapply(int3[,grepl("bhp", names(int3))], function(x) pvalfn(x))
kable(int3[,ptbnms], row.names=F, col.names=ptlabs, caption="Top 10 Probes by P Value for Short-Haired in Tabby", digits=2)


## Short-Haired in Tortoiseshell ##

list4 <- list(bmiq.nocb1[[11]], bmiq.nocb2[[11]], bmiq.scb1[[11]], bmiq.scb2[[11]], bmiq.ucb1[[11]], bmiq.ucb2[[11]])

int_bmi4 <- as.vector(sapply(list4, function(x) cbind(x$Name[c(1:10)])))
int_bmi4 <- subset(int_bmi4, !duplicated(int_bmi4))  # 16

for (i in 1:length(list4))  {  list4[[i]]$rank <- c(1:nrow(list4[[i]])) }
tbl_int4 <- lapply(list4, function(x) subset(x, x$Name %in% int_bmi4))

for (i in 1:length(tbl_int4)) { 
   tbl_int4[[i]]$estci <- with(tbl_int4[[i]], paste0(sprintf("%.2f", logFC), " (", sprintf("%.2f", CI.L), ", ",
                                                     sprintf("%.2f", CI.R), ")"))
      }

for (i in 1:length(tbl_int4)) { 
   names(tbl_int4[[i]])[c(7,8,10,11)] <- c(paste0("pval.", i), paste0("bhp.", i), paste0("rank.", i), paste0("estci.",i))
}

int4 <- tbl_int4[[1]][,c("Name", "chr", "UCSC_RefGene_Name", "estci.1", "bhp.1", "rank.1")]

for (i in 2:6) {
   int4 <- merge(int4, tbl_int4[[i]][,c(1,11,8,10)], by="Name", all=T)
}

int4 <- int4[order(int4$rank.1),]
int4[,grepl("bhp", names(int4))] <- lapply(int4[,grepl("bhp", names(int4))], function(x) pvalfn(x))
kable(int4[,ptbnms], row.names=F, col.names=ptlabs, caption="Top 10 Probes by P Value for Short-Haired in Tortoiseshell", digits=2)


#-----------------------------#
#  Top 10 by log Fold Change  #
#-----------------------------#

ltbnms <- c("Name", "chr", "UCSC_RefGene_Name", "estci.1", "bhp.1", "rank.1", "estci.2", "bhp.2", "rank.2", "estci.3", "bhp.3", "rank.3",
             "estci.4", "bhp.4", "rank.4", "estci.5", "bhp.5", "rank.5", "estci.6", "bhp.6", "rank.6")
ltlabs <- c("Probe", "chr", "UCSC RefGene", "logFC noCB post", "BH p noCB post", "Rank noCB post", "LogFC noCB pre", "BH p noCB pre",
            "Rank noCB pre", "logFC sCB post", "BH p sCB post", "Rank sCB post", "logFC sCB pre", "BH p sCB pre", "Rank sCB pre",
            "logFC uCB post", "BH p uCB post", "Rank uCB post", "logFC uCB pre", "BH p uCB pre", "Rank uCB pre")

## Tortoiseshell in Long-Haired ##

list1 <- list(bmiq.nocb1[[4]], bmiq.nocb2[[4]], bmiq.scb1[[4]], bmiq.scb2[[4]], bmiq.ucb1[[4]], bmiq.ucb2[[4]])

int_bmi1 <- as.vector(sapply(list1, function(x) cbind(x$Name[c(1:10)])))
int_bmi1 <- subset(int_bmi1, !duplicated(int_bmi1))  # 14

for (i in 1:length(list1))  {  list1[[i]]$rank <- c(1:nrow(list1[[i]])) }
tbl_int1 <- lapply(list1, function(x) subset(x, x$Name %in% int_bmi1))
for (i in 1:length(tbl_int1)) { 
   tbl_int1[[i]]$estci <- with(tbl_int1[[i]], paste0(sprintf("%.2f", logFC), " (", sprintf("%.2f", CI.L), ", ",
                                                     sprintf("%.2f", CI.R), ")"))
}

for (i in 1:length(tbl_int1)) { 
   names(tbl_int1[[i]])[c(7,8,9,10)] <- c(paste0("pval.", i), paste0("bhp.", i), paste0("rank.", i), paste0("estci.",i))
}

int1 <- tbl_int1[[1]][,c("Name", "chr", "UCSC_RefGene_Name", "estci.1", "bhp.1", "rank.1")]
for (i in 2:6) {
   int1 <- merge(int1, tbl_int1[[i]][,c(1,10,8,9)], by="Name", all=T)
}

int1 <- int1[order(int1$rank.1),]
kable(int1[,ltbnms], row.names=F, col.names=ltlabs, caption="Top 10 Probes by logFC for Tortoiseshell in Long-Haired", digits=2)

## Tortoiseshell in Short-Haired ##

list2 <- list(bmiq.nocb1[[6]], bmiq.nocb2[[6]], bmiq.scb1[[6]], bmiq.scb2[[6]], bmiq.ucb1[[6]], bmiq.ucb2[[6]])

int_bmi2 <- as.vector(sapply(list2, function(x) cbind(x$Name[c(1:10)])))
int_bmi2 <- subset(int_bmi2, !duplicated(int_bmi2))

for (i in 1:length(list2))  {  list2[[i]]$rank <- c(1:nrow(list2[[i]])) }
tbl_int2 <- lapply(list2, function(x) subset(x, x$Name %in% int_bmi2))
for (i in 1:length(tbl_int2)) { 
   tbl_int2[[i]]$estci <- with(tbl_int2[[i]], paste0(sprintf("%.2f", logFC), " (", sprintf("%.2f", CI.L), ", ",
                                                     sprintf("%.2f", CI.R), ")"))
}

for (i in 1:length(tbl_int2)) { 
   names(tbl_int2[[i]])[c(7,8,9,10)] <- c(paste0("pval.", i), paste0("bhp.", i), paste0("rank.", i), paste0("estci.",i))
}

int2 <- tbl_int2[[1]][,c("Name", "chr", "UCSC_RefGene_Name", "estci.1", "bhp.1", "rank.1")]
for (i in 2:6) {
   int2 <- merge(int2, tbl_int2[[i]][,c(1,10,8,9)], by="Name", all=T)
}

int2 <- int2[order(int2$rank.1),]
kable(int2[,ltbnms], row.names=F, col.names=ltlabs, caption="Top 10 Probes by logFC for Tortoiseshell in Short-Haired", digits=2)


## Short-Haired in Tabby ##

list3 <- list(bmiq.nocb1[[10]], bmiq.nocb2[[10]], bmiq.scb1[[10]], bmiq.scb2[[10]], bmiq.ucb1[[10]], bmiq.ucb2[[10]])

int_bmi3 <- as.vector(sapply(list3, function(x) cbind(x$Name[c(1:10)])))
int_bmi3 <- subset(int_bmi3, !duplicated(int_bmi3))

for (i in 1:length(list3))  {  list3[[i]]$rank <- c(1:nrow(list3[[i]])) }
tbl_int3 <- lapply(list3, function(x) subset(x, x$Name %in% int_bmi3))
for (i in 1:length(tbl_int3)) { 
   tbl_int3[[i]]$estci <- with(tbl_int3[[i]], paste0(sprintf("%.2f", logFC), " (", sprintf("%.2f", CI.L), ", ",
                                                     sprintf("%.2f", CI.R), ")"))
}

for (i in 1:length(tbl_int3)) { 
   names(tbl_int3[[i]])[c(7,8,9,10)] <- c(paste0("pval.", i), paste0("bhp.", i), paste0("rank.", i), paste0("estci.",i))
}

int3 <- tbl_int3[[1]][,c("Name", "chr", "UCSC_RefGene_Name", "estci.1", "bhp.1", "rank.1")]
for (i in 2:6) {
   int3 <- merge(int3, tbl_int3[[i]][,c(1,10,8,9)], by="Name", all=T)
}

int3 <- int3[order(int3$rank.1),]
kable(int3[,ltbnms], row.names=F, col.names=ltlabs, caption="Top 10 Probes by logFC for Short-Haired in Tabby", digits=2)


## Short-Haired in Tortoiseshell ##

list4 <- list(bmiq.nocb1[[12]], bmiq.nocb2[[12]], bmiq.scb1[[12]], bmiq.scb2[[12]], bmiq.ucb1[[12]], bmiq.ucb2[[12]])

int_bmi4 <- as.vector(sapply(list4, function(x) cbind(x$Name[c(1:10)])))
int_bmi4 <- subset(int_bmi4, !duplicated(int_bmi4))

for (i in 1:length(list4))  {  list4[[i]]$rank <- c(1:nrow(list4[[i]])) }
tbl_int4 <- lapply(list4, function(x) subset(x, x$Name %in% int_bmi4))
for (i in 1:length(tbl_int4)) { 
   tbl_int4[[i]]$estci <- with(tbl_int4[[i]], paste0(sprintf("%.2f", logFC), " (", sprintf("%.2f", CI.L), ", ",
                                                     sprintf("%.2f", CI.R), ")"))
}

for (i in 1:length(tbl_int4)) { 
   names(tbl_int4[[i]])[c(7,8,9,10)] <- c(paste0("pval.", i), paste0("bhp.", i), paste0("rank.", i), paste0("estci.",i))
}

int4 <- tbl_int4[[1]][,c("Name", "chr", "UCSC_RefGene_Name", "estci.1", "bhp.1", "rank.1")]
for (i in 2:6) {
   int4 <- merge(int4, tbl_int4[[i]][,c(1,10,8,9)], by="Name", all=T)
}

int4 <- int4[order(int4$rank.1),]
kable(int4[,ltbnms], row.names=F, col.names=ltlabs, caption="Top 10 Probes by logFC for Short-Haired in Tortoiseshell", digits=2)


#----------------------------------------------------------#
#  Compare distributions of p values and log Fold Changes  #
#----------------------------------------------------------#

list1 <- list(bmiq.nocb1[[3]], bmiq.nocb2[[3]], bmiq.scb1[[3]], bmiq.scb2[[3]], bmiq.ucb1[[3]], bmiq.ucb2[[3]])

int1p <- list1[[1]][,c("Name", "logFC", "P.Value")]
for (i in c(2:6)) { 
   int1p <- merge(int1p, list1[[i]][,c("Name", "logFC", "P.Value")], by="Name")
}

names(int1p) <- c("Name", paste0(rep(c("logFC.", "pval."), 6), rep(c(1:6), each=2)))
                  
int1pl <- reshape(int1p, varying=list(paste0("pval.", c(1:6)), paste0("logFC.", c(1:6))),
                  v.names=c("pval", "logFC"), timevar="dat", idvar="Name", direction="long")

int1pl$batch.meth <- with(int1pl, ifelse(dat %in% c(1,2), 1, ifelse(dat %in% c(3,4), 2, 3)))
   int1pl$batch.meth <- factor(int1pl$batch.meth, levels=c(1,2,3), labels=c("NoCB", "sCB", "uCB"))
int1pl$filt.meth <- with(int1pl, ifelse(dat %in% c(1,3,5), 1, 2))
   int1pl$filt.meth <- factor(int1pl$filt.meth, levels=c(1,2), labels=c("Post", "Pre"))

kable(summaryBy(pval ~ filt.meth + batch.meth, data=int1pl, FUN=summary), row.names=F, digits=2,
      caption="Tortoiseshell in Long-Haired: P Value Distribution")

ggplot(aes(x=pval, y=batch.meth, col=batch.meth), data=int1pl) + geom_boxplot() +
   scale_color_viridis(discrete=T, begin=0, end=1) + theme(legend.position="none") +
   labs(x="Unadjusted p value", y="", title="Tortoiseshell in Long-Haired") +
   facet_wrap(~ filt.meth)

kable(summaryBy(logFC ~ filt.meth + batch.meth, data=int1pl, FUN=summary), row.names=F, digits=2,
      caption="Tortoiseshell in Long-Haired: logFC Distribution")

ggplot(aes(x=logFC, y=batch.meth, col=batch.meth), data=int1pl) + geom_boxplot() +
   scale_color_viridis(discrete=T, begin=0, end=1) + theme(legend.position="none") +
   labs(x="Log2 Fold Change", y="", title="Tortoiseshell in Long-Haired") +
   facet_wrap(~filt.meth)


# Tortoiseshell in Short-Haired

list2 <- list(bmiq.nocb1[[5]], bmiq.nocb2[[5]], bmiq.scb1[[5]], bmiq.scb2[[5]], bmiq.ucb1[[5]], bmiq.ucb2[[5]])

int2p <- list2[[1]][,c("Name", "logFC", "P.Value")]
for (i in c(2:6)) { 
   int2p <- merge(int2p, list2[[i]][,c("Name", "logFC", "P.Value")], by="Name")
}

names(int2p) <- c("Name", paste0(rep(c("logFC.", "pval."), 6), rep(c(1:6), each=2)))
                  
int2pl <- reshape(int2p, varying=list(paste0("pval.", c(1:6)), paste0("logFC.", c(1:6))),
                  v.names=c("pval", "logFC"), timevar="dat", idvar="Name", direction="long")

int2pl$batch.meth <- with(int2pl, ifelse(dat %in% c(1,2), 1, ifelse(dat %in% c(3,4), 2, 3)))
   int2pl$batch.meth <- factor(int2pl$batch.meth, levels=c(1,2,3), labels=c("NoCB", "sCB", "uCB"))
int2pl$filt.meth <- with(int2pl, ifelse(dat %in% c(1,3,5), 1, 2))
   int2pl$filt.meth <- factor(int2pl$filt.meth, levels=c(1,2), labels=c("Post", "Pre"))

kable(summaryBy(pval ~ filt.meth + batch.meth, data=int2pl, FUN=summary), row.names=F, digits=2,
      caption="Tortoiseshell in Short-Haired: P Value Distribution")

ggplot(aes(x=pval, y=batch.meth, col=batch.meth), data=int2pl) + geom_boxplot() +
   scale_color_viridis(discrete=T, begin=0, end=1) + theme(legend.position="none") +
   labs(x="Unadjusted p value", y="", title="Tortoiseshell in Short-Haired") +
   facet_wrap(~ filt.meth)

kable(summaryBy(logFC ~ filt.meth + batch.meth, data=int2pl, FUN=summary), row.names=F, digits=2,
      caption="Tortoiseshell in Short-Haired: logFC Distribution")

ggplot(aes(x=logFC, y=batch.meth, col=batch.meth), data=int2pl) + geom_boxplot() +
   scale_color_viridis(discrete=T, begin=0, end=1) + theme(legend.position="none") +
   labs(x="Log2 Fold Change", y="", title="Tortoiseshell in Short-Haired") +
   facet_wrap(~filt.meth)

## Short-Haired in Tabby ##

list3 <- list(bmiq.nocb1[[9]], bmiq.nocb2[[9]], bmiq.scb1[[9]], bmiq.scb2[[9]], bmiq.ucb1[[9]], bmiq.ucb2[[9]])

int3p <- list3[[1]][,c("Name", "logFC", "P.Value")]
for (i in c(2:6)) { 
   int3p <- merge(int3p, list3[[i]][,c("Name", "logFC", "P.Value")], by="Name")
}

names(int3p) <- c("Name", paste0(rep(c("logFC.", "pval."), 6), rep(c(1:6), each=2)))
                  
int3pl <- reshape(int3p, varying=list(paste0("pval.", c(1:6)), paste0("logFC.", c(1:6))),
                  v.names=c("pval", "logFC"), timevar="dat", idvar="Name", direction="long")

int3pl$batch.meth <- with(int3pl, ifelse(dat %in% c(1,2), 1, ifelse(dat %in% c(3,4), 2, 3)))
   int3pl$batch.meth <- factor(int3pl$batch.meth, levels=c(1,2,3), labels=c("NoCB", "sCB", "uCB"))
int3pl$filt.meth <- with(int3pl, ifelse(dat %in% c(1,3,5), 1, 2))
   int3pl$filt.meth <- factor(int3pl$filt.meth, levels=c(1,2), labels=c("Post", "Pre"))

kable(summaryBy(pval ~ filt.meth + batch.meth, data=int3pl, FUN=summary), row.names=F, digits=2,
      caption="Short-Haired in Tabby: P Value Distribution")

ggplot(aes(x=pval, y=batch.meth, col=batch.meth), data=int3pl) + geom_boxplot() +
   scale_color_viridis(discrete=T, begin=0, end=1) + theme(legend.position="none") +
   labs(x="Unadjusted p value", y="", title="Short-Haired in Tabby") +
   facet_wrap(~ filt.meth)

kable(summaryBy(logFC ~ filt.meth + batch.meth, data=int3pl, FUN=summary), row.names=F, digits=2,
      caption="Short-Haired in Tabby: logFC Distribution")

ggplot(aes(x=logFC, y=batch.meth, col=batch.meth), data=int3pl) + geom_boxplot() +
   scale_color_viridis(discrete=T, begin=0, end=1) + theme(legend.position="none") +
   labs(x="Log2 Fold Change", y="", title="Short-Haired in Tabby") +
   facet_wrap(~filt.meth)

## Short-Haired in Tortoiseshell ##

list4 <- list(bmiq.nocb1[[11]], bmiq.nocb2[[11]], bmiq.scb1[[11]], bmiq.scb2[[11]], bmiq.ucb1[[11]], bmiq.ucb2[[11]])

int4p <- list4[[1]][,c("Name", "logFC", "P.Value")]
for (i in c(2:6)) { 
   int4p <- merge(int4p, list4[[i]][,c("Name", "logFC", "P.Value")], by="Name")
}

names(int4p) <- c("Name", paste0(rep(c("logFC.", "pval."), 6), rep(c(1:6), each=2)))
                  
int4pl <- reshape(int4p, varying=list(paste0("pval.", c(1:6)), paste0("logFC.", c(1:6))),
                  v.names=c("pval", "logFC"), timevar="dat", idvar="Name", direction="long")

int4pl$batch.meth <- with(int4pl, ifelse(dat %in% c(1,2), 1, ifelse(dat %in% c(3,4), 2, 3)))
   int4pl$batch.meth <- factor(int4pl$batch.meth, levels=c(1,2,3), labels=c("NoCB", "sCB", "uCB"))
int4pl$filt.meth <- with(int4pl, ifelse(dat %in% c(1,3,5), 1, 2))
   int4pl$filt.meth <- factor(int4pl$filt.meth, levels=c(1,2), labels=c("Post", "Pre"))

kable(summaryBy(pval ~ filt.meth + batch.meth, data=int4pl, FUN=summary), row.names=F, digits=2,
      caption="Short-Haired in Tortoiseshell: P Value Distribution")

ggplot(aes(x=pval, y=batch.meth, col=batch.meth), data=int4pl) + geom_boxplot() +
   scale_color_viridis(discrete=T, begin=0, end=1) + theme(legend.position="none") +
   labs(x="Unadjusted p value", y="", title="Short-Haired in Tortoiseshell") +
   facet_wrap(~ filt.meth)

kable(summaryBy(logFC ~ filt.meth + batch.meth, data=int4pl, FUN=summary), row.names=F, digits=2,
      caption="Short-Haired in Tortoiseshell: logFC Distribution")

ggplot(aes(x=logFC, y=batch.meth, col=batch.meth), data=int4pl) + geom_boxplot() +
   scale_color_viridis(discrete=T, begin=0, end=1) + theme(legend.position="none") +
   labs(x="Log2 Fold Change", y="", title="Short-Haired in Tortoiseshell") +
   facet_wrap(~filt.meth)


rm(list1, list2, list3, list4, int1p, int1pl, int2p, int2pl, int3p, int3pl, int4p, int4pl,
   bmiq.nocb1, bmiq.nocb2, bmiq.scb1, bmiq.scb2, bmiq.ucb1, bmiq.ucb2, int1, int2, int3, int4,
   int_bmi1, int_bmi2, int_bmi3, int_bmi4, tbl_int1, tbl_int2, tbl_int3, tbl_int4)

```


## SWAN Data

``` {r swanfilt, results="asis", eval=F}

swan.nocb1 <- readRDS(file.path(datpath, "Model Fit Results/Methods Comparison/Probe Rankings/swan.nocb.fake.m3.RDS"))
swan.nocb2 <- readRDS(file.path(datpath, "Model Fit Results/Methods Comparison/Probe Rankings/swan.nocb.fake.m3.filt.RDS"))

swan.scb1 <- readRDS(file.path(datpath, "Model Fit Results/Methods Comparison/Probe Rankings/swan.scb.fake.m3.RDS"))
swan.scb2 <- readRDS(file.path(datpath, "Model Fit Results/Methods Comparison/Probe Rankings/swan.scb.fake.m3.filt.RDS"))

swan.ucb1 <- readRDS(file.path(datpath, "Model Fit Results/Methods Comparison/Probe Rankings/swan.ucb.fake.m3.RDS"))
swan.ucb2 <- readRDS(file.path(datpath, "Model Fit Results/Methods Comparison/Probe Rankings/swan.ucb.fake.m3.filt.RDS"))

#--------------------------------------------------------------------------------------------------------------------------------#
#                                                                                                                                #
#  Compare top 10 tables between post-filtered and pre-filtered data models (and also between different batch handling methods)  #
#                                                                                                                                #
#--------------------------------------------------------------------------------------------------------------------------------#

#-----------------------#
#   Top 10 by P Value   #
#-----------------------#

ptbnms <- c("Name", "chr", "UCSC_RefGene_Name", "bhp.1", "rank.1", "bhp.2", "rank.2", "bhp.3", "rank.3",
              "bhp.4", "rank.4", "bhp.5", "rank.5", "bhp.6", "rank.6")
ptlabs <- c("Probe", "chr", "UCSC RefGene", "BH p noCB post", "Rank noCB post", "BH p noCB pre", "Rank noCB pre",
                               "BH p sCB post", "Rank sCB post", "BH p sCB pre", "Rank sCB pre", "BH p uCB post", "Rank uCB post",
                               "BH p uCB pre", "Rank uCB pre")
## Tortoiseshell in Long-Haired ##

list1 <- list(swan.nocb1[[3]], swan.nocb2[[3]], swan.scb1[[3]], swan.scb2[[3]], swan.ucb1[[3]], swan.ucb2[[3]])

int_bmi1 <- as.vector(sapply(list1, function(x) cbind(x$Name[c(1:10)])))
int_bmi1 <- subset(int_bmi1, !duplicated(int_bmi1))  # 14

for (i in 1:length(list1))  {  list1[[i]]$rank <- c(1:nrow(list1[[i]])) }
tbl_int1 <- lapply(list1, function(x) subset(x, x$Name %in% int_bmi1))
for (i in 1:length(tbl_int1)) { 
   tbl_int1[[i]]$estci <- with(tbl_int1[[i]], paste0(sprintf("%.2f", logFC), " (", sprintf("%.2f", CI.L), ", ",
                                                     sprintf("%.2f", CI.R), ")"))
      }

for (i in 1:length(tbl_int1)) { 
   names(tbl_int1[[i]])[c(7,8,10,11)] <- c(paste0("pval.", i), paste0("bhp.", i), paste0("rank.", i), paste0("estci.",i))
}

int1 <- tbl_int1[[1]][,c("Name", "chr", "UCSC_RefGene_Name", "estci.1", "bhp.1", "rank.1")]
for (i in 2:6) {
   int1 <- merge(int1, tbl_int1[[i]][,c(1,11,8,10)], by="Name", all=T)
}

int1 <- int1[order(int1$rank.1),]
int1[,grepl("bhp", names(int1))] <- lapply(int1[,grepl("bhp", names(int1))], function(x) pvalfn(x))
kable(int1[,ptbnms], row.names=F, col.names=ptlabs,
      caption="Top 10 Probes by P Value for Tortoiseshell in Long-Haired", digits=2)

## Tortoiseshell in Short-Haired ##

list2 <- list(swan.nocb1[[5]], swan.nocb2[[5]], swan.scb1[[5]], swan.scb2[[5]], swan.ucb1[[5]], swan.ucb2[[5]])

int_bmi2 <- as.vector(sapply(list2, function(x) cbind(x$Name[c(1:10)])))
int_bmi2 <- subset(int_bmi2, !duplicated(int_bmi2))  # 16

for (i in 1:length(list2))  {  list2[[i]]$rank <- c(1:nrow(list2[[i]])) }
tbl_int2 <- lapply(list2, function(x) subset(x, x$Name %in% int_bmi2))

for (i in 1:length(tbl_int2)) { 
   tbl_int2[[i]]$estci <- with(tbl_int2[[i]], paste0(sprintf("%.2f", logFC), " (", sprintf("%.2f", CI.L), ", ",
                                                     sprintf("%.2f", CI.R), ")"))
      }

for (i in 1:length(tbl_int2)) { 
   names(tbl_int2[[i]])[c(7,8,10,11)] <- c(paste0("pval.", i), paste0("bhp.", i), paste0("rank.", i), paste0("estci.",i))
}

int2 <- tbl_int2[[1]][,c("Name", "chr", "UCSC_RefGene_Name", "estci.1", "bhp.1", "rank.1")]

for (i in 2:6) {
   int2 <- merge(int2, tbl_int2[[i]][,c(1,11,8,10)], by="Name", all=T)
}

int2 <- int2[order(int2$rank.1),]
int2[,grepl("bhp", names(int2))] <- lapply(int2[,grepl("bhp", names(int2))], function(x) pvalfn(x))
kable(int2[,ptbnms], row.names=F, col.names=ptlabs, caption="Top 10 Probes by P Value for Tortoiseshell in Short-Haired", digits=2)


## Short-Haired in Tabby ##

list3 <- list(swan.nocb1[[9]], swan.nocb2[[9]], swan.scb1[[9]], swan.scb2[[9]], swan.ucb1[[9]], swan.ucb2[[9]])

int_bmi3 <- as.vector(sapply(list3, function(x) cbind(x$Name[c(1:10)])))
int_bmi3 <- subset(int_bmi3, !duplicated(int_bmi3))  # 16

for (i in 1:length(list3))  {  list3[[i]]$rank <- c(1:nrow(list3[[i]])) }
tbl_int3 <- lapply(list3, function(x) subset(x, x$Name %in% int_bmi3))

for (i in 1:length(tbl_int3)) { 
   tbl_int3[[i]]$estci <- with(tbl_int3[[i]], paste0(sprintf("%.2f", logFC), " (", sprintf("%.2f", CI.L), ", ",
                                                     sprintf("%.2f", CI.R), ")"))
      }

for (i in 1:length(tbl_int3)) { 
   names(tbl_int3[[i]])[c(7,8,10,11)] <- c(paste0("pval.", i), paste0("bhp.", i), paste0("rank.", i), paste0("estci.",i))
}

int3 <- tbl_int3[[1]][,c("Name", "chr", "UCSC_RefGene_Name", "estci.1", "bhp.1", "rank.1")]

for (i in 2:6) {
   int3 <- merge(int3, tbl_int3[[i]][,c(1,11,8,10)], by="Name", all=T)
}

int3 <- int3[order(int3$rank.1),]
int3[,grepl("bhp", names(int3))] <- lapply(int3[,grepl("bhp", names(int3))], function(x) pvalfn(x))
kable(int3[,ptbnms], row.names=F, col.names=ptlabs, caption="Top 10 Probes by P Value for Short-Haired in Tabby", digits=2)


## Short-Haired in Tortoiseshell ##

list4 <- list(swan.nocb1[[11]], swan.nocb2[[11]], swan.scb1[[11]], swan.scb2[[11]], swan.ucb1[[11]], swan.ucb2[[11]])

int_bmi4 <- as.vector(sapply(list4, function(x) cbind(x$Name[c(1:10)])))
int_bmi4 <- subset(int_bmi4, !duplicated(int_bmi4))  # 16

for (i in 1:length(list4))  {  list4[[i]]$rank <- c(1:nrow(list4[[i]])) }
tbl_int4 <- lapply(list4, function(x) subset(x, x$Name %in% int_bmi4))

for (i in 1:length(tbl_int4)) { 
   tbl_int4[[i]]$estci <- with(tbl_int4[[i]], paste0(sprintf("%.2f", logFC), " (", sprintf("%.2f", CI.L), ", ",
                                                     sprintf("%.2f", CI.R), ")"))
      }

for (i in 1:length(tbl_int4)) { 
   names(tbl_int4[[i]])[c(7,8,10,11)] <- c(paste0("pval.", i), paste0("bhp.", i), paste0("rank.", i), paste0("estci.",i))
}

int4 <- tbl_int4[[1]][,c("Name", "chr", "UCSC_RefGene_Name", "estci.1", "bhp.1", "rank.1")]

for (i in 2:6) {
   int4 <- merge(int4, tbl_int4[[i]][,c(1,11,8,10)], by="Name", all=T)
}

int4 <- int4[order(int4$rank.1),]
int4[,grepl("bhp", names(int4))] <- lapply(int4[,grepl("bhp", names(int4))], function(x) pvalfn(x))
kable(int4[,ptbnms], row.names=F, col.names=ptlabs, caption="Top 10 Probes by P Value for Short-Haired in Tortoiseshell", digits=2)


#-----------------------------#
#  Top 10 by log Fold Change  #
#-----------------------------#

ltbnms <- c("Name", "chr", "UCSC_RefGene_Name", "estci.1", "bhp.1", "rank.1", "estci.2", "bhp.2", "rank.2", "estci.3", "bhp.3", "rank.3",
             "estci.4", "bhp.4", "rank.4", "estci.5", "bhp.5", "rank.5", "estci.6", "bhp.6", "rank.6")
ltlabs <- c("Probe", "chr", "UCSC RefGene", "logFC noCB post", "BH p noCB post", "Rank noCB post", "LogFC noCB pre", "BH p noCB pre",
            "Rank noCB pre", "logFC sCB post", "BH p sCB post", "Rank sCB post", "logFC sCB pre", "BH p sCB pre", "Rank sCB pre",
            "logFC uCB post", "BH p uCB post", "Rank uCB post", "logFC uCB pre", "BH p uCB pre", "Rank uCB pre")

## Tortoiseshell in Long-Haired ##

list1 <- list(swan.nocb1[[4]], swan.nocb2[[4]], swan.scb1[[4]], swan.scb2[[4]], swan.ucb1[[4]], swan.ucb2[[4]])

int_bmi1 <- as.vector(sapply(list1, function(x) cbind(x$Name[c(1:10)])))
int_bmi1 <- subset(int_bmi1, !duplicated(int_bmi1))  # 14

for (i in 1:length(list1))  {  list1[[i]]$rank <- c(1:nrow(list1[[i]])) }
tbl_int1 <- lapply(list1, function(x) subset(x, x$Name %in% int_bmi1))
for (i in 1:length(tbl_int1)) { 
   tbl_int1[[i]]$estci <- with(tbl_int1[[i]], paste0(sprintf("%.2f", logFC), " (", sprintf("%.2f", CI.L), ", ",
                                                     sprintf("%.2f", CI.R), ")"))
}

for (i in 1:length(tbl_int1)) { 
   names(tbl_int1[[i]])[c(7,8,9,10)] <- c(paste0("pval.", i), paste0("bhp.", i), paste0("rank.", i), paste0("estci.",i))
}

int1 <- tbl_int1[[1]][,c("Name", "chr", "UCSC_RefGene_Name", "estci.1", "bhp.1", "rank.1")]
for (i in 2:6) {
   int1 <- merge(int1, tbl_int1[[i]][,c(1,10,8,9)], by="Name", all=T)
}

int1 <- int1[order(int1$rank.1),]
kable(int1[,ltbnms], row.names=F, col.names=ltlabs, caption="Top 10 Probes by logFC for Tortoiseshell in Long-Haired", digits=2)


## Tortoiseshell in Short-Haired ##

list2 <- list(swan.nocb1[[6]], swan.nocb2[[6]], swan.scb1[[6]], swan.scb2[[6]], swan.ucb1[[6]], swan.ucb2[[6]])

int_bmi2 <- as.vector(sapply(list2, function(x) cbind(x$Name[c(1:10)])))
int_bmi2 <- subset(int_bmi2, !duplicated(int_bmi2))

for (i in 1:length(list2))  {  list2[[i]]$rank <- c(1:nrow(list2[[i]])) }
tbl_int2 <- lapply(list2, function(x) subset(x, x$Name %in% int_bmi2))
for (i in 1:length(tbl_int2)) { 
   tbl_int2[[i]]$estci <- with(tbl_int2[[i]], paste0(sprintf("%.2f", logFC), " (", sprintf("%.2f", CI.L), ", ",
                                                     sprintf("%.2f", CI.R), ")"))
}

for (i in 1:length(tbl_int2)) { 
   names(tbl_int2[[i]])[c(7,8,9,10)] <- c(paste0("pval.", i), paste0("bhp.", i), paste0("rank.", i), paste0("estci.",i))
}

int2 <- tbl_int2[[1]][,c("Name", "chr", "UCSC_RefGene_Name", "estci.1", "bhp.1", "rank.1")]
for (i in 2:6) {
   int2 <- merge(int2, tbl_int2[[i]][,c(1,10,8,9)], by="Name", all=T)
}

int2 <- int2[order(int2$rank.1),]
kable(int2[,ltbnms], row.names=F, col.names=ltlabs, caption="Top 10 Probes by logFC for Tortoiseshell in Short-Haired", digits=2)


## Short-Haired in Tabby ##

list3 <- list(swan.nocb1[[10]], swan.nocb2[[10]], swan.scb1[[10]], swan.scb2[[10]], swan.ucb1[[10]], swan.ucb2[[10]])

int_bmi3 <- as.vector(sapply(list3, function(x) cbind(x$Name[c(1:10)])))
int_bmi3 <- subset(int_bmi3, !duplicated(int_bmi3))

for (i in 1:length(list3))  {  list3[[i]]$rank <- c(1:nrow(list3[[i]])) }
tbl_int3 <- lapply(list3, function(x) subset(x, x$Name %in% int_bmi3))
for (i in 1:length(tbl_int3)) { 
   tbl_int3[[i]]$estci <- with(tbl_int3[[i]], paste0(sprintf("%.2f", logFC), " (", sprintf("%.2f", CI.L), ", ",
                                                     sprintf("%.2f", CI.R), ")"))
}

for (i in 1:length(tbl_int3)) { 
   names(tbl_int3[[i]])[c(7,8,9,10)] <- c(paste0("pval.", i), paste0("bhp.", i), paste0("rank.", i), paste0("estci.",i))
}

int3 <- tbl_int3[[1]][,c("Name", "chr", "UCSC_RefGene_Name", "estci.1", "bhp.1", "rank.1")]
for (i in 2:6) {
   int3 <- merge(int3, tbl_int3[[i]][,c(1,10,8,9)], by="Name", all=T)
}

int3 <- int3[order(int3$rank.1),]
kable(int3[,ltbnms], row.names=F, col.names=ltlabs, caption="Top 10 Probes by logFC for Short-Haired in Tabby", digits=2)


## Short-Haired in Tortoiseshell ##

list4 <- list(swan.nocb1[[12]], swan.nocb2[[12]], swan.scb1[[12]], swan.scb2[[12]], swan.ucb1[[12]], swan.ucb2[[12]])

int_bmi4 <- as.vector(sapply(list4, function(x) cbind(x$Name[c(1:10)])))
int_bmi4 <- subset(int_bmi4, !duplicated(int_bmi4))

for (i in 1:length(list4))  {  list4[[i]]$rank <- c(1:nrow(list4[[i]])) }
tbl_int4 <- lapply(list4, function(x) subset(x, x$Name %in% int_bmi4))
for (i in 1:length(tbl_int4)) { 
   tbl_int4[[i]]$estci <- with(tbl_int4[[i]], paste0(sprintf("%.2f", logFC), " (", sprintf("%.2f", CI.L), ", ",
                                                     sprintf("%.2f", CI.R), ")"))
}

for (i in 1:length(tbl_int4)) { 
   names(tbl_int4[[i]])[c(7,8,9,10)] <- c(paste0("pval.", i), paste0("bhp.", i), paste0("rank.", i), paste0("estci.",i))
}

int4 <- tbl_int4[[1]][,c("Name", "chr", "UCSC_RefGene_Name", "estci.1", "bhp.1", "rank.1")]
for (i in 2:6) {
   int4 <- merge(int4, tbl_int4[[i]][,c(1,10,8,9)], by="Name", all=T)
}

int4 <- int4[order(int4$rank.1),]
kable(int4[,ltbnms], row.names=F, col.names=ltlabs, caption="Top 10 Probes by logFC for Short-Haired in Tortoiseshell", digits=2)


#----------------------------------------------------------#
#  Compare distributions of p values and log Fold Changes  #
#----------------------------------------------------------#

list1 <- list(swan.nocb1[[3]], swan.nocb2[[3]], swan.scb1[[3]], swan.scb2[[3]], swan.ucb1[[3]], swan.ucb2[[3]])

int1p <- list1[[1]][,c("Name", "logFC", "P.Value")]
for (i in c(2:6)) { 
   int1p <- merge(int1p, list1[[i]][,c("Name", "logFC", "P.Value")], by="Name")
}

names(int1p) <- c("Name", paste0(rep(c("logFC.", "pval."), 6), rep(c(1:6), each=2)))
                  
int1pl <- reshape(int1p, varying=list(paste0("pval.", c(1:6)), paste0("logFC.", c(1:6))),
                  v.names=c("pval", "logFC"), timevar="dat", idvar="Name", direction="long")

int1pl$batch.meth <- with(int1pl, ifelse(dat %in% c(1,2), 1, ifelse(dat %in% c(3,4), 2, 3)))
   int1pl$batch.meth <- factor(int1pl$batch.meth, levels=c(1,2,3), labels=c("NoCB", "sCB", "uCB"))
int1pl$filt.meth <- with(int1pl, ifelse(dat %in% c(1,3,5), 1, 2))
   int1pl$filt.meth <- factor(int1pl$filt.meth, levels=c(1,2), labels=c("Post", "Pre"))

kable(summaryBy(pval ~ filt.meth + batch.meth, data=int1pl, FUN=summary), row.names=F, digits=2,
      caption="Tortoiseshell in Long-Haired: P Value Distribution")

ggplot(aes(x=pval, y=batch.meth, col=batch.meth), data=int1pl) + geom_boxplot() +
   scale_color_viridis(discrete=T, begin=0, end=1) + theme(legend.position="none") +
   labs(x="Unadjusted p value", y="", title="Tortoiseshell in Long-Haired") +
   facet_wrap(~ filt.meth)

kable(summaryBy(logFC ~ filt.meth + batch.meth, data=int1pl, FUN=summary), row.names=F, digits=2,
      caption="Tortoiseshell in Long-Haired: logFC Distribution")

ggplot(aes(x=logFC, y=batch.meth, col=batch.meth), data=int1pl) + geom_boxplot() +
   scale_color_viridis(discrete=T, begin=0, end=1) + theme(legend.position="none") +
   labs(x="Log2 Fold Change", y="", title="Tortoiseshell in Long-Haired") +
   facet_wrap(~filt.meth)

# Tortoiseshell in Short-Haired

list2 <- list(swan.nocb1[[5]], swan.nocb2[[5]], swan.scb1[[5]], swan.scb2[[5]], swan.ucb1[[5]], swan.ucb2[[5]])

int2p <- list2[[1]][,c("Name", "logFC", "P.Value")]
for (i in c(2:6)) { 
   int2p <- merge(int2p, list2[[i]][,c("Name", "logFC", "P.Value")], by="Name")
}

names(int2p) <- c("Name", paste0(rep(c("logFC.", "pval."), 6), rep(c(1:6), each=2)))
                  
int2pl <- reshape(int2p, varying=list(paste0("pval.", c(1:6)), paste0("logFC.", c(1:6))),
                  v.names=c("pval", "logFC"), timevar="dat", idvar="Name", direction="long")

int2pl$batch.meth <- with(int2pl, ifelse(dat %in% c(1,2), 1, ifelse(dat %in% c(3,4), 2, 3)))
   int2pl$batch.meth <- factor(int2pl$batch.meth, levels=c(1,2,3), labels=c("NoCB", "sCB", "uCB"))
int2pl$filt.meth <- with(int2pl, ifelse(dat %in% c(1,3,5), 1, 2))
   int2pl$filt.meth <- factor(int2pl$filt.meth, levels=c(1,2), labels=c("Post", "Pre"))

kable(summaryBy(pval ~ filt.meth + batch.meth, data=int2pl, FUN=summary), row.names=F, digits=2,
      caption="Tortoiseshell in Short-Haired: P Value Distribution")

ggplot(aes(x=pval, y=batch.meth, col=batch.meth), data=int2pl) + geom_boxplot() +
   scale_color_viridis(discrete=T, begin=0, end=1) + theme(legend.position="none") +
   labs(x="Unadjusted p value", y="", title="Tortoiseshell in Short-Haired") +
   facet_wrap(~ filt.meth)

kable(summaryBy(logFC ~ filt.meth + batch.meth, data=int2pl, FUN=summary), row.names=F, digits=2,
      caption="Tortoiseshell in Short-Haired: logFC Distribution")

ggplot(aes(x=logFC, y=batch.meth, col=batch.meth), data=int2pl) + geom_boxplot() +
   scale_color_viridis(discrete=T, begin=0, end=1) + theme(legend.position="none") +
   labs(x="Log2 Fold Change", y="", title="Tortoiseshell in Short-Haired") +
   facet_wrap(~filt.meth)


## Short-Haired in Tabby ##

list3 <- list(swan.nocb1[[9]], swan.nocb2[[9]], swan.scb1[[9]], swan.scb2[[9]], swan.ucb1[[9]], swan.ucb2[[9]])

int3p <- list3[[1]][,c("Name", "logFC", "P.Value")]
for (i in c(2:6)) { 
   int3p <- merge(int3p, list3[[i]][,c("Name", "logFC", "P.Value")], by="Name")
}

names(int3p) <- c("Name", paste0(rep(c("logFC.", "pval."), 6), rep(c(1:6), each=2)))
                  
int3pl <- reshape(int3p, varying=list(paste0("pval.", c(1:6)), paste0("logFC.", c(1:6))),
                  v.names=c("pval", "logFC"), timevar="dat", idvar="Name", direction="long")

int3pl$batch.meth <- with(int3pl, ifelse(dat %in% c(1,2), 1, ifelse(dat %in% c(3,4), 2, 3)))
   int3pl$batch.meth <- factor(int3pl$batch.meth, levels=c(1,2,3), labels=c("NoCB", "sCB", "uCB"))
int3pl$filt.meth <- with(int3pl, ifelse(dat %in% c(1,3,5), 1, 2))
   int3pl$filt.meth <- factor(int3pl$filt.meth, levels=c(1,2), labels=c("Post", "Pre"))

kable(summaryBy(pval ~ filt.meth + batch.meth, data=int3pl, FUN=summary), row.names=F, digits=2,
      caption="Short-Haired in Tabby: P Value Distribution")

ggplot(aes(x=pval, y=batch.meth, col=batch.meth), data=int3pl) + geom_boxplot() +
   scale_color_viridis(discrete=T, begin=0, end=1) + theme(legend.position="none") +
   labs(x="Unadjusted p value", y="", title="Short-Haired in Tabby") +
   facet_wrap(~ filt.meth)

kable(summaryBy(logFC ~ filt.meth + batch.meth, data=int3pl, FUN=summary), row.names=F, digits=2,
      caption="Short-Haired in Tabby: logFC Distribution")

ggplot(aes(x=logFC, y=batch.meth, col=batch.meth), data=int3pl) + geom_boxplot() +
   scale_color_viridis(discrete=T, begin=0, end=1) + theme(legend.position="none") +
   labs(x="Log2 Fold Change", y="", title="Short-Haired in Tabby") +
   facet_wrap(~filt.meth)

## Short-Haired in Tortoiseshell ##

list4 <- list(swan.nocb1[[11]], swan.nocb2[[11]], swan.scb1[[11]], swan.scb2[[11]], swan.ucb1[[11]], swan.ucb2[[11]])

int4p <- list4[[1]][,c("Name", "logFC", "P.Value")]
for (i in c(2:6)) { 
   int4p <- merge(int4p, list4[[i]][,c("Name", "logFC", "P.Value")], by="Name")
}

names(int4p) <- c("Name", paste0(rep(c("logFC.", "pval."), 6), rep(c(1:6), each=2)))
                  
int4pl <- reshape(int4p, varying=list(paste0("pval.", c(1:6)), paste0("logFC.", c(1:6))),
                  v.names=c("pval", "logFC"), timevar="dat", idvar="Name", direction="long")

int4pl$batch.meth <- with(int4pl, ifelse(dat %in% c(1,2), 1, ifelse(dat %in% c(3,4), 2, 3)))
   int4pl$batch.meth <- factor(int4pl$batch.meth, levels=c(1,2,3), labels=c("NoCB", "sCB", "uCB"))
int4pl$filt.meth <- with(int4pl, ifelse(dat %in% c(1,3,5), 1, 2))
   int4pl$filt.meth <- factor(int4pl$filt.meth, levels=c(1,2), labels=c("Post", "Pre"))

kable(summaryBy(pval ~ filt.meth + batch.meth, data=int4pl, FUN=summary), row.names=F, digits=2,
      caption="Short-Haired in Tortoiseshell: P Value Distribution")

ggplot(aes(x=pval, y=batch.meth, col=batch.meth), data=int4pl) + geom_boxplot() +
   scale_color_viridis(discrete=T, begin=0, end=1) + theme(legend.position="none") +
   labs(x="Unadjusted p value", y="", title="Short-Haired in Tortoiseshell") +
   facet_wrap(~ filt.meth)

kable(summaryBy(logFC ~ filt.meth + batch.meth, data=int4pl, FUN=summary), row.names=F, digits=2,
      caption="Short-Haired in Tortoiseshell: logFC Distribution")

ggplot(aes(x=logFC, y=batch.meth, col=batch.meth), data=int4pl) + geom_boxplot() +
   scale_color_viridis(discrete=T, begin=0, end=1) + theme(legend.position="none") +
   labs(x="Log2 Fold Change", y="", title="Short-Haired in Tortoiseshell") +
   facet_wrap(~filt.meth)


rm(list1, list2, list3, list4, int1p, int1pl, int2p, int2pl, int3p, int3pl, int4p, int4pl,
   swan.nocb1, swan.nocb2, swan.scb1, swan.scb2, swan.ucb1, swan.ucb2, int1, int2, int3, int4,
   int_bmi1, int_bmi2, int_bmi3, int_bmi4, tbl_int1, tbl_int2, tbl_int3, tbl_int4)

```

# Compare Presence vs Absence of Batch Adjustment

## SQN Data

Only data with probes filtered post-normalisation to avoid having too much output.

### No ComBat Processing
(Adjustment for Batch, and Adjustment for Batch and Cell)

``` {r sqnnocbcell, results="asis", eval=F}


ltbnms <- c("Name", "chr", "UCSC_RefGene_Name", "estci.1", "bhp.1", "rank.1", "estci.2", "bhp.2", "rank.2")
ltlabs <- c("Name", "chr", "UCSC RefGene Name", "logFC NoCell", "BH p NoCell", "Rank NoCell", "logFC Cell", "BH p Cell", "Rank Cell")

## No ComBat Processing - Adjustment for Batch and Cell vs Adjustment for Batch Only
nocb.nocell <- readRDS(file.path(datpath, "Model Fit Results/Methods Comparison/Probe Rankings/sqn.nocb.fake.m2.RDS"))
nocb.cell <- readRDS(file.path(datpath, "Model Fit Results/Methods Comparison/Probe Rankings/sqn.nocb.fake.m3.RDS"))

## Tortoiseshell in Long-Haired ##

elist <- list(nocb.nocell[[3]], nocb.cell[[3]])

top10s <- as.vector(sapply(elist, function(x) cbind(x$Name[c(1:10)])))
top10s <- subset(top10s, !duplicated(top10s))  # 14

for (i in 1:length(elist))  {  elist[[i]]$rank <- c(1:nrow(elist[[i]])) }
top10tbl <- lapply(elist, function(x) subset(x, x$Name %in% top10s))

for (i in 1:length(top10tbl)) { 
   top10tbl[[i]]$estci <- with(top10tbl[[i]], paste0(sprintf("%.2f", logFC), " (", sprintf("%.2f", CI.L), ", ",
                                                     sprintf("%.2f", CI.R), ")"))
}

for (i in 1:length(top10tbl)) { 
   names(top10tbl[[i]])[c(7,8,10,11)] <- c(paste0("pval.", i), paste0("bhp.", i), paste0("rank.", i), paste0("estci.",i))
}

ptbl <- merge(top10tbl[[1]][,c("Name", "chr", "UCSC_RefGene_Name", "estci.1", "bhp.1", "rank.1")],
              top10tbl[[2]][,c(1,11,8,10)], by="Name", all=T)

ptbl <- ptbl[order(ptbl$rank.1),]
ptbl[,grepl("bhp", names(ptbl))] <- lapply(ptbl[,grepl("bhp", names(ptbl))], function(x) pvalfn(x))
kable(ptbl[,ltbnms], row.names=F, col.names=ltlabs,
      caption="Top 10 Probes by P Value for Tortoiseshell in Long-Haired", digits=2)


## Tortoiseshell in Short-Haired

elist <- list(nocb.nocell[[5]], nocb.cell[[5]])

top10s <- as.vector(sapply(elist, function(x) cbind(x$Name[c(1:10)])))
top10s <- subset(top10s, !duplicated(top10s))  # 14

for (i in 1:length(elist))  {  elist[[i]]$rank <- c(1:nrow(elist[[i]])) }
top10tbl <- lapply(elist, function(x) subset(x, x$Name %in% top10s))

for (i in 1:length(top10tbl)) { 
   top10tbl[[i]]$estci <- with(top10tbl[[i]], paste0(sprintf("%.2f", logFC), " (", sprintf("%.2f", CI.L), ", ",
                                                     sprintf("%.2f", CI.R), ")"))
}

for (i in 1:length(top10tbl)) { 
   names(top10tbl[[i]])[c(7,8,10,11)] <- c(paste0("pval.", i), paste0("bhp.", i), paste0("rank.", i), paste0("estci.",i))
}

ptbl <- merge(top10tbl[[1]][,c("Name", "chr", "UCSC_RefGene_Name", "estci.1", "bhp.1", "rank.1")],
              top10tbl[[2]][,c(1,11,8,10)], by="Name", all=T)

ptbl <- ptbl[order(ptbl$rank.1),]
ptbl[,grepl("bhp", names(ptbl))] <- lapply(ptbl[,grepl("bhp", names(ptbl))], function(x) pvalfn(x))
kable(ptbl[,ltbnms], row.names=F, col.names=ltlabs,
      caption="Top 10 Probes by P Value for Tortoiseshell in Short-Haired", digits=2)


## Short-Haired in Tabby

elist <- list(nocb.nocell[[9]], nocb.cell[[9]])

top10s <- as.vector(sapply(elist, function(x) cbind(x$Name[c(1:10)])))
top10s <- subset(top10s, !duplicated(top10s))  # 14

for (i in 1:length(elist))  {  elist[[i]]$rank <- c(1:nrow(elist[[i]])) }
top10tbl <- lapply(elist, function(x) subset(x, x$Name %in% top10s))

for (i in 1:length(top10tbl)) { 
   top10tbl[[i]]$estci <- with(top10tbl[[i]], paste0(sprintf("%.2f", logFC), " (", sprintf("%.2f", CI.L), ", ",
                                                     sprintf("%.2f", CI.R), ")"))
}

for (i in 1:length(top10tbl)) { 
   names(top10tbl[[i]])[c(7,8,10,11)] <- c(paste0("pval.", i), paste0("bhp.", i), paste0("rank.", i), paste0("estci.",i))
}

ptbl <- merge(top10tbl[[1]][,c("Name", "chr", "UCSC_RefGene_Name", "estci.1", "bhp.1", "rank.1")],
              top10tbl[[2]][,c(1,11,8,10)], by="Name", all=T)

ptbl <- ptbl[order(ptbl$rank.1),]
ptbl[,grepl("bhp", names(ptbl))] <- lapply(ptbl[,grepl("bhp", names(ptbl))], function(x) pvalfn(x))
kable(ptbl[,ltbnms], row.names=F, col.names=ltlabs,
      caption="Top 10 Probes by P Value for Short-Haired in Tabby", digits=2)


## Short-Haired in Tortoiseshell

elist <- list(nocb.nocell[[11]], nocb.cell[[11]])

top10s <- as.vector(sapply(elist, function(x) cbind(x$Name[c(1:10)])))
top10s <- subset(top10s, !duplicated(top10s))  # 14

for (i in 1:length(elist))  {  elist[[i]]$rank <- c(1:nrow(elist[[i]])) }
top10tbl <- lapply(elist, function(x) subset(x, x$Name %in% top10s))

for (i in 1:length(top10tbl)) { 
   top10tbl[[i]]$estci <- with(top10tbl[[i]], paste0(sprintf("%.2f", logFC), " (", sprintf("%.2f", CI.L), ", ",
                                                     sprintf("%.2f", CI.R), ")"))
}

for (i in 1:length(top10tbl)) { 
   names(top10tbl[[i]])[c(7,8,10,11)] <- c(paste0("pval.", i), paste0("bhp.", i), paste0("rank.", i), paste0("estci.",i))
}

ptbl <- merge(top10tbl[[1]][,c("Name", "chr", "UCSC_RefGene_Name", "estci.1", "bhp.1", "rank.1")],
              top10tbl[[2]][,c(1,11,8,10)], by="Name", all=T)

ptbl <- ptbl[order(ptbl$rank.1),]
ptbl[,grepl("bhp", names(ptbl))] <- lapply(ptbl[,grepl("bhp", names(ptbl))], function(x) pvalfn(x))
kable(ptbl[,ltbnms], row.names=F, col.names=ltlabs,
      caption="Top 10 Probes by P Value for Short-Haired in Tortoiseshell", digits=2)


## Top 10 by Log Fold Change


## Tortoiseshell in Long-Haired ##

elist <- list(nocb.nocell[[4]], nocb.cell[[4]])

top10s <- as.vector(sapply(elist, function(x) cbind(x$Name[c(1:10)])))
top10s <- subset(top10s, !duplicated(top10s))  # 14

for (i in 1:length(elist))  {  elist[[i]]$rank <- c(1:nrow(elist[[i]])) }
top10tbl <- lapply(elist, function(x) subset(x, x$Name %in% top10s))

for (i in 1:length(top10tbl)) { 
   top10tbl[[i]]$estci <- with(top10tbl[[i]], paste0(sprintf("%.2f", logFC), " (", sprintf("%.2f", CI.L), ", ",
                                                     sprintf("%.2f", CI.R), ")"))
}

for (i in 1:length(top10tbl)) { 
   names(top10tbl[[i]])[c(7,8,9,10)] <- c(paste0("pval.", i), paste0("bhp.", i), paste0("rank.", i), paste0("estci.",i))
}

ltbl <- merge(top10tbl[[1]][,c("Name", "chr", "UCSC_RefGene_Name", "estci.1", "bhp.1", "rank.1")],
              top10tbl[[2]][,c(1,10,8,9)], by="Name", all=T)

ltbl <- ltbl[order(ltbl$rank.1),]
kable(ltbl[,ltbnms], row.names=F, col.names=ltlabs,
      caption="Top 10 Probes by logFC for Tortoiseshell in Long-Haired", digits=2)


## Tortoiseshell in Short-Haired

elist <- list(nocb.nocell[[6]], nocb.cell[[6]])

top10s <- as.vector(sapply(elist, function(x) cbind(x$Name[c(1:10)])))
top10s <- subset(top10s, !duplicated(top10s))  # 14

for (i in 1:length(elist))  {  elist[[i]]$rank <- c(1:nrow(elist[[i]])) }
top10tbl <- lapply(elist, function(x) subset(x, x$Name %in% top10s))

for (i in 1:length(top10tbl)) { 
   top10tbl[[i]]$estci <- with(top10tbl[[i]], paste0(sprintf("%.2f", logFC), " (", sprintf("%.2f", CI.L), ", ",
                                                     sprintf("%.2f", CI.R), ")"))
}

for (i in 1:length(top10tbl)) { 
   names(top10tbl[[i]])[c(7,8,9,10)] <- c(paste0("pval.", i), paste0("bhp.", i), paste0("rank.", i), paste0("estci.",i))
}

ltbl <- merge(top10tbl[[1]][,c("Name", "chr", "UCSC_RefGene_Name", "estci.1", "bhp.1", "rank.1")],
              top10tbl[[2]][,c(1,10,8,9)], by="Name", all=T)

ltbl <- ltbl[order(ltbl$rank.1),]
kable(ltbl[,ltbnms], row.names=F, col.names=ltlabs,
      caption="Top 10 Probes by logFC for Tortoiseshell in Short-Haired", digits=2)


## Short-Haired in Tabby

elist <- list(nocb.nocell[[10]], nocb.cell[[10]])

top10s <- as.vector(sapply(elist, function(x) cbind(x$Name[c(1:10)])))
top10s <- subset(top10s, !duplicated(top10s))  # 14

for (i in 1:length(elist))  {  elist[[i]]$rank <- c(1:nrow(elist[[i]])) }
top10tbl <- lapply(elist, function(x) subset(x, x$Name %in% top10s))

for (i in 1:length(top10tbl)) { 
   top10tbl[[i]]$estci <- with(top10tbl[[i]], paste0(sprintf("%.2f", logFC), " (", sprintf("%.2f", CI.L), ", ",
                                                     sprintf("%.2f", CI.R), ")"))
}

for (i in 1:length(top10tbl)) { 
   names(top10tbl[[i]])[c(7,8,9,10)] <- c(paste0("pval.", i), paste0("bhp.", i), paste0("rank.", i), paste0("estci.",i))
}

ltbl <- merge(top10tbl[[1]][,c("Name", "chr", "UCSC_RefGene_Name", "estci.1", "bhp.1", "rank.1")],
              top10tbl[[2]][,c(1,10,8,9)], by="Name", all=T)

ltbl <- ltbl[order(ltbl$rank.1),]
kable(ltbl[,ltbnms], row.names=F, col.names=ltlabs,
      caption="Top 10 Probes by logFC for Short-Haired in Tabby", digits=2)


## Short-Haired in Tortoiseshell

elist <- list(nocb.nocell[[12]], nocb.cell[[12]])

top10s <- as.vector(sapply(elist, function(x) cbind(x$Name[c(1:10)])))
top10s <- subset(top10s, !duplicated(top10s))  # 14

for (i in 1:length(elist))  {  elist[[i]]$rank <- c(1:nrow(elist[[i]])) }
top10tbl <- lapply(elist, function(x) subset(x, x$Name %in% top10s))

for (i in 1:length(top10tbl)) { 
   top10tbl[[i]]$estci <- with(top10tbl[[i]], paste0(sprintf("%.2f", logFC), " (", sprintf("%.2f", CI.L), ", ",
                                                     sprintf("%.2f", CI.R), ")"))
}

for (i in 1:length(top10tbl)) { 
   names(top10tbl[[i]])[c(7,8,9,10)] <- c(paste0("pval.", i), paste0("bhp.", i), paste0("rank.", i), paste0("estci.",i))
}

ltbl <- merge(top10tbl[[1]][,c("Name", "chr", "UCSC_RefGene_Name", "estci.1", "bhp.1", "rank.1")],
              top10tbl[[2]][,c(1,10,8,9)], by="Name", all=T)

ltbl <- ltbl[order(ltbl$rank.1),]
kable(ltbl[,ltbnms], row.names=F, col.names=ltlabs,
      caption="Top 10 Probes by logFC for Short-Haired in Tortoiseshell", digits=2)


#-----------------------------------------------#
#  Compare Distribution of p values and logFCs  #
#-----------------------------------------------#

## Tortoiseshell in Long-Haired ##

elist <- list(nocb.nocell[[3]], nocb.cell[[3]])

allprbs <- merge(elist[[1]][,c("Name", "logFC", "P.Value")], elist[[2]][,c("Name", "logFC", "P.Value")], by="Name")
names(allprbs) <- c("Name", paste0(rep(c("logFC.", "pval."), 2), rep(c(1:2), each=2)))
                  
allprbsl <- reshape(allprbs, varying=list(paste0("pval.", c(1:2)), paste0("logFC.", c(1:2))),
                  v.names=c("pval", "logFC"), timevar="dat", idvar="Name", direction="long")
allprbsl$dat <- factor(allprbsl$dat, levels=c(1,2), labels=c("No Cell", "Cell"))

kable(summaryBy(pval ~ dat, data=allprbsl, FUN=summary), row.names=F, digits=2,
      caption="Tortoiseshell in Long-Haired: P Value Distribution")

ggplot(aes(x=pval, y=dat, col=dat), data=allprbsl) + geom_boxplot() +
   scale_color_viridis(discrete=T, begin=0, end=1) + theme(legend.position="none") +
   labs(x="Unadjusted p value", y="", title="Tortoiseshell in Long-Haired")

kable(summaryBy(logFC ~ dat, data=allprbsl, FUN=summary), row.names=F, digits=2,
      caption="Tortoiseshell in Long-Haired: logFC Distribution")

ggplot(aes(x=logFC, y=dat, col=dat), data=allprbsl) + geom_boxplot() +
   scale_color_viridis(discrete=T, begin=0, end=1) + theme(legend.position="none") +
   labs(x="Log2 Fold Change", y="", title="Tortoiseshell in Long-Haired")


## Tortoiseshell in Short-Haired ##

elist <- list(nocb.nocell[[5]], nocb.cell[[5]])

allprbs <- merge(elist[[1]][,c("Name", "logFC", "P.Value")], elist[[2]][,c("Name", "logFC", "P.Value")], by="Name")
names(allprbs) <- c("Name", paste0(rep(c("logFC.", "pval."), 2), rep(c(1:2), each=2)))
                  
allprbsl <- reshape(allprbs, varying=list(paste0("pval.", c(1:2)), paste0("logFC.", c(1:2))),
                  v.names=c("pval", "logFC"), timevar="dat", idvar="Name", direction="long")
allprbsl$dat <- factor(allprbsl$dat, levels=c(1,2), labels=c("No Cell", "Cell"))

kable(summaryBy(pval ~ dat, data=allprbsl, FUN=summary), row.names=F, digits=2,
      caption="Tortoiseshell in Short-Haired: P Value Distribution")

ggplot(aes(x=pval, y=dat, col=dat), data=allprbsl) + geom_boxplot() +
   scale_color_viridis(discrete=T, begin=0, end=1) + theme(legend.position="none") +
   labs(x="Unadjusted p value", y="", title="Tortoiseshell in Short-Haired")

kable(summaryBy(logFC ~ dat, data=allprbsl, FUN=summary), row.names=F, digits=2,
      caption="Tortoiseshell in Short-Haired: logFC Distribution")

ggplot(aes(x=logFC, y=dat, col=dat), data=allprbsl) + geom_boxplot() +
   scale_color_viridis(discrete=T, begin=0, end=1) + theme(legend.position="none") +
   labs(x="Log2 Fold Change", y="", title="Tortoiseshell in Short-Haired")

## Short-Haired in Tabby ##

elist <- list(nocb.nocell[[9]], nocb.cell[[9]])

allprbs <- merge(elist[[1]][,c("Name", "logFC", "P.Value")], elist[[2]][,c("Name", "logFC", "P.Value")], by="Name")
names(allprbs) <- c("Name", paste0(rep(c("logFC.", "pval."), 2), rep(c(1:2), each=2)))
                  
allprbsl <- reshape(allprbs, varying=list(paste0("pval.", c(1:2)), paste0("logFC.", c(1:2))),
                  v.names=c("pval", "logFC"), timevar="dat", idvar="Name", direction="long")
allprbsl$dat <- factor(allprbsl$dat, levels=c(1,2), labels=c("No Cell", "Cell"))

kable(summaryBy(pval ~ dat, data=allprbsl, FUN=summary), row.names=F, digits=2,
      caption="Short-Haired in Tabby: P Value Distribution")

ggplot(aes(x=pval, y=dat, col=dat), data=allprbsl) + geom_boxplot() +
   scale_color_viridis(discrete=T, begin=0, end=1) + theme(legend.position="none") +
   labs(x="Unadjusted p value", y="", title="Short-Haired in Tabby")

kable(summaryBy(logFC ~ dat, data=allprbsl, FUN=summary), row.names=F, digits=2,
      caption="Short-Haired in Tabby: logFC Distribution")

ggplot(aes(x=logFC, y=dat, col=dat), data=allprbsl) + geom_boxplot() +
   scale_color_viridis(discrete=T, begin=0, end=1) + theme(legend.position="none") +
   labs(x="Log2 Fold Change", y="", title="Short-Haired in Tabby")


## Short-Haired in Tortoiseshell ##

elist <- list(nocb.nocell[[11]], nocb.cell[[11]])

allprbs <- merge(elist[[1]][,c("Name", "logFC", "P.Value")], elist[[2]][,c("Name", "logFC", "P.Value")], by="Name")
names(allprbs) <- c("Name", paste0(rep(c("logFC.", "pval."), 2), rep(c(1:2), each=2)))
                  
allprbsl <- reshape(allprbs, varying=list(paste0("pval.", c(1:2)), paste0("logFC.", c(1:2))),
                  v.names=c("pval", "logFC"), timevar="dat", idvar="Name", direction="long")
allprbsl$dat <- factor(allprbsl$dat, levels=c(1,2), labels=c("No Cell", "Cell"))

kable(summaryBy(pval ~ dat, data=allprbsl, FUN=summary), row.names=F, digits=2,
      caption="Short-Haired in Tortoiseshell: P Value Distribution")

ggplot(aes(x=pval, y=dat, col=dat), data=allprbsl) + geom_boxplot() +
   scale_color_viridis(discrete=T, begin=0, end=1) + theme(legend.position="none") +
   labs(x="Unadjusted p value", y="", title="Short-Haired in Tortoiseshell")

kable(summaryBy(logFC ~ dat, data=allprbsl, FUN=summary), row.names=F, digits=2,
      caption="Short-Haired in Tortoiseshell: logFC Distribution")

ggplot(aes(x=logFC, y=dat, col=dat), data=allprbsl) + geom_boxplot() +
   scale_color_viridis(discrete=T, begin=0, end=1) + theme(legend.position="none") +
   labs(x="Log2 Fold Change", y="", title="Short-Haired in Tortoiseshell")

```


## Supervised ComBat Processing
(No additional adjustment vs additonal adjustment for cell)

``` {r sqnscbcell, results="asis", eval=F}

## Supervised ComBat Processing: with vs without additional adjustment for batch

scb.nocell <- readRDS(file.path(datpath, "Model Fit Results/Methods Comparison/Probe Rankings/sqn.scb.fake.m1.RDS"))
scb.cell <- readRDS(file.path(datpath, "Model Fit Results/Methods Comparison/Probe Rankings/sqn.scb.fake.m3.RDS"))


## Tortoiseshell in Long-Haired ##

elist <- list(scb.nocell[[3]], scb.cell[[3]])

top10s <- as.vector(sapply(elist, function(x) cbind(x$Name[c(1:10)])))
top10s <- subset(top10s, !duplicated(top10s))  # 14

for (i in 1:length(elist))  {  elist[[i]]$rank <- c(1:nrow(elist[[i]])) }
top10tbl <- lapply(elist, function(x) subset(x, x$Name %in% top10s))

for (i in 1:length(top10tbl)) { 
   top10tbl[[i]]$estci <- with(top10tbl[[i]], paste0(sprintf("%.2f", logFC), " (", sprintf("%.2f", CI.L), ", ",
                                                     sprintf("%.2f", CI.R), ")"))
}

for (i in 1:length(top10tbl)) { 
   names(top10tbl[[i]])[c(7,8,10,11)] <- c(paste0("pval.", i), paste0("bhp.", i), paste0("rank.", i), paste0("estci.",i))
}

ptbl <- merge(top10tbl[[1]][,c("Name", "chr", "UCSC_RefGene_Name", "estci.1", "bhp.1", "rank.1")],
              top10tbl[[2]][,c(1,11,8,10)], by="Name", all=T)

ptbl <- ptbl[order(ptbl$rank.1),]
ptbl[,grepl("bhp", names(ptbl))] <- lapply(ptbl[,grepl("bhp", names(ptbl))], function(x) pvalfn(x))
kable(ptbl[,ltbnms], row.names=F, col.names=ltlabs,
      caption="Top 10 Probes by P Value for Tortoiseshell in Long-Haired", digits=2)


## Tortoiseshell in Short-Haired

elist <- list(scb.nocell[[5]], scb.cell[[5]])

top10s <- as.vector(sapply(elist, function(x) cbind(x$Name[c(1:10)])))
top10s <- subset(top10s, !duplicated(top10s))  # 14

for (i in 1:length(elist))  {  elist[[i]]$rank <- c(1:nrow(elist[[i]])) }
top10tbl <- lapply(elist, function(x) subset(x, x$Name %in% top10s))

for (i in 1:length(top10tbl)) { 
   top10tbl[[i]]$estci <- with(top10tbl[[i]], paste0(sprintf("%.2f", logFC), " (", sprintf("%.2f", CI.L), ", ",
                                                     sprintf("%.2f", CI.R), ")"))
}

for (i in 1:length(top10tbl)) { 
   names(top10tbl[[i]])[c(7,8,10,11)] <- c(paste0("pval.", i), paste0("bhp.", i), paste0("rank.", i), paste0("estci.",i))
}

ptbl <- merge(top10tbl[[1]][,c("Name", "chr", "UCSC_RefGene_Name", "estci.1", "bhp.1", "rank.1")],
              top10tbl[[2]][,c(1,11,8,10)], by="Name", all=T)

ptbl <- ptbl[order(ptbl$rank.1),]
ptbl[,grepl("bhp", names(ptbl))] <- lapply(ptbl[,grepl("bhp", names(ptbl))], function(x) pvalfn(x))
kable(ptbl[,ltbnms], row.names=F, col.names=ltlabs,
      caption="Top 10 Probes by P Value for Tortoiseshell in Short-Haired", digits=2)


## Short-Haired in Tabby

elist <- list(scb.nocell[[9]], scb.cell[[9]])

top10s <- as.vector(sapply(elist, function(x) cbind(x$Name[c(1:10)])))
top10s <- subset(top10s, !duplicated(top10s))  # 14

for (i in 1:length(elist))  {  elist[[i]]$rank <- c(1:nrow(elist[[i]])) }
top10tbl <- lapply(elist, function(x) subset(x, x$Name %in% top10s))

for (i in 1:length(top10tbl)) { 
   top10tbl[[i]]$estci <- with(top10tbl[[i]], paste0(sprintf("%.2f", logFC), " (", sprintf("%.2f", CI.L), ", ",
                                                     sprintf("%.2f", CI.R), ")"))
}

for (i in 1:length(top10tbl)) { 
   names(top10tbl[[i]])[c(7,8,10,11)] <- c(paste0("pval.", i), paste0("bhp.", i), paste0("rank.", i), paste0("estci.",i))
}

ptbl <- merge(top10tbl[[1]][,c("Name", "chr", "UCSC_RefGene_Name", "estci.1", "bhp.1", "rank.1")],
              top10tbl[[2]][,c(1,11,8,10)], by="Name", all=T)

ptbl <- ptbl[order(ptbl$rank.1),]
ptbl[,grepl("bhp", names(ptbl))] <- lapply(ptbl[,grepl("bhp", names(ptbl))], function(x) pvalfn(x))
kable(ptbl[,ltbnms], row.names=F, col.names=ltlabs,
      caption="Top 10 Probes by P Value for Short-Haired in Tabby", digits=2)


## Short-Haired in Tortoiseshell

elist <- list(scb.nocell[[11]], scb.cell[[11]])

top10s <- as.vector(sapply(elist, function(x) cbind(x$Name[c(1:10)])))
top10s <- subset(top10s, !duplicated(top10s))  # 14

for (i in 1:length(elist))  {  elist[[i]]$rank <- c(1:nrow(elist[[i]])) }
top10tbl <- lapply(elist, function(x) subset(x, x$Name %in% top10s))

for (i in 1:length(top10tbl)) { 
   top10tbl[[i]]$estci <- with(top10tbl[[i]], paste0(sprintf("%.2f", logFC), " (", sprintf("%.2f", CI.L), ", ",
                                                     sprintf("%.2f", CI.R), ")"))
}

for (i in 1:length(top10tbl)) { 
   names(top10tbl[[i]])[c(7,8,10,11)] <- c(paste0("pval.", i), paste0("bhp.", i), paste0("rank.", i), paste0("estci.",i))
}

ptbl <- merge(top10tbl[[1]][,c("Name", "chr", "UCSC_RefGene_Name", "estci.1", "bhp.1", "rank.1")],
              top10tbl[[2]][,c(1,11,8,10)], by="Name", all=T)

ptbl <- ptbl[order(ptbl$rank.1),]
ptbl[,grepl("bhp", names(ptbl))] <- lapply(ptbl[,grepl("bhp", names(ptbl))], function(x) pvalfn(x))
kable(ptbl[,ltbnms], row.names=F, col.names=ltlabs,
      caption="Top 10 Probes by P Value for Short-Haired in Tortoiseshell", digits=2)


## Top 10 by Log Fold Change


## Tortoiseshell in Long-Haired ##

elist <- list(scb.nocell[[4]], scb.cell[[4]])

top10s <- as.vector(sapply(elist, function(x) cbind(x$Name[c(1:10)])))
top10s <- subset(top10s, !duplicated(top10s))  # 14

for (i in 1:length(elist))  {  elist[[i]]$rank <- c(1:nrow(elist[[i]])) }
top10tbl <- lapply(elist, function(x) subset(x, x$Name %in% top10s))

for (i in 1:length(top10tbl)) { 
   top10tbl[[i]]$estci <- with(top10tbl[[i]], paste0(sprintf("%.2f", logFC), " (", sprintf("%.2f", CI.L), ", ",
                                                     sprintf("%.2f", CI.R), ")"))
}

for (i in 1:length(top10tbl)) { 
   names(top10tbl[[i]])[c(7,8,9,10)] <- c(paste0("pval.", i), paste0("bhp.", i), paste0("rank.", i), paste0("estci.",i))
}

ltbl <- merge(top10tbl[[1]][,c("Name", "chr", "UCSC_RefGene_Name", "estci.1", "bhp.1", "rank.1")],
              top10tbl[[2]][,c(1,10,8,9)], by="Name", all=T)

ltbl <- ltbl[order(ltbl$rank.1),]
kable(ltbl[,ltbnms], row.names=F, col.names=ltlabs,
      caption="Top 10 Probes by logFC for Tortoiseshell in Long-Haired", digits=2)


## Tortoiseshell in Short-Haired

elist <- list(scb.nocell[[6]], scb.cell[[6]])

top10s <- as.vector(sapply(elist, function(x) cbind(x$Name[c(1:10)])))
top10s <- subset(top10s, !duplicated(top10s))  # 14

for (i in 1:length(elist))  {  elist[[i]]$rank <- c(1:nrow(elist[[i]])) }
top10tbl <- lapply(elist, function(x) subset(x, x$Name %in% top10s))

for (i in 1:length(top10tbl)) { 
   top10tbl[[i]]$estci <- with(top10tbl[[i]], paste0(sprintf("%.2f", logFC), " (", sprintf("%.2f", CI.L), ", ",
                                                     sprintf("%.2f", CI.R), ")"))
}

for (i in 1:length(top10tbl)) { 
   names(top10tbl[[i]])[c(7,8,9,10)] <- c(paste0("pval.", i), paste0("bhp.", i), paste0("rank.", i), paste0("estci.",i))
}

ltbl <- merge(top10tbl[[1]][,c("Name", "chr", "UCSC_RefGene_Name", "estci.1", "bhp.1", "rank.1")],
              top10tbl[[2]][,c(1,10,8,9)], by="Name", all=T)

ltbl <- ltbl[order(ltbl$rank.1),]
kable(ltbl[,ltbnms], row.names=F, col.names=ltlabs,
      caption="Top 10 Probes by logFC for Tortoiseshell in Short-Haired", digits=2)


## Short-Haired in Tabby

elist <- list(scb.nocell[[10]], scb.cell[[10]])

top10s <- as.vector(sapply(elist, function(x) cbind(x$Name[c(1:10)])))
top10s <- subset(top10s, !duplicated(top10s))  # 14

for (i in 1:length(elist))  {  elist[[i]]$rank <- c(1:nrow(elist[[i]])) }
top10tbl <- lapply(elist, function(x) subset(x, x$Name %in% top10s))

for (i in 1:length(top10tbl)) { 
   top10tbl[[i]]$estci <- with(top10tbl[[i]], paste0(sprintf("%.2f", logFC), " (", sprintf("%.2f", CI.L), ", ",
                                                     sprintf("%.2f", CI.R), ")"))
}

for (i in 1:length(top10tbl)) { 
   names(top10tbl[[i]])[c(7,8,9,10)] <- c(paste0("pval.", i), paste0("bhp.", i), paste0("rank.", i), paste0("estci.",i))
}

ltbl <- merge(top10tbl[[1]][,c("Name", "chr", "UCSC_RefGene_Name", "estci.1", "bhp.1", "rank.1")],
              top10tbl[[2]][,c(1,10,8,9)], by="Name", all=T)

ltbl <- ltbl[order(ltbl$rank.1),]
kable(ltbl[,ltbnms], row.names=F, col.names=ltlabs,
      caption="Top 10 Probes by logFC for Short-Haired in Tabby", digits=2)


## Short-Haired in Tortoiseshell

elist <- list(scb.nocell[[12]], scb.cell[[12]])

top10s <- as.vector(sapply(elist, function(x) cbind(x$Name[c(1:10)])))
top10s <- subset(top10s, !duplicated(top10s))  # 14

for (i in 1:length(elist))  {  elist[[i]]$rank <- c(1:nrow(elist[[i]])) }
top10tbl <- lapply(elist, function(x) subset(x, x$Name %in% top10s))

for (i in 1:length(top10tbl)) { 
   top10tbl[[i]]$estci <- with(top10tbl[[i]], paste0(sprintf("%.2f", logFC), " (", sprintf("%.2f", CI.L), ", ",
                                                     sprintf("%.2f", CI.R), ")"))
}

for (i in 1:length(top10tbl)) { 
   names(top10tbl[[i]])[c(7,8,9,10)] <- c(paste0("pval.", i), paste0("bhp.", i), paste0("rank.", i), paste0("estci.",i))
}

ltbl <- merge(top10tbl[[1]][,c("Name", "chr", "UCSC_RefGene_Name", "estci.1", "bhp.1", "rank.1")],
              top10tbl[[2]][,c(1,10,8,9)], by="Name", all=T)

ltbl <- ltbl[order(ltbl$rank.1),]
kable(ltbl[,ltbnms], row.names=F, col.names=ltlabs,
      caption="Top 10 Probes by logFC for Short-Haired in Tortoiseshell", digits=2)


#-----------------------------------------------#
#  Compare Distribution of p values and logFCs  #
#-----------------------------------------------#

## Tortoiseshell in Long-Haired ##

elist <- list(scb.nocell[[3]], scb.cell[[3]])

allprbs <- merge(elist[[1]][,c("Name", "logFC", "P.Value")], elist[[2]][,c("Name", "logFC", "P.Value")], by="Name")
names(allprbs) <- c("Name", paste0(rep(c("logFC.", "pval."), 2), rep(c(1:2), each=2)))
                  
allprbsl <- reshape(allprbs, varying=list(paste0("pval.", c(1:2)), paste0("logFC.", c(1:2))),
                  v.names=c("pval", "logFC"), timevar="dat", idvar="Name", direction="long")
allprbsl$dat <- factor(allprbsl$dat, levels=c(1,2), labels=c("No Cell", "Cell"))

kable(summaryBy(pval ~ dat, data=allprbsl, FUN=summary), row.names=F, digits=2,
      caption="Tortoiseshell in Long-Haired: P Value Distribution")

ggplot(aes(x=pval, y=dat, col=dat), data=allprbsl) + geom_boxplot() +
   scale_color_viridis(discrete=T, begin=0, end=1) + theme(legend.position="none") +
   labs(x="Unadjusted p value", y="", title="Tortoiseshell in Long-Haired")

kable(summaryBy(logFC ~ dat, data=allprbsl, FUN=summary), row.names=F, digits=2,
      caption="Tortoiseshell in Long-Haired: logFC Distribution")

ggplot(aes(x=logFC, y=dat, col=dat), data=allprbsl) + geom_boxplot() +
   scale_color_viridis(discrete=T, begin=0, end=1) + theme(legend.position="none") +
   labs(x="Log2 Fold Change", y="", title="Tortoiseshell in Long-Haired")


## Tortoiseshell in Short-Haired ##

elist <- list(scb.nocell[[5]], scb.cell[[5]])

allprbs <- merge(elist[[1]][,c("Name", "logFC", "P.Value")], elist[[2]][,c("Name", "logFC", "P.Value")], by="Name")
names(allprbs) <- c("Name", paste0(rep(c("logFC.", "pval."), 2), rep(c(1:2), each=2)))
                  
allprbsl <- reshape(allprbs, varying=list(paste0("pval.", c(1:2)), paste0("logFC.", c(1:2))),
                  v.names=c("pval", "logFC"), timevar="dat", idvar="Name", direction="long")
allprbsl$dat <- factor(allprbsl$dat, levels=c(1,2), labels=c("No Cell", "Cell"))

kable(summaryBy(pval ~ dat, data=allprbsl, FUN=summary), row.names=F, digits=2,
      caption="Tortoiseshell in Short-Haired: P Value Distribution")

ggplot(aes(x=pval, y=dat, col=dat), data=allprbsl) + geom_boxplot() +
   scale_color_viridis(discrete=T, begin=0, end=1) + theme(legend.position="none") +
   labs(x="Unadjusted p value", y="", title="Tortoiseshell in Short-Haired")

kable(summaryBy(logFC ~ dat, data=allprbsl, FUN=summary), row.names=F, digits=2,
      caption="Tortoiseshell in Short-Haired: logFC Distribution")

ggplot(aes(x=logFC, y=dat, col=dat), data=allprbsl) + geom_boxplot() +
   scale_color_viridis(discrete=T, begin=0, end=1) + theme(legend.position="none") +
   labs(x="Log2 Fold Change", y="", title="Tortoiseshell in Short-Haired")

## Short-Haired in Tabby ##

elist <- list(scb.nocell[[9]], scb.cell[[9]])

allprbs <- merge(elist[[1]][,c("Name", "logFC", "P.Value")], elist[[2]][,c("Name", "logFC", "P.Value")], by="Name")
names(allprbs) <- c("Name", paste0(rep(c("logFC.", "pval."), 2), rep(c(1:2), each=2)))
                  
allprbsl <- reshape(allprbs, varying=list(paste0("pval.", c(1:2)), paste0("logFC.", c(1:2))),
                  v.names=c("pval", "logFC"), timevar="dat", idvar="Name", direction="long")
allprbsl$dat <- factor(allprbsl$dat, levels=c(1,2), labels=c("No Cell", "Cell"))

kable(summaryBy(pval ~ dat, data=allprbsl, FUN=summary), row.names=F, digits=2,
      caption="Short-Haired in Tabby: P Value Distribution")

ggplot(aes(x=pval, y=dat, col=dat), data=allprbsl) + geom_boxplot() +
   scale_color_viridis(discrete=T, begin=0, end=1) + theme(legend.position="none") +
   labs(x="Unadjusted p value", y="", title="Short-Haired in Tabby")

kable(summaryBy(logFC ~ dat, data=allprbsl, FUN=summary), row.names=F, digits=2,
      caption="Short-Haired in Tabby: logFC Distribution")

ggplot(aes(x=logFC, y=dat, col=dat), data=allprbsl) + geom_boxplot() +
   scale_color_viridis(discrete=T, begin=0, end=1) + theme(legend.position="none") +
   labs(x="Log2 Fold Change", y="", title="Short-Haired in Tabby")


## Short-Haired in Tortoiseshell ##

elist <- list(scb.nocell[[11]], scb.cell[[11]])

allprbs <- merge(elist[[1]][,c("Name", "logFC", "P.Value")], elist[[2]][,c("Name", "logFC", "P.Value")], by="Name")
names(allprbs) <- c("Name", paste0(rep(c("logFC.", "pval."), 2), rep(c(1:2), each=2)))
                  
allprbsl <- reshape(allprbs, varying=list(paste0("pval.", c(1:2)), paste0("logFC.", c(1:2))),
                  v.names=c("pval", "logFC"), timevar="dat", idvar="Name", direction="long")
allprbsl$dat <- factor(allprbsl$dat, levels=c(1,2), labels=c("No Cell", "Cell"))

kable(summaryBy(pval ~ dat, data=allprbsl, FUN=summary), row.names=F, digits=2,
      caption="Short-Haired in Tortoiseshell: P Value Distribution")

ggplot(aes(x=pval, y=dat, col=dat), data=allprbsl) + geom_boxplot() +
   scale_color_viridis(discrete=T, begin=0, end=1) + theme(legend.position="none") +
   labs(x="Unadjusted p value", y="", title="Short-Haired in Tortoiseshell")

kable(summaryBy(logFC ~ dat, data=allprbsl, FUN=summary), row.names=F, digits=2,
      caption="Short-Haired in Tortoiseshell: logFC Distribution")

ggplot(aes(x=logFC, y=dat, col=dat), data=allprbsl) + geom_boxplot() +
   scale_color_viridis(discrete=T, begin=0, end=1) + theme(legend.position="none") +
   labs(x="Log2 Fold Change", y="", title="Short-Haired in Tortoiseshell")

```

### Unsupervised ComBat Processing

``` {r sqnucbcell, results="asis", eval=F}

## Unsupervised ComBat Processing: with vs without additonal adjustment for batch

ucb.nocell <- readRDS(file.path(datpath, "Model Fit Results/Methods Comparison/Probe Rankings/sqn.ucb.fake.m1.RDS"))
ucb.cell <- readRDS(file.path(datpath, "Model Fit Results/Methods Comparison/Probe Rankings/sqn.ucb.fake.m3.RDS"))

## Tortoiseshell in Long-Haired ##

elist <- list(ucb.nocell[[3]], ucb.cell[[3]])

top10s <- as.vector(sapply(elist, function(x) cbind(x$Name[c(1:10)])))
top10s <- subset(top10s, !duplicated(top10s))  # 14

for (i in 1:length(elist))  {  elist[[i]]$rank <- c(1:nrow(elist[[i]])) }
top10tbl <- lapply(elist, function(x) subset(x, x$Name %in% top10s))

for (i in 1:length(top10tbl)) { 
   top10tbl[[i]]$estci <- with(top10tbl[[i]], paste0(sprintf("%.2f", logFC), " (", sprintf("%.2f", CI.L), ", ",
                                                     sprintf("%.2f", CI.R), ")"))
}

for (i in 1:length(top10tbl)) { 
   names(top10tbl[[i]])[c(7,8,10,11)] <- c(paste0("pval.", i), paste0("bhp.", i), paste0("rank.", i), paste0("estci.",i))
}

ptbl <- merge(top10tbl[[1]][,c("Name", "chr", "UCSC_RefGene_Name", "estci.1", "bhp.1", "rank.1")],
              top10tbl[[2]][,c(1,11,8,10)], by="Name", all=T)

ptbl <- ptbl[order(ptbl$rank.1),]
ptbl[,grepl("bhp", names(ptbl))] <- lapply(ptbl[,grepl("bhp", names(ptbl))], function(x) pvalfn(x))
kable(ptbl[,ltbnms], row.names=F, col.names=ltlabs,
      caption="Top 10 Probes by P Value for Tortoiseshell in Long-Haired", digits=2)


## Tortoiseshell in Short-Haired

elist <- list(ucb.nocell[[5]], ucb.cell[[5]])

top10s <- as.vector(sapply(elist, function(x) cbind(x$Name[c(1:10)])))
top10s <- subset(top10s, !duplicated(top10s))  # 14

for (i in 1:length(elist))  {  elist[[i]]$rank <- c(1:nrow(elist[[i]])) }
top10tbl <- lapply(elist, function(x) subset(x, x$Name %in% top10s))

for (i in 1:length(top10tbl)) { 
   top10tbl[[i]]$estci <- with(top10tbl[[i]], paste0(sprintf("%.2f", logFC), " (", sprintf("%.2f", CI.L), ", ",
                                                     sprintf("%.2f", CI.R), ")"))
}

for (i in 1:length(top10tbl)) { 
   names(top10tbl[[i]])[c(7,8,10,11)] <- c(paste0("pval.", i), paste0("bhp.", i), paste0("rank.", i), paste0("estci.",i))
}

ptbl <- merge(top10tbl[[1]][,c("Name", "chr", "UCSC_RefGene_Name", "estci.1", "bhp.1", "rank.1")],
              top10tbl[[2]][,c(1,11,8,10)], by="Name", all=T)

ptbl <- ptbl[order(ptbl$rank.1),]
ptbl[,grepl("bhp", names(ptbl))] <- lapply(ptbl[,grepl("bhp", names(ptbl))], function(x) pvalfn(x))
kable(ptbl[,ltbnms], row.names=F, col.names=ltlabs,
      caption="Top 10 Probes by P Value for Tortoiseshell in Short-Haired", digits=2)


## Short-Haired in Tabby

elist <- list(ucb.nocell[[9]], ucb.cell[[9]])

top10s <- as.vector(sapply(elist, function(x) cbind(x$Name[c(1:10)])))
top10s <- subset(top10s, !duplicated(top10s))  # 14

for (i in 1:length(elist))  {  elist[[i]]$rank <- c(1:nrow(elist[[i]])) }
top10tbl <- lapply(elist, function(x) subset(x, x$Name %in% top10s))

for (i in 1:length(top10tbl)) { 
   top10tbl[[i]]$estci <- with(top10tbl[[i]], paste0(sprintf("%.2f", logFC), " (", sprintf("%.2f", CI.L), ", ",
                                                     sprintf("%.2f", CI.R), ")"))
}

for (i in 1:length(top10tbl)) { 
   names(top10tbl[[i]])[c(7,8,10,11)] <- c(paste0("pval.", i), paste0("bhp.", i), paste0("rank.", i), paste0("estci.",i))
}

ptbl <- merge(top10tbl[[1]][,c("Name", "chr", "UCSC_RefGene_Name", "estci.1", "bhp.1", "rank.1")],
              top10tbl[[2]][,c(1,11,8,10)], by="Name", all=T)

ptbl <- ptbl[order(ptbl$rank.1),]
ptbl[,grepl("bhp", names(ptbl))] <- lapply(ptbl[,grepl("bhp", names(ptbl))], function(x) pvalfn(x))
kable(ptbl[,ltbnms], row.names=F, col.names=ltlabs,
      caption="Top 10 Probes by P Value for Short-Haired in Tabby", digits=2)


## Short-Haired in Tortoiseshell

elist <- list(ucb.nocell[[11]], ucb.cell[[11]])

top10s <- as.vector(sapply(elist, function(x) cbind(x$Name[c(1:10)])))
top10s <- subset(top10s, !duplicated(top10s))  # 14

for (i in 1:length(elist))  {  elist[[i]]$rank <- c(1:nrow(elist[[i]])) }
top10tbl <- lapply(elist, function(x) subset(x, x$Name %in% top10s))

for (i in 1:length(top10tbl)) { 
   top10tbl[[i]]$estci <- with(top10tbl[[i]], paste0(sprintf("%.2f", logFC), " (", sprintf("%.2f", CI.L), ", ",
                                                     sprintf("%.2f", CI.R), ")"))
}

for (i in 1:length(top10tbl)) { 
   names(top10tbl[[i]])[c(7,8,10,11)] <- c(paste0("pval.", i), paste0("bhp.", i), paste0("rank.", i), paste0("estci.",i))
}

ptbl <- merge(top10tbl[[1]][,c("Name", "chr", "UCSC_RefGene_Name", "estci.1", "bhp.1", "rank.1")],
              top10tbl[[2]][,c(1,11,8,10)], by="Name", all=T)

ptbl <- ptbl[order(ptbl$rank.1),]
ptbl[,grepl("bhp", names(ptbl))] <- lapply(ptbl[,grepl("bhp", names(ptbl))], function(x) pvalfn(x))
kable(ptbl[,ltbnms], row.names=F, col.names=ltlabs,
      caption="Top 10 Probes by P Value for Short-Haired in Tortoiseshell", digits=2)


## Top 10 by Log Fold Change


## Tortoiseshell in Long-Haired ##

elist <- list(ucb.nocell[[4]], ucb.cell[[4]])

top10s <- as.vector(sapply(elist, function(x) cbind(x$Name[c(1:10)])))
top10s <- subset(top10s, !duplicated(top10s))  # 14

for (i in 1:length(elist))  {  elist[[i]]$rank <- c(1:nrow(elist[[i]])) }
top10tbl <- lapply(elist, function(x) subset(x, x$Name %in% top10s))

for (i in 1:length(top10tbl)) { 
   top10tbl[[i]]$estci <- with(top10tbl[[i]], paste0(sprintf("%.2f", logFC), " (", sprintf("%.2f", CI.L), ", ",
                                                     sprintf("%.2f", CI.R), ")"))
}

for (i in 1:length(top10tbl)) { 
   names(top10tbl[[i]])[c(7,8,9,10)] <- c(paste0("pval.", i), paste0("bhp.", i), paste0("rank.", i), paste0("estci.",i))
}

ltbl <- merge(top10tbl[[1]][,c("Name", "chr", "UCSC_RefGene_Name", "estci.1", "bhp.1", "rank.1")],
              top10tbl[[2]][,c(1,10,8,9)], by="Name", all=T)

ltbl <- ltbl[order(ltbl$rank.1),]
kable(ltbl[,ltbnms], row.names=F, col.names=ltlabs,
      caption="Top 10 Probes by logFC for Tortoiseshell in Long-Haired", digits=2)


## Tortoiseshell in Short-Haired

elist <- list(ucb.nocell[[6]], ucb.cell[[6]])

top10s <- as.vector(sapply(elist, function(x) cbind(x$Name[c(1:10)])))
top10s <- subset(top10s, !duplicated(top10s))  # 14

for (i in 1:length(elist))  {  elist[[i]]$rank <- c(1:nrow(elist[[i]])) }
top10tbl <- lapply(elist, function(x) subset(x, x$Name %in% top10s))

for (i in 1:length(top10tbl)) { 
   top10tbl[[i]]$estci <- with(top10tbl[[i]], paste0(sprintf("%.2f", logFC), " (", sprintf("%.2f", CI.L), ", ",
                                                     sprintf("%.2f", CI.R), ")"))
}

for (i in 1:length(top10tbl)) { 
   names(top10tbl[[i]])[c(7,8,9,10)] <- c(paste0("pval.", i), paste0("bhp.", i), paste0("rank.", i), paste0("estci.",i))
}

ltbl <- merge(top10tbl[[1]][,c("Name", "chr", "UCSC_RefGene_Name", "estci.1", "bhp.1", "rank.1")],
              top10tbl[[2]][,c(1,10,8,9)], by="Name", all=T)

ltbl <- ltbl[order(ltbl$rank.1),]
kable(ltbl[,ltbnms], row.names=F, col.names=ltlabs,
      caption="Top 10 Probes by logFC for Tortoiseshell in Short-Haired", digits=2)


## Short-Haired in Tabby

elist <- list(ucb.nocell[[10]], ucb.cell[[10]])

top10s <- as.vector(sapply(elist, function(x) cbind(x$Name[c(1:10)])))
top10s <- subset(top10s, !duplicated(top10s))  # 14

for (i in 1:length(elist))  {  elist[[i]]$rank <- c(1:nrow(elist[[i]])) }
top10tbl <- lapply(elist, function(x) subset(x, x$Name %in% top10s))

for (i in 1:length(top10tbl)) { 
   top10tbl[[i]]$estci <- with(top10tbl[[i]], paste0(sprintf("%.2f", logFC), " (", sprintf("%.2f", CI.L), ", ",
                                                     sprintf("%.2f", CI.R), ")"))
}

for (i in 1:length(top10tbl)) { 
   names(top10tbl[[i]])[c(7,8,9,10)] <- c(paste0("pval.", i), paste0("bhp.", i), paste0("rank.", i), paste0("estci.",i))
}

ltbl <- merge(top10tbl[[1]][,c("Name", "chr", "UCSC_RefGene_Name", "estci.1", "bhp.1", "rank.1")],
              top10tbl[[2]][,c(1,10,8,9)], by="Name", all=T)

ltbl <- ltbl[order(ltbl$rank.1),]
kable(ltbl[,ltbnms], row.names=F, col.names=ltlabs,
      caption="Top 10 Probes by logFC for Short-Haired in Tabby", digits=2)


## Short-Haired in Tortoiseshell

elist <- list(ucb.nocell[[12]], ucb.cell[[12]])

top10s <- as.vector(sapply(elist, function(x) cbind(x$Name[c(1:10)])))
top10s <- subset(top10s, !duplicated(top10s))  # 14

for (i in 1:length(elist))  {  elist[[i]]$rank <- c(1:nrow(elist[[i]])) }
top10tbl <- lapply(elist, function(x) subset(x, x$Name %in% top10s))

for (i in 1:length(top10tbl)) { 
   top10tbl[[i]]$estci <- with(top10tbl[[i]], paste0(sprintf("%.2f", logFC), " (", sprintf("%.2f", CI.L), ", ",
                                                     sprintf("%.2f", CI.R), ")"))
}

for (i in 1:length(top10tbl)) { 
   names(top10tbl[[i]])[c(7,8,9,10)] <- c(paste0("pval.", i), paste0("bhp.", i), paste0("rank.", i), paste0("estci.",i))
}

ltbl <- merge(top10tbl[[1]][,c("Name", "chr", "UCSC_RefGene_Name", "estci.1", "bhp.1", "rank.1")],
              top10tbl[[2]][,c(1,10,8,9)], by="Name", all=T)

ltbl <- ltbl[order(ltbl$rank.1),]
kable(ltbl[,ltbnms], row.names=F, col.names=ltlabs,
      caption="Top 10 Probes by logFC for Short-Haired in Tortoiseshell", digits=2)


#-----------------------------------------------#
#  Compare Distribution of p values and logFCs  #
#-----------------------------------------------#

## Tortoiseshell in Long-Haired ##

elist <- list(ucb.nocell[[3]], ucb.cell[[3]])

allprbs <- merge(elist[[1]][,c("Name", "logFC", "P.Value")], elist[[2]][,c("Name", "logFC", "P.Value")], by="Name")
names(allprbs) <- c("Name", paste0(rep(c("logFC.", "pval."), 2), rep(c(1:2), each=2)))
                  
allprbsl <- reshape(allprbs, varying=list(paste0("pval.", c(1:2)), paste0("logFC.", c(1:2))),
                  v.names=c("pval", "logFC"), timevar="dat", idvar="Name", direction="long")
allprbsl$dat <- factor(allprbsl$dat, levels=c(1,2), labels=c("No Cell", "Cell"))

kable(summaryBy(pval ~ dat, data=allprbsl, FUN=summary), row.names=F, digits=2,
      caption="Tortoiseshell in Long-Haired: P Value Distribution")

ggplot(aes(x=pval, y=dat, col=dat), data=allprbsl) + geom_boxplot() +
   scale_color_viridis(discrete=T, begin=0, end=1) + theme(legend.position="none") +
   labs(x="Unadjusted p value", y="", title="Tortoiseshell in Long-Haired")

kable(summaryBy(logFC ~ dat, data=allprbsl, FUN=summary), row.names=F, digits=2,
      caption="Tortoiseshell in Long-Haired: logFC Distribution")

ggplot(aes(x=logFC, y=dat, col=dat), data=allprbsl) + geom_boxplot() +
   scale_color_viridis(discrete=T, begin=0, end=1) + theme(legend.position="none") +
   labs(x="Log2 Fold Change", y="", title="Tortoiseshell in Long-Haired")


## Tortoiseshell in Short-Haired ##

elist <- list(ucb.nocell[[5]], ucb.cell[[5]])

allprbs <- merge(elist[[1]][,c("Name", "logFC", "P.Value")], elist[[2]][,c("Name", "logFC", "P.Value")], by="Name")
names(allprbs) <- c("Name", paste0(rep(c("logFC.", "pval."), 2), rep(c(1:2), each=2)))
                  
allprbsl <- reshape(allprbs, varying=list(paste0("pval.", c(1:2)), paste0("logFC.", c(1:2))),
                  v.names=c("pval", "logFC"), timevar="dat", idvar="Name", direction="long")
allprbsl$dat <- factor(allprbsl$dat, levels=c(1,2), labels=c("No Cell", "Cell"))

kable(summaryBy(pval ~ dat, data=allprbsl, FUN=summary), row.names=F, digits=2,
      caption="Tortoiseshell in Short-Haired: P Value Distribution")

ggplot(aes(x=pval, y=dat, col=dat), data=allprbsl) + geom_boxplot() +
   scale_color_viridis(discrete=T, begin=0, end=1) + theme(legend.position="none") +
   labs(x="Unadjusted p value", y="", title="Tortoiseshell in Short-Haired")

kable(summaryBy(logFC ~ dat, data=allprbsl, FUN=summary), row.names=F, digits=2,
      caption="Tortoiseshell in Short-Haired: logFC Distribution")

ggplot(aes(x=logFC, y=dat, col=dat), data=allprbsl) + geom_boxplot() +
   scale_color_viridis(discrete=T, begin=0, end=1) + theme(legend.position="none") +
   labs(x="Log2 Fold Change", y="", title="Tortoiseshell in Short-Haired")

## Short-Haired in Tabby ##

elist <- list(ucb.nocell[[9]], ucb.cell[[9]])

allprbs <- merge(elist[[1]][,c("Name", "logFC", "P.Value")], elist[[2]][,c("Name", "logFC", "P.Value")], by="Name")
names(allprbs) <- c("Name", paste0(rep(c("logFC.", "pval."), 2), rep(c(1:2), each=2)))
                  
allprbsl <- reshape(allprbs, varying=list(paste0("pval.", c(1:2)), paste0("logFC.", c(1:2))),
                  v.names=c("pval", "logFC"), timevar="dat", idvar="Name", direction="long")
allprbsl$dat <- factor(allprbsl$dat, levels=c(1,2), labels=c("No Cell", "Cell"))

kable(summaryBy(pval ~ dat, data=allprbsl, FUN=summary), row.names=F, digits=2,
      caption="Short-Haired in Tabby: P Value Distribution")

ggplot(aes(x=pval, y=dat, col=dat), data=allprbsl) + geom_boxplot() +
   scale_color_viridis(discrete=T, begin=0, end=1) + theme(legend.position="none") +
   labs(x="Unadjusted p value", y="", title="Short-Haired in Tabby")

kable(summaryBy(logFC ~ dat, data=allprbsl, FUN=summary), row.names=F, digits=2,
      caption="Short-Haired in Tabby: logFC Distribution")

ggplot(aes(x=logFC, y=dat, col=dat), data=allprbsl) + geom_boxplot() +
   scale_color_viridis(discrete=T, begin=0, end=1) + theme(legend.position="none") +
   labs(x="Log2 Fold Change", y="", title="Short-Haired in Tabby")


## Short-Haired in Tortoiseshell ##

elist <- list(ucb.nocell[[11]], ucb.cell[[11]])

allprbs <- merge(elist[[1]][,c("Name", "logFC", "P.Value")], elist[[2]][,c("Name", "logFC", "P.Value")], by="Name")
names(allprbs) <- c("Name", paste0(rep(c("logFC.", "pval."), 2), rep(c(1:2), each=2)))
                  
allprbsl <- reshape(allprbs, varying=list(paste0("pval.", c(1:2)), paste0("logFC.", c(1:2))),
                  v.names=c("pval", "logFC"), timevar="dat", idvar="Name", direction="long")
allprbsl$dat <- factor(allprbsl$dat, levels=c(1,2), labels=c("No Cell", "Cell"))

kable(summaryBy(pval ~ dat, data=allprbsl, FUN=summary), row.names=F, digits=2,
      caption="Short-Haired in Tortoiseshell: P Value Distribution")

ggplot(aes(x=pval, y=dat, col=dat), data=allprbsl) + geom_boxplot() +
   scale_color_viridis(discrete=T, begin=0, end=1) + theme(legend.position="none") +
   labs(x="Unadjusted p value", y="", title="Short-Haired in Tortoiseshell")

kable(summaryBy(logFC ~ dat, data=allprbsl, FUN=summary), row.names=F, digits=2,
      caption="Short-Haired in Tortoiseshell: logFC Distribution")

ggplot(aes(x=logFC, y=dat, col=dat), data=allprbsl) + geom_boxplot() +
   scale_color_viridis(discrete=T, begin=0, end=1) + theme(legend.position="none") +
   labs(x="Log2 Fold Change", y="", title="Short-Haired in Tortoiseshell")


```

## BMIQ Data


### No ComBat Processing

(Adjustment for Batch, and Adjustment for Batch and Cell)

``` {r bmiqnocbcell, results="asis", eval=F}


ltbnms <- c("Name", "chr", "UCSC_RefGene_Name", "estci.1", "bhp.1", "rank.1", "estci.2", "bhp.2", "rank.2")
ltlabs <- c("Name", "chr", "UCSC RefGene Name", "logFC NoCell", "BH p NoCell", "Rank NoCell", "logFC Cell", "BH p Cell", "Rank Cell")

## No ComBat Processing - Adjustment for Batch and Cell vs Adjustment for Batch Only
nocb.nocell <- readRDS(file.path(datpath, "Model Fit Results/Methods Comparison/Probe Rankings/bmiq.nocb.fake.m2.RDS"))
nocb.cell <- readRDS(file.path(datpath, "Model Fit Results/Methods Comparison/Probe Rankings/bmiq.nocb.fake.m3.RDS"))


## Tortoiseshell in Long-Haired ##

elist <- list(nocb.nocell[[3]], nocb.cell[[3]])

top10s <- as.vector(sapply(elist, function(x) cbind(x$Name[c(1:10)])))
top10s <- subset(top10s, !duplicated(top10s))  # 14

for (i in 1:length(elist))  {  elist[[i]]$rank <- c(1:nrow(elist[[i]])) }
top10tbl <- lapply(elist, function(x) subset(x, x$Name %in% top10s))

for (i in 1:length(top10tbl)) { 
   top10tbl[[i]]$estci <- with(top10tbl[[i]], paste0(sprintf("%.2f", logFC), " (", sprintf("%.2f", CI.L), ", ",
                                                     sprintf("%.2f", CI.R), ")"))
}

for (i in 1:length(top10tbl)) { 
   names(top10tbl[[i]])[c(7,8,10,11)] <- c(paste0("pval.", i), paste0("bhp.", i), paste0("rank.", i), paste0("estci.",i))
}

ptbl <- merge(top10tbl[[1]][,c("Name", "chr", "UCSC_RefGene_Name", "estci.1", "bhp.1", "rank.1")],
              top10tbl[[2]][,c(1,11,8,10)], by="Name", all=T)

ptbl <- ptbl[order(ptbl$rank.1),]
ptbl[,grepl("bhp", names(ptbl))] <- lapply(ptbl[,grepl("bhp", names(ptbl))], function(x) pvalfn(x))
kable(ptbl[,ltbnms], row.names=F, col.names=ltlabs,
      caption="Top 10 Probes by P Value for Tortoiseshell in Long-Haired", digits=2)


## Tortoiseshell in Short-Haired

elist <- list(nocb.nocell[[5]], nocb.cell[[5]])

top10s <- as.vector(sapply(elist, function(x) cbind(x$Name[c(1:10)])))
top10s <- subset(top10s, !duplicated(top10s))  # 14

for (i in 1:length(elist))  {  elist[[i]]$rank <- c(1:nrow(elist[[i]])) }
top10tbl <- lapply(elist, function(x) subset(x, x$Name %in% top10s))

for (i in 1:length(top10tbl)) { 
   top10tbl[[i]]$estci <- with(top10tbl[[i]], paste0(sprintf("%.2f", logFC), " (", sprintf("%.2f", CI.L), ", ",
                                                     sprintf("%.2f", CI.R), ")"))
}

for (i in 1:length(top10tbl)) { 
   names(top10tbl[[i]])[c(7,8,10,11)] <- c(paste0("pval.", i), paste0("bhp.", i), paste0("rank.", i), paste0("estci.",i))
}

ptbl <- merge(top10tbl[[1]][,c("Name", "chr", "UCSC_RefGene_Name", "estci.1", "bhp.1", "rank.1")],
              top10tbl[[2]][,c(1,11,8,10)], by="Name", all=T)

ptbl <- ptbl[order(ptbl$rank.1),]
ptbl[,grepl("bhp", names(ptbl))] <- lapply(ptbl[,grepl("bhp", names(ptbl))], function(x) pvalfn(x))
kable(ptbl[,ltbnms], row.names=F, col.names=ltlabs,
      caption="Top 10 Probes by P Value for Tortoiseshell in Short-Haired", digits=2)


## Short-Haired in Tabby

elist <- list(nocb.nocell[[9]], nocb.cell[[9]])

top10s <- as.vector(sapply(elist, function(x) cbind(x$Name[c(1:10)])))
top10s <- subset(top10s, !duplicated(top10s))  # 14

for (i in 1:length(elist))  {  elist[[i]]$rank <- c(1:nrow(elist[[i]])) }
top10tbl <- lapply(elist, function(x) subset(x, x$Name %in% top10s))

for (i in 1:length(top10tbl)) { 
   top10tbl[[i]]$estci <- with(top10tbl[[i]], paste0(sprintf("%.2f", logFC), " (", sprintf("%.2f", CI.L), ", ",
                                                     sprintf("%.2f", CI.R), ")"))
}

for (i in 1:length(top10tbl)) { 
   names(top10tbl[[i]])[c(7,8,10,11)] <- c(paste0("pval.", i), paste0("bhp.", i), paste0("rank.", i), paste0("estci.",i))
}

ptbl <- merge(top10tbl[[1]][,c("Name", "chr", "UCSC_RefGene_Name", "estci.1", "bhp.1", "rank.1")],
              top10tbl[[2]][,c(1,11,8,10)], by="Name", all=T)

ptbl <- ptbl[order(ptbl$rank.1),]
ptbl[,grepl("bhp", names(ptbl))] <- lapply(ptbl[,grepl("bhp", names(ptbl))], function(x) pvalfn(x))
kable(ptbl[,ltbnms], row.names=F, col.names=ltlabs,
      caption="Top 10 Probes by P Value for Short-Haired in Tabby", digits=2)


## Short-Haired in Tortoiseshell

elist <- list(nocb.nocell[[11]], nocb.cell[[11]])

top10s <- as.vector(sapply(elist, function(x) cbind(x$Name[c(1:10)])))
top10s <- subset(top10s, !duplicated(top10s))  # 14

for (i in 1:length(elist))  {  elist[[i]]$rank <- c(1:nrow(elist[[i]])) }
top10tbl <- lapply(elist, function(x) subset(x, x$Name %in% top10s))

for (i in 1:length(top10tbl)) { 
   top10tbl[[i]]$estci <- with(top10tbl[[i]], paste0(sprintf("%.2f", logFC), " (", sprintf("%.2f", CI.L), ", ",
                                                     sprintf("%.2f", CI.R), ")"))
}

for (i in 1:length(top10tbl)) { 
   names(top10tbl[[i]])[c(7,8,10,11)] <- c(paste0("pval.", i), paste0("bhp.", i), paste0("rank.", i), paste0("estci.",i))
}

ptbl <- merge(top10tbl[[1]][,c("Name", "chr", "UCSC_RefGene_Name", "estci.1", "bhp.1", "rank.1")],
              top10tbl[[2]][,c(1,11,8,10)], by="Name", all=T)

ptbl <- ptbl[order(ptbl$rank.1),]
ptbl[,grepl("bhp", names(ptbl))] <- lapply(ptbl[,grepl("bhp", names(ptbl))], function(x) pvalfn(x))
kable(ptbl[,ltbnms], row.names=F, col.names=ltlabs,
      caption="Top 10 Probes by P Value for Short-Haired in Tortoiseshell", digits=2)


## Top 10 by Log Fold Change


## Tortoiseshell in Long-Haired ##

elist <- list(nocb.nocell[[4]], nocb.cell[[4]])

top10s <- as.vector(sapply(elist, function(x) cbind(x$Name[c(1:10)])))
top10s <- subset(top10s, !duplicated(top10s))  # 14

for (i in 1:length(elist))  {  elist[[i]]$rank <- c(1:nrow(elist[[i]])) }
top10tbl <- lapply(elist, function(x) subset(x, x$Name %in% top10s))

for (i in 1:length(top10tbl)) { 
   top10tbl[[i]]$estci <- with(top10tbl[[i]], paste0(sprintf("%.2f", logFC), " (", sprintf("%.2f", CI.L), ", ",
                                                     sprintf("%.2f", CI.R), ")"))
}

for (i in 1:length(top10tbl)) { 
   names(top10tbl[[i]])[c(7,8,9,10)] <- c(paste0("pval.", i), paste0("bhp.", i), paste0("rank.", i), paste0("estci.",i))
}

ltbl <- merge(top10tbl[[1]][,c("Name", "chr", "UCSC_RefGene_Name", "estci.1", "bhp.1", "rank.1")],
              top10tbl[[2]][,c(1,10,8,9)], by="Name", all=T)

ltbl <- ltbl[order(ltbl$rank.1),]
kable(ltbl[,ltbnms], row.names=F, col.names=ltlabs,
      caption="Top 10 Probes by logFC for Tortoiseshell in Long-Haired", digits=2)


## Tortoiseshell in Short-Haired

elist <- list(nocb.nocell[[6]], nocb.cell[[6]])

top10s <- as.vector(sapply(elist, function(x) cbind(x$Name[c(1:10)])))
top10s <- subset(top10s, !duplicated(top10s))  # 14

for (i in 1:length(elist))  {  elist[[i]]$rank <- c(1:nrow(elist[[i]])) }
top10tbl <- lapply(elist, function(x) subset(x, x$Name %in% top10s))

for (i in 1:length(top10tbl)) { 
   top10tbl[[i]]$estci <- with(top10tbl[[i]], paste0(sprintf("%.2f", logFC), " (", sprintf("%.2f", CI.L), ", ",
                                                     sprintf("%.2f", CI.R), ")"))
}

for (i in 1:length(top10tbl)) { 
   names(top10tbl[[i]])[c(7,8,9,10)] <- c(paste0("pval.", i), paste0("bhp.", i), paste0("rank.", i), paste0("estci.",i))
}

ltbl <- merge(top10tbl[[1]][,c("Name", "chr", "UCSC_RefGene_Name", "estci.1", "bhp.1", "rank.1")],
              top10tbl[[2]][,c(1,10,8,9)], by="Name", all=T)

ltbl <- ltbl[order(ltbl$rank.1),]
kable(ltbl[,ltbnms], row.names=F, col.names=ltlabs,
      caption="Top 10 Probes by logFC for Tortoiseshell in Short-Haired", digits=2)


## Short-Haired in Tabby

elist <- list(nocb.nocell[[10]], nocb.cell[[10]])

top10s <- as.vector(sapply(elist, function(x) cbind(x$Name[c(1:10)])))
top10s <- subset(top10s, !duplicated(top10s))  # 14

for (i in 1:length(elist))  {  elist[[i]]$rank <- c(1:nrow(elist[[i]])) }
top10tbl <- lapply(elist, function(x) subset(x, x$Name %in% top10s))

for (i in 1:length(top10tbl)) { 
   top10tbl[[i]]$estci <- with(top10tbl[[i]], paste0(sprintf("%.2f", logFC), " (", sprintf("%.2f", CI.L), ", ",
                                                     sprintf("%.2f", CI.R), ")"))
}

for (i in 1:length(top10tbl)) { 
   names(top10tbl[[i]])[c(7,8,9,10)] <- c(paste0("pval.", i), paste0("bhp.", i), paste0("rank.", i), paste0("estci.",i))
}

ltbl <- merge(top10tbl[[1]][,c("Name", "chr", "UCSC_RefGene_Name", "estci.1", "bhp.1", "rank.1")],
              top10tbl[[2]][,c(1,10,8,9)], by="Name", all=T)

ltbl <- ltbl[order(ltbl$rank.1),]
kable(ltbl[,ltbnms], row.names=F, col.names=ltlabs,
      caption="Top 10 Probes by logFC for Short-Haired in Tabby", digits=2)


## Short-Haired in Tortoiseshell

elist <- list(nocb.nocell[[12]], nocb.cell[[12]])

top10s <- as.vector(sapply(elist, function(x) cbind(x$Name[c(1:10)])))
top10s <- subset(top10s, !duplicated(top10s))  # 14

for (i in 1:length(elist))  {  elist[[i]]$rank <- c(1:nrow(elist[[i]])) }
top10tbl <- lapply(elist, function(x) subset(x, x$Name %in% top10s))

for (i in 1:length(top10tbl)) { 
   top10tbl[[i]]$estci <- with(top10tbl[[i]], paste0(sprintf("%.2f", logFC), " (", sprintf("%.2f", CI.L), ", ",
                                                     sprintf("%.2f", CI.R), ")"))
}

for (i in 1:length(top10tbl)) { 
   names(top10tbl[[i]])[c(7,8,9,10)] <- c(paste0("pval.", i), paste0("bhp.", i), paste0("rank.", i), paste0("estci.",i))
}

ltbl <- merge(top10tbl[[1]][,c("Name", "chr", "UCSC_RefGene_Name", "estci.1", "bhp.1", "rank.1")],
              top10tbl[[2]][,c(1,10,8,9)], by="Name", all=T)

ltbl <- ltbl[order(ltbl$rank.1),]
kable(ltbl[,ltbnms], row.names=F, col.names=ltlabs,
      caption="Top 10 Probes by logFC for Short-Haired in Tortoiseshell", digits=2)


#-----------------------------------------------#
#  Compare Distribution of p values and logFCs  #
#-----------------------------------------------#

## Tortoiseshell in Long-Haired ##

elist <- list(nocb.nocell[[3]], nocb.cell[[3]])

allprbs <- merge(elist[[1]][,c("Name", "logFC", "P.Value")], elist[[2]][,c("Name", "logFC", "P.Value")], by="Name")
names(allprbs) <- c("Name", paste0(rep(c("logFC.", "pval."), 2), rep(c(1:2), each=2)))
                  
allprbsl <- reshape(allprbs, varying=list(paste0("pval.", c(1:2)), paste0("logFC.", c(1:2))),
                  v.names=c("pval", "logFC"), timevar="dat", idvar="Name", direction="long")
allprbsl$dat <- factor(allprbsl$dat, levels=c(1,2), labels=c("No Cell", "Cell"))

kable(summaryBy(pval ~ dat, data=allprbsl, FUN=summary), row.names=F, digits=2,
      caption="Tortoiseshell in Long-Haired: P Value Distribution")

ggplot(aes(x=pval, y=dat, col=dat), data=allprbsl) + geom_boxplot() +
   scale_color_viridis(discrete=T, begin=0, end=1) + theme(legend.position="none") +
   labs(x="Unadjusted p value", y="", title="Tortoiseshell in Long-Haired")

kable(summaryBy(logFC ~ dat, data=allprbsl, FUN=summary), row.names=F, digits=2,
      caption="Tortoiseshell in Long-Haired: logFC Distribution")

ggplot(aes(x=logFC, y=dat, col=dat), data=allprbsl) + geom_boxplot() +
   scale_color_viridis(discrete=T, begin=0, end=1) + theme(legend.position="none") +
   labs(x="Log2 Fold Change", y="", title="Tortoiseshell in Long-Haired")


## Tortoiseshell in Short-Haired ##

elist <- list(nocb.nocell[[5]], nocb.cell[[5]])

allprbs <- merge(elist[[1]][,c("Name", "logFC", "P.Value")], elist[[2]][,c("Name", "logFC", "P.Value")], by="Name")
names(allprbs) <- c("Name", paste0(rep(c("logFC.", "pval."), 2), rep(c(1:2), each=2)))
                  
allprbsl <- reshape(allprbs, varying=list(paste0("pval.", c(1:2)), paste0("logFC.", c(1:2))),
                  v.names=c("pval", "logFC"), timevar="dat", idvar="Name", direction="long")
allprbsl$dat <- factor(allprbsl$dat, levels=c(1,2), labels=c("No Cell", "Cell"))

kable(summaryBy(pval ~ dat, data=allprbsl, FUN=summary), row.names=F, digits=2,
      caption="Tortoiseshell in Short-Haired: P Value Distribution")

ggplot(aes(x=pval, y=dat, col=dat), data=allprbsl) + geom_boxplot() +
   scale_color_viridis(discrete=T, begin=0, end=1) + theme(legend.position="none") +
   labs(x="Unadjusted p value", y="", title="Tortoiseshell in Short-Haired")

kable(summaryBy(logFC ~ dat, data=allprbsl, FUN=summary), row.names=F, digits=2,
      caption="Tortoiseshell in Short-Haired: logFC Distribution")

ggplot(aes(x=logFC, y=dat, col=dat), data=allprbsl) + geom_boxplot() +
   scale_color_viridis(discrete=T, begin=0, end=1) + theme(legend.position="none") +
   labs(x="Log2 Fold Change", y="", title="Tortoiseshell in Short-Haired")

## Short-Haired in Tabby ##

elist <- list(nocb.nocell[[9]], nocb.cell[[9]])

allprbs <- merge(elist[[1]][,c("Name", "logFC", "P.Value")], elist[[2]][,c("Name", "logFC", "P.Value")], by="Name")
names(allprbs) <- c("Name", paste0(rep(c("logFC.", "pval."), 2), rep(c(1:2), each=2)))
                  
allprbsl <- reshape(allprbs, varying=list(paste0("pval.", c(1:2)), paste0("logFC.", c(1:2))),
                  v.names=c("pval", "logFC"), timevar="dat", idvar="Name", direction="long")
allprbsl$dat <- factor(allprbsl$dat, levels=c(1,2), labels=c("No Cell", "Cell"))

kable(summaryBy(pval ~ dat, data=allprbsl, FUN=summary), row.names=F, digits=2,
      caption="Short-Haired in Tabby: P Value Distribution")

ggplot(aes(x=pval, y=dat, col=dat), data=allprbsl) + geom_boxplot() +
   scale_color_viridis(discrete=T, begin=0, end=1) + theme(legend.position="none") +
   labs(x="Unadjusted p value", y="", title="Short-Haired in Tabby")

kable(summaryBy(logFC ~ dat, data=allprbsl, FUN=summary), row.names=F, digits=2,
      caption="Short-Haired in Tabby: logFC Distribution")

ggplot(aes(x=logFC, y=dat, col=dat), data=allprbsl) + geom_boxplot() +
   scale_color_viridis(discrete=T, begin=0, end=1) + theme(legend.position="none") +
   labs(x="Log2 Fold Change", y="", title="Short-Haired in Tabby")


## Short-Haired in Tortoiseshell ##

elist <- list(nocb.nocell[[11]], nocb.cell[[11]])

allprbs <- merge(elist[[1]][,c("Name", "logFC", "P.Value")], elist[[2]][,c("Name", "logFC", "P.Value")], by="Name")
names(allprbs) <- c("Name", paste0(rep(c("logFC.", "pval."), 2), rep(c(1:2), each=2)))
                  
allprbsl <- reshape(allprbs, varying=list(paste0("pval.", c(1:2)), paste0("logFC.", c(1:2))),
                  v.names=c("pval", "logFC"), timevar="dat", idvar="Name", direction="long")
allprbsl$dat <- factor(allprbsl$dat, levels=c(1,2), labels=c("No Cell", "Cell"))

kable(summaryBy(pval ~ dat, data=allprbsl, FUN=summary), row.names=F, digits=2,
      caption="Short-Haired in Tortoiseshell: P Value Distribution")

ggplot(aes(x=pval, y=dat, col=dat), data=allprbsl) + geom_boxplot() +
   scale_color_viridis(discrete=T, begin=0, end=1) + theme(legend.position="none") +
   labs(x="Unadjusted p value", y="", title="Short-Haired in Tortoiseshell")

kable(summaryBy(logFC ~ dat, data=allprbsl, FUN=summary), row.names=F, digits=2,
      caption="Short-Haired in Tortoiseshell: logFC Distribution")

ggplot(aes(x=logFC, y=dat, col=dat), data=allprbsl) + geom_boxplot() +
   scale_color_viridis(discrete=T, begin=0, end=1) + theme(legend.position="none") +
   labs(x="Log2 Fold Change", y="", title="Short-Haired in Tortoiseshell")


```


## Supervised ComBat Processing
(No additional adjustment vs additonal adjustment for cell)

``` {r bmiqscbcell, results="asis", eval=F}

## Supervised ComBat Processing: with vs without additional adjustment for batch

scb.nocell <- readRDS(file.path(datpath, "Model Fit Results/Methods Comparison/Probe Rankings/bmiq.scb.fake.m1.RDS"))
scb.cell <- readRDS(file.path(datpath, "Model Fit Results/Methods Comparison/Probe Rankings/bmiq.scb.fake.m3.RDS"))


## Tortoiseshell in Long-Haired ##

elist <- list(scb.nocell[[3]], scb.cell[[3]])

top10s <- as.vector(sapply(elist, function(x) cbind(x$Name[c(1:10)])))
top10s <- subset(top10s, !duplicated(top10s))  # 14

for (i in 1:length(elist))  {  elist[[i]]$rank <- c(1:nrow(elist[[i]])) }
top10tbl <- lapply(elist, function(x) subset(x, x$Name %in% top10s))

for (i in 1:length(top10tbl)) { 
   top10tbl[[i]]$estci <- with(top10tbl[[i]], paste0(sprintf("%.2f", logFC), " (", sprintf("%.2f", CI.L), ", ",
                                                     sprintf("%.2f", CI.R), ")"))
}

for (i in 1:length(top10tbl)) { 
   names(top10tbl[[i]])[c(7,8,10,11)] <- c(paste0("pval.", i), paste0("bhp.", i), paste0("rank.", i), paste0("estci.",i))
}

ptbl <- merge(top10tbl[[1]][,c("Name", "chr", "UCSC_RefGene_Name", "estci.1", "bhp.1", "rank.1")],
              top10tbl[[2]][,c(1,11,8,10)], by="Name", all=T)

ptbl <- ptbl[order(ptbl$rank.1),]
ptbl[,grepl("bhp", names(ptbl))] <- lapply(ptbl[,grepl("bhp", names(ptbl))], function(x) pvalfn(x))
kable(ptbl[,ltbnms], row.names=F, col.names=ltlabs,
      caption="Top 10 Probes by P Value for Tortoiseshell in Long-Haired", digits=2)


## Tortoiseshell in Short-Haired

elist <- list(scb.nocell[[5]], scb.cell[[5]])

top10s <- as.vector(sapply(elist, function(x) cbind(x$Name[c(1:10)])))
top10s <- subset(top10s, !duplicated(top10s))  # 14

for (i in 1:length(elist))  {  elist[[i]]$rank <- c(1:nrow(elist[[i]])) }
top10tbl <- lapply(elist, function(x) subset(x, x$Name %in% top10s))

for (i in 1:length(top10tbl)) { 
   top10tbl[[i]]$estci <- with(top10tbl[[i]], paste0(sprintf("%.2f", logFC), " (", sprintf("%.2f", CI.L), ", ",
                                                     sprintf("%.2f", CI.R), ")"))
}

for (i in 1:length(top10tbl)) { 
   names(top10tbl[[i]])[c(7,8,10,11)] <- c(paste0("pval.", i), paste0("bhp.", i), paste0("rank.", i), paste0("estci.",i))
}

ptbl <- merge(top10tbl[[1]][,c("Name", "chr", "UCSC_RefGene_Name", "estci.1", "bhp.1", "rank.1")],
              top10tbl[[2]][,c(1,11,8,10)], by="Name", all=T)

ptbl <- ptbl[order(ptbl$rank.1),]
ptbl[,grepl("bhp", names(ptbl))] <- lapply(ptbl[,grepl("bhp", names(ptbl))], function(x) pvalfn(x))
kable(ptbl[,ltbnms], row.names=F, col.names=ltlabs,
      caption="Top 10 Probes by P Value for Tortoiseshell in Short-Haired", digits=2)


## Short-Haired in Tabby

elist <- list(scb.nocell[[9]], scb.cell[[9]])

top10s <- as.vector(sapply(elist, function(x) cbind(x$Name[c(1:10)])))
top10s <- subset(top10s, !duplicated(top10s))  # 14

for (i in 1:length(elist))  {  elist[[i]]$rank <- c(1:nrow(elist[[i]])) }
top10tbl <- lapply(elist, function(x) subset(x, x$Name %in% top10s))

for (i in 1:length(top10tbl)) { 
   top10tbl[[i]]$estci <- with(top10tbl[[i]], paste0(sprintf("%.2f", logFC), " (", sprintf("%.2f", CI.L), ", ",
                                                     sprintf("%.2f", CI.R), ")"))
}

for (i in 1:length(top10tbl)) { 
   names(top10tbl[[i]])[c(7,8,10,11)] <- c(paste0("pval.", i), paste0("bhp.", i), paste0("rank.", i), paste0("estci.",i))
}

ptbl <- merge(top10tbl[[1]][,c("Name", "chr", "UCSC_RefGene_Name", "estci.1", "bhp.1", "rank.1")],
              top10tbl[[2]][,c(1,11,8,10)], by="Name", all=T)

ptbl <- ptbl[order(ptbl$rank.1),]
ptbl[,grepl("bhp", names(ptbl))] <- lapply(ptbl[,grepl("bhp", names(ptbl))], function(x) pvalfn(x))
kable(ptbl[,ltbnms], row.names=F, col.names=ltlabs,
      caption="Top 10 Probes by P Value for Short-Haired in Tabby", digits=2)


## Short-Haired in Tortoiseshell

elist <- list(scb.nocell[[11]], scb.cell[[11]])

top10s <- as.vector(sapply(elist, function(x) cbind(x$Name[c(1:10)])))
top10s <- subset(top10s, !duplicated(top10s))  # 14

for (i in 1:length(elist))  {  elist[[i]]$rank <- c(1:nrow(elist[[i]])) }
top10tbl <- lapply(elist, function(x) subset(x, x$Name %in% top10s))

for (i in 1:length(top10tbl)) { 
   top10tbl[[i]]$estci <- with(top10tbl[[i]], paste0(sprintf("%.2f", logFC), " (", sprintf("%.2f", CI.L), ", ",
                                                     sprintf("%.2f", CI.R), ")"))
}

for (i in 1:length(top10tbl)) { 
   names(top10tbl[[i]])[c(7,8,10,11)] <- c(paste0("pval.", i), paste0("bhp.", i), paste0("rank.", i), paste0("estci.",i))
}

ptbl <- merge(top10tbl[[1]][,c("Name", "chr", "UCSC_RefGene_Name", "estci.1", "bhp.1", "rank.1")],
              top10tbl[[2]][,c(1,11,8,10)], by="Name", all=T)

ptbl <- ptbl[order(ptbl$rank.1),]
ptbl[,grepl("bhp", names(ptbl))] <- lapply(ptbl[,grepl("bhp", names(ptbl))], function(x) pvalfn(x))
kable(ptbl[,ltbnms], row.names=F, col.names=ltlabs,
      caption="Top 10 Probes by P Value for Short-Haired in Tortoiseshell", digits=2)


## Top 10 by Log Fold Change


## Tortoiseshell in Long-Haired ##

elist <- list(scb.nocell[[4]], scb.cell[[4]])

top10s <- as.vector(sapply(elist, function(x) cbind(x$Name[c(1:10)])))
top10s <- subset(top10s, !duplicated(top10s))  # 14

for (i in 1:length(elist))  {  elist[[i]]$rank <- c(1:nrow(elist[[i]])) }
top10tbl <- lapply(elist, function(x) subset(x, x$Name %in% top10s))

for (i in 1:length(top10tbl)) { 
   top10tbl[[i]]$estci <- with(top10tbl[[i]], paste0(sprintf("%.2f", logFC), " (", sprintf("%.2f", CI.L), ", ",
                                                     sprintf("%.2f", CI.R), ")"))
}

for (i in 1:length(top10tbl)) { 
   names(top10tbl[[i]])[c(7,8,9,10)] <- c(paste0("pval.", i), paste0("bhp.", i), paste0("rank.", i), paste0("estci.",i))
}

ltbl <- merge(top10tbl[[1]][,c("Name", "chr", "UCSC_RefGene_Name", "estci.1", "bhp.1", "rank.1")],
              top10tbl[[2]][,c(1,10,8,9)], by="Name", all=T)

ltbl <- ltbl[order(ltbl$rank.1),]
kable(ltbl[,ltbnms], row.names=F, col.names=ltlabs,
      caption="Top 10 Probes by logFC for Tortoiseshell in Long-Haired", digits=2)


## Tortoiseshell in Short-Haired

elist <- list(scb.nocell[[6]], scb.cell[[6]])

top10s <- as.vector(sapply(elist, function(x) cbind(x$Name[c(1:10)])))
top10s <- subset(top10s, !duplicated(top10s))  # 14

for (i in 1:length(elist))  {  elist[[i]]$rank <- c(1:nrow(elist[[i]])) }
top10tbl <- lapply(elist, function(x) subset(x, x$Name %in% top10s))

for (i in 1:length(top10tbl)) { 
   top10tbl[[i]]$estci <- with(top10tbl[[i]], paste0(sprintf("%.2f", logFC), " (", sprintf("%.2f", CI.L), ", ",
                                                     sprintf("%.2f", CI.R), ")"))
}

for (i in 1:length(top10tbl)) { 
   names(top10tbl[[i]])[c(7,8,9,10)] <- c(paste0("pval.", i), paste0("bhp.", i), paste0("rank.", i), paste0("estci.",i))
}

ltbl <- merge(top10tbl[[1]][,c("Name", "chr", "UCSC_RefGene_Name", "estci.1", "bhp.1", "rank.1")],
              top10tbl[[2]][,c(1,10,8,9)], by="Name", all=T)

ltbl <- ltbl[order(ltbl$rank.1),]
kable(ltbl[,ltbnms], row.names=F, col.names=ltlabs,
      caption="Top 10 Probes by logFC for Tortoiseshell in Short-Haired", digits=2)


## Short-Haired in Tabby

elist <- list(scb.nocell[[10]], scb.cell[[10]])

top10s <- as.vector(sapply(elist, function(x) cbind(x$Name[c(1:10)])))
top10s <- subset(top10s, !duplicated(top10s))  # 14

for (i in 1:length(elist))  {  elist[[i]]$rank <- c(1:nrow(elist[[i]])) }
top10tbl <- lapply(elist, function(x) subset(x, x$Name %in% top10s))

for (i in 1:length(top10tbl)) { 
   top10tbl[[i]]$estci <- with(top10tbl[[i]], paste0(sprintf("%.2f", logFC), " (", sprintf("%.2f", CI.L), ", ",
                                                     sprintf("%.2f", CI.R), ")"))
}

for (i in 1:length(top10tbl)) { 
   names(top10tbl[[i]])[c(7,8,9,10)] <- c(paste0("pval.", i), paste0("bhp.", i), paste0("rank.", i), paste0("estci.",i))
}

ltbl <- merge(top10tbl[[1]][,c("Name", "chr", "UCSC_RefGene_Name", "estci.1", "bhp.1", "rank.1")],
              top10tbl[[2]][,c(1,10,8,9)], by="Name", all=T)

ltbl <- ltbl[order(ltbl$rank.1),]
kable(ltbl[,ltbnms], row.names=F, col.names=ltlabs,
      caption="Top 10 Probes by logFC for Short-Haired in Tabby", digits=2)


## Short-Haired in Tortoiseshell

elist <- list(scb.nocell[[12]], scb.cell[[12]])

top10s <- as.vector(sapply(elist, function(x) cbind(x$Name[c(1:10)])))
top10s <- subset(top10s, !duplicated(top10s))  # 14

for (i in 1:length(elist))  {  elist[[i]]$rank <- c(1:nrow(elist[[i]])) }
top10tbl <- lapply(elist, function(x) subset(x, x$Name %in% top10s))

for (i in 1:length(top10tbl)) { 
   top10tbl[[i]]$estci <- with(top10tbl[[i]], paste0(sprintf("%.2f", logFC), " (", sprintf("%.2f", CI.L), ", ",
                                                     sprintf("%.2f", CI.R), ")"))
}

for (i in 1:length(top10tbl)) { 
   names(top10tbl[[i]])[c(7,8,9,10)] <- c(paste0("pval.", i), paste0("bhp.", i), paste0("rank.", i), paste0("estci.",i))
}

ltbl <- merge(top10tbl[[1]][,c("Name", "chr", "UCSC_RefGene_Name", "estci.1", "bhp.1", "rank.1")],
              top10tbl[[2]][,c(1,10,8,9)], by="Name", all=T)

ltbl <- ltbl[order(ltbl$rank.1),]
kable(ltbl[,ltbnms], row.names=F, col.names=ltlabs,
      caption="Top 10 Probes by logFC for Short-Haired in Tortoiseshell", digits=2)


#-----------------------------------------------#
#  Compare Distribution of p values and logFCs  #
#-----------------------------------------------#

## Tortoiseshell in Long-Haired ##

elist <- list(scb.nocell[[3]], scb.cell[[3]])

allprbs <- merge(elist[[1]][,c("Name", "logFC", "P.Value")], elist[[2]][,c("Name", "logFC", "P.Value")], by="Name")
names(allprbs) <- c("Name", paste0(rep(c("logFC.", "pval."), 2), rep(c(1:2), each=2)))
                  
allprbsl <- reshape(allprbs, varying=list(paste0("pval.", c(1:2)), paste0("logFC.", c(1:2))),
                  v.names=c("pval", "logFC"), timevar="dat", idvar="Name", direction="long")
allprbsl$dat <- factor(allprbsl$dat, levels=c(1,2), labels=c("No Cell", "Cell"))

kable(summaryBy(pval ~ dat, data=allprbsl, FUN=summary), row.names=F, digits=2,
      caption="Tortoiseshell in Long-Haired: P Value Distribution")

ggplot(aes(x=pval, y=dat, col=dat), data=allprbsl) + geom_boxplot() +
   scale_color_viridis(discrete=T, begin=0, end=1) + theme(legend.position="none") +
   labs(x="Unadjusted p value", y="", title="Tortoiseshell in Long-Haired")

kable(summaryBy(logFC ~ dat, data=allprbsl, FUN=summary), row.names=F, digits=2,
      caption="Tortoiseshell in Long-Haired: logFC Distribution")

ggplot(aes(x=logFC, y=dat, col=dat), data=allprbsl) + geom_boxplot() +
   scale_color_viridis(discrete=T, begin=0, end=1) + theme(legend.position="none") +
   labs(x="Log2 Fold Change", y="", title="Tortoiseshell in Long-Haired")


## Tortoiseshell in Short-Haired ##

elist <- list(scb.nocell[[5]], scb.cell[[5]])

allprbs <- merge(elist[[1]][,c("Name", "logFC", "P.Value")], elist[[2]][,c("Name", "logFC", "P.Value")], by="Name")
names(allprbs) <- c("Name", paste0(rep(c("logFC.", "pval."), 2), rep(c(1:2), each=2)))
                  
allprbsl <- reshape(allprbs, varying=list(paste0("pval.", c(1:2)), paste0("logFC.", c(1:2))),
                  v.names=c("pval", "logFC"), timevar="dat", idvar="Name", direction="long")
allprbsl$dat <- factor(allprbsl$dat, levels=c(1,2), labels=c("No Cell", "Cell"))

kable(summaryBy(pval ~ dat, data=allprbsl, FUN=summary), row.names=F, digits=2,
      caption="Tortoiseshell in Short-Haired: P Value Distribution")

ggplot(aes(x=pval, y=dat, col=dat), data=allprbsl) + geom_boxplot() +
   scale_color_viridis(discrete=T, begin=0, end=1) + theme(legend.position="none") +
   labs(x="Unadjusted p value", y="", title="Tortoiseshell in Short-Haired")

kable(summaryBy(logFC ~ dat, data=allprbsl, FUN=summary), row.names=F, digits=2,
      caption="Tortoiseshell in Short-Haired: logFC Distribution")

ggplot(aes(x=logFC, y=dat, col=dat), data=allprbsl) + geom_boxplot() +
   scale_color_viridis(discrete=T, begin=0, end=1) + theme(legend.position="none") +
   labs(x="Log2 Fold Change", y="", title="Tortoiseshell in Short-Haired")

## Short-Haired in Tabby ##

elist <- list(scb.nocell[[9]], scb.cell[[9]])

allprbs <- merge(elist[[1]][,c("Name", "logFC", "P.Value")], elist[[2]][,c("Name", "logFC", "P.Value")], by="Name")
names(allprbs) <- c("Name", paste0(rep(c("logFC.", "pval."), 2), rep(c(1:2), each=2)))
                  
allprbsl <- reshape(allprbs, varying=list(paste0("pval.", c(1:2)), paste0("logFC.", c(1:2))),
                  v.names=c("pval", "logFC"), timevar="dat", idvar="Name", direction="long")
allprbsl$dat <- factor(allprbsl$dat, levels=c(1,2), labels=c("No Cell", "Cell"))

kable(summaryBy(pval ~ dat, data=allprbsl, FUN=summary), row.names=F, digits=2,
      caption="Short-Haired in Tabby: P Value Distribution")

ggplot(aes(x=pval, y=dat, col=dat), data=allprbsl) + geom_boxplot() +
   scale_color_viridis(discrete=T, begin=0, end=1) + theme(legend.position="none") +
   labs(x="Unadjusted p value", y="", title="Short-Haired in Tabby")

kable(summaryBy(logFC ~ dat, data=allprbsl, FUN=summary), row.names=F, digits=2,
      caption="Short-Haired in Tabby: logFC Distribution")

ggplot(aes(x=logFC, y=dat, col=dat), data=allprbsl) + geom_boxplot() +
   scale_color_viridis(discrete=T, begin=0, end=1) + theme(legend.position="none") +
   labs(x="Log2 Fold Change", y="", title="Short-Haired in Tabby")


## Short-Haired in Tortoiseshell ##

elist <- list(scb.nocell[[11]], scb.cell[[11]])

allprbs <- merge(elist[[1]][,c("Name", "logFC", "P.Value")], elist[[2]][,c("Name", "logFC", "P.Value")], by="Name")
names(allprbs) <- c("Name", paste0(rep(c("logFC.", "pval."), 2), rep(c(1:2), each=2)))
                  
allprbsl <- reshape(allprbs, varying=list(paste0("pval.", c(1:2)), paste0("logFC.", c(1:2))),
                  v.names=c("pval", "logFC"), timevar="dat", idvar="Name", direction="long")
allprbsl$dat <- factor(allprbsl$dat, levels=c(1,2), labels=c("No Cell", "Cell"))

kable(summaryBy(pval ~ dat, data=allprbsl, FUN=summary), row.names=F, digits=2,
      caption="Short-Haired in Tortoiseshell: P Value Distribution")

ggplot(aes(x=pval, y=dat, col=dat), data=allprbsl) + geom_boxplot() +
   scale_color_viridis(discrete=T, begin=0, end=1) + theme(legend.position="none") +
   labs(x="Unadjusted p value", y="", title="Short-Haired in Tortoiseshell")

kable(summaryBy(logFC ~ dat, data=allprbsl, FUN=summary), row.names=F, digits=2,
      caption="Short-Haired in Tortoiseshell: logFC Distribution")

ggplot(aes(x=logFC, y=dat, col=dat), data=allprbsl) + geom_boxplot() +
   scale_color_viridis(discrete=T, begin=0, end=1) + theme(legend.position="none") +
   labs(x="Log2 Fold Change", y="", title="Short-Haired in Tortoiseshell")

```

### Unsupervised ComBat Processing

``` {r bmiqucbcell, results="asis", eval=F}

## Unsupervised ComBat Processing: with vs without additonal adjustment for batch

ucb.nocell <- readRDS(file.path(datpath, "Model Fit Results/Methods Comparison/Probe Rankings/bmiq.ucb.fake.m1.RDS"))
ucb.cell <- readRDS(file.path(datpath, "Model Fit Results/Methods Comparison/Probe Rankings/bmiq.ucb.fake.m3.RDS"))

## Tortoiseshell in Long-Haired ##

elist <- list(ucb.nocell[[3]], ucb.cell[[3]])

top10s <- as.vector(sapply(elist, function(x) cbind(x$Name[c(1:10)])))
top10s <- subset(top10s, !duplicated(top10s))  # 14

for (i in 1:length(elist))  {  elist[[i]]$rank <- c(1:nrow(elist[[i]])) }
top10tbl <- lapply(elist, function(x) subset(x, x$Name %in% top10s))

for (i in 1:length(top10tbl)) { 
   top10tbl[[i]]$estci <- with(top10tbl[[i]], paste0(sprintf("%.2f", logFC), " (", sprintf("%.2f", CI.L), ", ",
                                                     sprintf("%.2f", CI.R), ")"))
}

for (i in 1:length(top10tbl)) { 
   names(top10tbl[[i]])[c(7,8,10,11)] <- c(paste0("pval.", i), paste0("bhp.", i), paste0("rank.", i), paste0("estci.",i))
}

ptbl <- merge(top10tbl[[1]][,c("Name", "chr", "UCSC_RefGene_Name", "estci.1", "bhp.1", "rank.1")],
              top10tbl[[2]][,c(1,11,8,10)], by="Name", all=T)

ptbl <- ptbl[order(ptbl$rank.1),]
ptbl[,grepl("bhp", names(ptbl))] <- lapply(ptbl[,grepl("bhp", names(ptbl))], function(x) pvalfn(x))
kable(ptbl[,ltbnms], row.names=F, col.names=ltlabs,
      caption="Top 10 Probes by P Value for Tortoiseshell in Long-Haired", digits=2)


## Tortoiseshell in Short-Haired

elist <- list(ucb.nocell[[5]], ucb.cell[[5]])

top10s <- as.vector(sapply(elist, function(x) cbind(x$Name[c(1:10)])))
top10s <- subset(top10s, !duplicated(top10s))  # 14

for (i in 1:length(elist))  {  elist[[i]]$rank <- c(1:nrow(elist[[i]])) }
top10tbl <- lapply(elist, function(x) subset(x, x$Name %in% top10s))

for (i in 1:length(top10tbl)) { 
   top10tbl[[i]]$estci <- with(top10tbl[[i]], paste0(sprintf("%.2f", logFC), " (", sprintf("%.2f", CI.L), ", ",
                                                     sprintf("%.2f", CI.R), ")"))
}

for (i in 1:length(top10tbl)) { 
   names(top10tbl[[i]])[c(7,8,10,11)] <- c(paste0("pval.", i), paste0("bhp.", i), paste0("rank.", i), paste0("estci.",i))
}

ptbl <- merge(top10tbl[[1]][,c("Name", "chr", "UCSC_RefGene_Name", "estci.1", "bhp.1", "rank.1")],
              top10tbl[[2]][,c(1,11,8,10)], by="Name", all=T)

ptbl <- ptbl[order(ptbl$rank.1),]
ptbl[,grepl("bhp", names(ptbl))] <- lapply(ptbl[,grepl("bhp", names(ptbl))], function(x) pvalfn(x))
kable(ptbl[,ltbnms], row.names=F, col.names=ltlabs,
      caption="Top 10 Probes by P Value for Tortoiseshell in Short-Haired", digits=2)


## Short-Haired in Tabby

elist <- list(ucb.nocell[[9]], ucb.cell[[9]])

top10s <- as.vector(sapply(elist, function(x) cbind(x$Name[c(1:10)])))
top10s <- subset(top10s, !duplicated(top10s))  # 14

for (i in 1:length(elist))  {  elist[[i]]$rank <- c(1:nrow(elist[[i]])) }
top10tbl <- lapply(elist, function(x) subset(x, x$Name %in% top10s))

for (i in 1:length(top10tbl)) { 
   top10tbl[[i]]$estci <- with(top10tbl[[i]], paste0(sprintf("%.2f", logFC), " (", sprintf("%.2f", CI.L), ", ",
                                                     sprintf("%.2f", CI.R), ")"))
}

for (i in 1:length(top10tbl)) { 
   names(top10tbl[[i]])[c(7,8,10,11)] <- c(paste0("pval.", i), paste0("bhp.", i), paste0("rank.", i), paste0("estci.",i))
}

ptbl <- merge(top10tbl[[1]][,c("Name", "chr", "UCSC_RefGene_Name", "estci.1", "bhp.1", "rank.1")],
              top10tbl[[2]][,c(1,11,8,10)], by="Name", all=T)

ptbl <- ptbl[order(ptbl$rank.1),]
ptbl[,grepl("bhp", names(ptbl))] <- lapply(ptbl[,grepl("bhp", names(ptbl))], function(x) pvalfn(x))
kable(ptbl[,ltbnms], row.names=F, col.names=ltlabs,
      caption="Top 10 Probes by P Value for Short-Haired in Tabby", digits=2)


## Short-Haired in Tortoiseshell

elist <- list(ucb.nocell[[11]], ucb.cell[[11]])

top10s <- as.vector(sapply(elist, function(x) cbind(x$Name[c(1:10)])))
top10s <- subset(top10s, !duplicated(top10s))  # 14

for (i in 1:length(elist))  {  elist[[i]]$rank <- c(1:nrow(elist[[i]])) }
top10tbl <- lapply(elist, function(x) subset(x, x$Name %in% top10s))

for (i in 1:length(top10tbl)) { 
   top10tbl[[i]]$estci <- with(top10tbl[[i]], paste0(sprintf("%.2f", logFC), " (", sprintf("%.2f", CI.L), ", ",
                                                     sprintf("%.2f", CI.R), ")"))
}

for (i in 1:length(top10tbl)) { 
   names(top10tbl[[i]])[c(7,8,10,11)] <- c(paste0("pval.", i), paste0("bhp.", i), paste0("rank.", i), paste0("estci.",i))
}

ptbl <- merge(top10tbl[[1]][,c("Name", "chr", "UCSC_RefGene_Name", "estci.1", "bhp.1", "rank.1")],
              top10tbl[[2]][,c(1,11,8,10)], by="Name", all=T)

ptbl <- ptbl[order(ptbl$rank.1),]
ptbl[,grepl("bhp", names(ptbl))] <- lapply(ptbl[,grepl("bhp", names(ptbl))], function(x) pvalfn(x))
kable(ptbl[,ltbnms], row.names=F, col.names=ltlabs,
      caption="Top 10 Probes by P Value for Short-Haired in Tortoiseshell", digits=2)


## Top 10 by Log Fold Change


## Tortoiseshell in Long-Haired ##

elist <- list(ucb.nocell[[4]], ucb.cell[[4]])

top10s <- as.vector(sapply(elist, function(x) cbind(x$Name[c(1:10)])))
top10s <- subset(top10s, !duplicated(top10s))  # 14

for (i in 1:length(elist))  {  elist[[i]]$rank <- c(1:nrow(elist[[i]])) }
top10tbl <- lapply(elist, function(x) subset(x, x$Name %in% top10s))

for (i in 1:length(top10tbl)) { 
   top10tbl[[i]]$estci <- with(top10tbl[[i]], paste0(sprintf("%.2f", logFC), " (", sprintf("%.2f", CI.L), ", ",
                                                     sprintf("%.2f", CI.R), ")"))
}

for (i in 1:length(top10tbl)) { 
   names(top10tbl[[i]])[c(7,8,9,10)] <- c(paste0("pval.", i), paste0("bhp.", i), paste0("rank.", i), paste0("estci.",i))
}

ltbl <- merge(top10tbl[[1]][,c("Name", "chr", "UCSC_RefGene_Name", "estci.1", "bhp.1", "rank.1")],
              top10tbl[[2]][,c(1,10,8,9)], by="Name", all=T)

ltbl <- ltbl[order(ltbl$rank.1),]
kable(ltbl[,ltbnms], row.names=F, col.names=ltlabs,
      caption="Top 10 Probes by logFC for Tortoiseshell in Long-Haired", digits=2)


## Tortoiseshell in Short-Haired

elist <- list(ucb.nocell[[6]], ucb.cell[[6]])

top10s <- as.vector(sapply(elist, function(x) cbind(x$Name[c(1:10)])))
top10s <- subset(top10s, !duplicated(top10s))  # 14

for (i in 1:length(elist))  {  elist[[i]]$rank <- c(1:nrow(elist[[i]])) }
top10tbl <- lapply(elist, function(x) subset(x, x$Name %in% top10s))

for (i in 1:length(top10tbl)) { 
   top10tbl[[i]]$estci <- with(top10tbl[[i]], paste0(sprintf("%.2f", logFC), " (", sprintf("%.2f", CI.L), ", ",
                                                     sprintf("%.2f", CI.R), ")"))
}

for (i in 1:length(top10tbl)) { 
   names(top10tbl[[i]])[c(7,8,9,10)] <- c(paste0("pval.", i), paste0("bhp.", i), paste0("rank.", i), paste0("estci.",i))
}

ltbl <- merge(top10tbl[[1]][,c("Name", "chr", "UCSC_RefGene_Name", "estci.1", "bhp.1", "rank.1")],
              top10tbl[[2]][,c(1,10,8,9)], by="Name", all=T)

ltbl <- ltbl[order(ltbl$rank.1),]
kable(ltbl[,ltbnms], row.names=F, col.names=ltlabs,
      caption="Top 10 Probes by logFC for Tortoiseshell in Short-Haired", digits=2)


## Short-Haired in Tabby

elist <- list(ucb.nocell[[10]], ucb.cell[[10]])

top10s <- as.vector(sapply(elist, function(x) cbind(x$Name[c(1:10)])))
top10s <- subset(top10s, !duplicated(top10s))  # 14

for (i in 1:length(elist))  {  elist[[i]]$rank <- c(1:nrow(elist[[i]])) }
top10tbl <- lapply(elist, function(x) subset(x, x$Name %in% top10s))

for (i in 1:length(top10tbl)) { 
   top10tbl[[i]]$estci <- with(top10tbl[[i]], paste0(sprintf("%.2f", logFC), " (", sprintf("%.2f", CI.L), ", ",
                                                     sprintf("%.2f", CI.R), ")"))
}

for (i in 1:length(top10tbl)) { 
   names(top10tbl[[i]])[c(7,8,9,10)] <- c(paste0("pval.", i), paste0("bhp.", i), paste0("rank.", i), paste0("estci.",i))
}

ltbl <- merge(top10tbl[[1]][,c("Name", "chr", "UCSC_RefGene_Name", "estci.1", "bhp.1", "rank.1")],
              top10tbl[[2]][,c(1,10,8,9)], by="Name", all=T)

ltbl <- ltbl[order(ltbl$rank.1),]
kable(ltbl[,ltbnms], row.names=F, col.names=ltlabs,
      caption="Top 10 Probes by logFC for Short-Haired in Tabby", digits=2)


## Short-Haired in Tortoiseshell

elist <- list(ucb.nocell[[12]], ucb.cell[[12]])

top10s <- as.vector(sapply(elist, function(x) cbind(x$Name[c(1:10)])))
top10s <- subset(top10s, !duplicated(top10s))  # 14

for (i in 1:length(elist))  {  elist[[i]]$rank <- c(1:nrow(elist[[i]])) }
top10tbl <- lapply(elist, function(x) subset(x, x$Name %in% top10s))

for (i in 1:length(top10tbl)) { 
   top10tbl[[i]]$estci <- with(top10tbl[[i]], paste0(sprintf("%.2f", logFC), " (", sprintf("%.2f", CI.L), ", ",
                                                     sprintf("%.2f", CI.R), ")"))
}

for (i in 1:length(top10tbl)) { 
   names(top10tbl[[i]])[c(7,8,9,10)] <- c(paste0("pval.", i), paste0("bhp.", i), paste0("rank.", i), paste0("estci.",i))
}

ltbl <- merge(top10tbl[[1]][,c("Name", "chr", "UCSC_RefGene_Name", "estci.1", "bhp.1", "rank.1")],
              top10tbl[[2]][,c(1,10,8,9)], by="Name", all=T)

ltbl <- ltbl[order(ltbl$rank.1),]
kable(ltbl[,ltbnms], row.names=F, col.names=ltlabs,
      caption="Top 10 Probes by logFC for Short-Haired in Tortoiseshell", digits=2)


#-----------------------------------------------#
#  Compare Distribution of p values and logFCs  #
#-----------------------------------------------#

## Tortoiseshell in Long-Haired ##

elist <- list(ucb.nocell[[3]], ucb.cell[[3]])

allprbs <- merge(elist[[1]][,c("Name", "logFC", "P.Value")], elist[[2]][,c("Name", "logFC", "P.Value")], by="Name")
names(allprbs) <- c("Name", paste0(rep(c("logFC.", "pval."), 2), rep(c(1:2), each=2)))
                  
allprbsl <- reshape(allprbs, varying=list(paste0("pval.", c(1:2)), paste0("logFC.", c(1:2))),
                  v.names=c("pval", "logFC"), timevar="dat", idvar="Name", direction="long")
allprbsl$dat <- factor(allprbsl$dat, levels=c(1,2), labels=c("No Cell", "Cell"))

kable(summaryBy(pval ~ dat, data=allprbsl, FUN=summary), row.names=F, digits=2,
      caption="Tortoiseshell in Long-Haired: P Value Distribution")

ggplot(aes(x=pval, y=dat, col=dat), data=allprbsl) + geom_boxplot() +
   scale_color_viridis(discrete=T, begin=0, end=1) + theme(legend.position="none") +
   labs(x="Unadjusted p value", y="", title="Tortoiseshell in Long-Haired")

kable(summaryBy(logFC ~ dat, data=allprbsl, FUN=summary), row.names=F, digits=2,
      caption="Tortoiseshell in Long-Haired: logFC Distribution")

ggplot(aes(x=logFC, y=dat, col=dat), data=allprbsl) + geom_boxplot() +
   scale_color_viridis(discrete=T, begin=0, end=1) + theme(legend.position="none") +
   labs(x="Log2 Fold Change", y="", title="Tortoiseshell in Long-Haired")


## Tortoiseshell in Short-Haired ##

elist <- list(ucb.nocell[[5]], ucb.cell[[5]])

allprbs <- merge(elist[[1]][,c("Name", "logFC", "P.Value")], elist[[2]][,c("Name", "logFC", "P.Value")], by="Name")
names(allprbs) <- c("Name", paste0(rep(c("logFC.", "pval."), 2), rep(c(1:2), each=2)))
                  
allprbsl <- reshape(allprbs, varying=list(paste0("pval.", c(1:2)), paste0("logFC.", c(1:2))),
                  v.names=c("pval", "logFC"), timevar="dat", idvar="Name", direction="long")
allprbsl$dat <- factor(allprbsl$dat, levels=c(1,2), labels=c("No Cell", "Cell"))

kable(summaryBy(pval ~ dat, data=allprbsl, FUN=summary), row.names=F, digits=2,
      caption="Tortoiseshell in Short-Haired: P Value Distribution")

ggplot(aes(x=pval, y=dat, col=dat), data=allprbsl) + geom_boxplot() +
   scale_color_viridis(discrete=T, begin=0, end=1) + theme(legend.position="none") +
   labs(x="Unadjusted p value", y="", title="Tortoiseshell in Short-Haired")

kable(summaryBy(logFC ~ dat, data=allprbsl, FUN=summary), row.names=F, digits=2,
      caption="Tortoiseshell in Short-Haired: logFC Distribution")

ggplot(aes(x=logFC, y=dat, col=dat), data=allprbsl) + geom_boxplot() +
   scale_color_viridis(discrete=T, begin=0, end=1) + theme(legend.position="none") +
   labs(x="Log2 Fold Change", y="", title="Tortoiseshell in Short-Haired")

## Short-Haired in Tabby ##

elist <- list(ucb.nocell[[9]], ucb.cell[[9]])

allprbs <- merge(elist[[1]][,c("Name", "logFC", "P.Value")], elist[[2]][,c("Name", "logFC", "P.Value")], by="Name")
names(allprbs) <- c("Name", paste0(rep(c("logFC.", "pval."), 2), rep(c(1:2), each=2)))
                  
allprbsl <- reshape(allprbs, varying=list(paste0("pval.", c(1:2)), paste0("logFC.", c(1:2))),
                  v.names=c("pval", "logFC"), timevar="dat", idvar="Name", direction="long")
allprbsl$dat <- factor(allprbsl$dat, levels=c(1,2), labels=c("No Cell", "Cell"))

kable(summaryBy(pval ~ dat, data=allprbsl, FUN=summary), row.names=F, digits=2,
      caption="Short-Haired in Tabby: P Value Distribution")

ggplot(aes(x=pval, y=dat, col=dat), data=allprbsl) + geom_boxplot() +
   scale_color_viridis(discrete=T, begin=0, end=1) + theme(legend.position="none") +
   labs(x="Unadjusted p value", y="", title="Short-Haired in Tabby")

kable(summaryBy(logFC ~ dat, data=allprbsl, FUN=summary), row.names=F, digits=2,
      caption="Short-Haired in Tabby: logFC Distribution")

ggplot(aes(x=logFC, y=dat, col=dat), data=allprbsl) + geom_boxplot() +
   scale_color_viridis(discrete=T, begin=0, end=1) + theme(legend.position="none") +
   labs(x="Log2 Fold Change", y="", title="Short-Haired in Tabby")


## Short-Haired in Tortoiseshell ##

elist <- list(ucb.nocell[[11]], ucb.cell[[11]])

allprbs <- merge(elist[[1]][,c("Name", "logFC", "P.Value")], elist[[2]][,c("Name", "logFC", "P.Value")], by="Name")
names(allprbs) <- c("Name", paste0(rep(c("logFC.", "pval."), 2), rep(c(1:2), each=2)))
                  
allprbsl <- reshape(allprbs, varying=list(paste0("pval.", c(1:2)), paste0("logFC.", c(1:2))),
                  v.names=c("pval", "logFC"), timevar="dat", idvar="Name", direction="long")
allprbsl$dat <- factor(allprbsl$dat, levels=c(1,2), labels=c("No Cell", "Cell"))

kable(summaryBy(pval ~ dat, data=allprbsl, FUN=summary), row.names=F, digits=2,
      caption="Short-Haired in Tortoiseshell: P Value Distribution")

ggplot(aes(x=pval, y=dat, col=dat), data=allprbsl) + geom_boxplot() +
   scale_color_viridis(discrete=T, begin=0, end=1) + theme(legend.position="none") +
   labs(x="Unadjusted p value", y="", title="Short-Haired in Tortoiseshell")

kable(summaryBy(logFC ~ dat, data=allprbsl, FUN=summary), row.names=F, digits=2,
      caption="Short-Haired in Tortoiseshell: logFC Distribution")

ggplot(aes(x=logFC, y=dat, col=dat), data=allprbsl) + geom_boxplot() +
   scale_color_viridis(discrete=T, begin=0, end=1) + theme(legend.position="none") +
   labs(x="Log2 Fold Change", y="", title="Short-Haired in Tortoiseshell")


```

## SWAN Data

### No ComBat Processing

(Adjustment for Batch, and Adjustment for Batch and Cell)

``` {r swannocbcell, results="asis", eval=F}


ltbnms <- c("Name", "chr", "UCSC_RefGene_Name", "estci.1", "bhp.1", "rank.1", "estci.2", "bhp.2", "rank.2")
ltlabs <- c("Name", "chr", "UCSC RefGene Name", "logFC NoCell", "BH p NoCell", "Rank NoCell", "logFC Cell", "BH p Cell", "Rank Cell")

## No ComBat Processing - Adjustment for Batch and Cell vs Adjustment for Batch Only
nocb.nocell <- readRDS(file.path(datpath, "Model Fit Results/Methods Comparison/Probe Rankings/swan.nocb.fake.m2.RDS"))
nocb.cell <- readRDS(file.path(datpath, "Model Fit Results/Methods Comparison/Probe Rankings/swan.nocb.fake.m3.RDS"))


## Tortoiseshell in Long-Haired ##

elist <- list(nocb.nocell[[3]], nocb.cell[[3]])

top10s <- as.vector(sapply(elist, function(x) cbind(x$Name[c(1:10)])))
top10s <- subset(top10s, !duplicated(top10s))  # 14

for (i in 1:length(elist))  {  elist[[i]]$rank <- c(1:nrow(elist[[i]])) }
top10tbl <- lapply(elist, function(x) subset(x, x$Name %in% top10s))

for (i in 1:length(top10tbl)) { 
   top10tbl[[i]]$estci <- with(top10tbl[[i]], paste0(sprintf("%.2f", logFC), " (", sprintf("%.2f", CI.L), ", ",
                                                     sprintf("%.2f", CI.R), ")"))
}

for (i in 1:length(top10tbl)) { 
   names(top10tbl[[i]])[c(7,8,10,11)] <- c(paste0("pval.", i), paste0("bhp.", i), paste0("rank.", i), paste0("estci.",i))
}

ptbl <- merge(top10tbl[[1]][,c("Name", "chr", "UCSC_RefGene_Name", "estci.1", "bhp.1", "rank.1")],
              top10tbl[[2]][,c(1,11,8,10)], by="Name", all=T)

ptbl <- ptbl[order(ptbl$rank.1),]
ptbl[,grepl("bhp", names(ptbl))] <- lapply(ptbl[,grepl("bhp", names(ptbl))], function(x) pvalfn(x))
kable(ptbl[,ltbnms], row.names=F, col.names=ltlabs,
      caption="Top 10 Probes by P Value for Tortoiseshell in Long-Haired", digits=2)


## Tortoiseshell in Short-Haired

elist <- list(nocb.nocell[[5]], nocb.cell[[5]])

top10s <- as.vector(sapply(elist, function(x) cbind(x$Name[c(1:10)])))
top10s <- subset(top10s, !duplicated(top10s))  # 14

for (i in 1:length(elist))  {  elist[[i]]$rank <- c(1:nrow(elist[[i]])) }
top10tbl <- lapply(elist, function(x) subset(x, x$Name %in% top10s))

for (i in 1:length(top10tbl)) { 
   top10tbl[[i]]$estci <- with(top10tbl[[i]], paste0(sprintf("%.2f", logFC), " (", sprintf("%.2f", CI.L), ", ",
                                                     sprintf("%.2f", CI.R), ")"))
}

for (i in 1:length(top10tbl)) { 
   names(top10tbl[[i]])[c(7,8,10,11)] <- c(paste0("pval.", i), paste0("bhp.", i), paste0("rank.", i), paste0("estci.",i))
}

ptbl <- merge(top10tbl[[1]][,c("Name", "chr", "UCSC_RefGene_Name", "estci.1", "bhp.1", "rank.1")],
              top10tbl[[2]][,c(1,11,8,10)], by="Name", all=T)

ptbl <- ptbl[order(ptbl$rank.1),]
ptbl[,grepl("bhp", names(ptbl))] <- lapply(ptbl[,grepl("bhp", names(ptbl))], function(x) pvalfn(x))
kable(ptbl[,ltbnms], row.names=F, col.names=ltlabs,
      caption="Top 10 Probes by P Value for Tortoiseshell in Short-Haired", digits=2)


## Short-Haired in Tabby

elist <- list(nocb.nocell[[9]], nocb.cell[[9]])

top10s <- as.vector(sapply(elist, function(x) cbind(x$Name[c(1:10)])))
top10s <- subset(top10s, !duplicated(top10s))  # 14

for (i in 1:length(elist))  {  elist[[i]]$rank <- c(1:nrow(elist[[i]])) }
top10tbl <- lapply(elist, function(x) subset(x, x$Name %in% top10s))

for (i in 1:length(top10tbl)) { 
   top10tbl[[i]]$estci <- with(top10tbl[[i]], paste0(sprintf("%.2f", logFC), " (", sprintf("%.2f", CI.L), ", ",
                                                     sprintf("%.2f", CI.R), ")"))
}

for (i in 1:length(top10tbl)) { 
   names(top10tbl[[i]])[c(7,8,10,11)] <- c(paste0("pval.", i), paste0("bhp.", i), paste0("rank.", i), paste0("estci.",i))
}

ptbl <- merge(top10tbl[[1]][,c("Name", "chr", "UCSC_RefGene_Name", "estci.1", "bhp.1", "rank.1")],
              top10tbl[[2]][,c(1,11,8,10)], by="Name", all=T)

ptbl <- ptbl[order(ptbl$rank.1),]
ptbl[,grepl("bhp", names(ptbl))] <- lapply(ptbl[,grepl("bhp", names(ptbl))], function(x) pvalfn(x))
kable(ptbl[,ltbnms], row.names=F, col.names=ltlabs,
      caption="Top 10 Probes by P Value for Short-Haired in Tabby", digits=2)


## Short-Haired in Tortoiseshell

elist <- list(nocb.nocell[[11]], nocb.cell[[11]])

top10s <- as.vector(sapply(elist, function(x) cbind(x$Name[c(1:10)])))
top10s <- subset(top10s, !duplicated(top10s))  # 14

for (i in 1:length(elist))  {  elist[[i]]$rank <- c(1:nrow(elist[[i]])) }
top10tbl <- lapply(elist, function(x) subset(x, x$Name %in% top10s))

for (i in 1:length(top10tbl)) { 
   top10tbl[[i]]$estci <- with(top10tbl[[i]], paste0(sprintf("%.2f", logFC), " (", sprintf("%.2f", CI.L), ", ",
                                                     sprintf("%.2f", CI.R), ")"))
}

for (i in 1:length(top10tbl)) { 
   names(top10tbl[[i]])[c(7,8,10,11)] <- c(paste0("pval.", i), paste0("bhp.", i), paste0("rank.", i), paste0("estci.",i))
}

ptbl <- merge(top10tbl[[1]][,c("Name", "chr", "UCSC_RefGene_Name", "estci.1", "bhp.1", "rank.1")],
              top10tbl[[2]][,c(1,11,8,10)], by="Name", all=T)

ptbl <- ptbl[order(ptbl$rank.1),]
ptbl[,grepl("bhp", names(ptbl))] <- lapply(ptbl[,grepl("bhp", names(ptbl))], function(x) pvalfn(x))
kable(ptbl[,ltbnms], row.names=F, col.names=ltlabs,
      caption="Top 10 Probes by P Value for Short-Haired in Tortoiseshell", digits=2)


## Top 10 by Log Fold Change


## Tortoiseshell in Long-Haired ##

elist <- list(nocb.nocell[[4]], nocb.cell[[4]])

top10s <- as.vector(sapply(elist, function(x) cbind(x$Name[c(1:10)])))
top10s <- subset(top10s, !duplicated(top10s))  # 14

for (i in 1:length(elist))  {  elist[[i]]$rank <- c(1:nrow(elist[[i]])) }
top10tbl <- lapply(elist, function(x) subset(x, x$Name %in% top10s))

for (i in 1:length(top10tbl)) { 
   top10tbl[[i]]$estci <- with(top10tbl[[i]], paste0(sprintf("%.2f", logFC), " (", sprintf("%.2f", CI.L), ", ",
                                                     sprintf("%.2f", CI.R), ")"))
}

for (i in 1:length(top10tbl)) { 
   names(top10tbl[[i]])[c(7,8,9,10)] <- c(paste0("pval.", i), paste0("bhp.", i), paste0("rank.", i), paste0("estci.",i))
}

ltbl <- merge(top10tbl[[1]][,c("Name", "chr", "UCSC_RefGene_Name", "estci.1", "bhp.1", "rank.1")],
              top10tbl[[2]][,c(1,10,8,9)], by="Name", all=T)

ltbl <- ltbl[order(ltbl$rank.1),]
kable(ltbl[,ltbnms], row.names=F, col.names=ltlabs,
      caption="Top 10 Probes by logFC for Tortoiseshell in Long-Haired", digits=2)


## Tortoiseshell in Short-Haired

elist <- list(nocb.nocell[[6]], nocb.cell[[6]])

top10s <- as.vector(sapply(elist, function(x) cbind(x$Name[c(1:10)])))
top10s <- subset(top10s, !duplicated(top10s))  # 14

for (i in 1:length(elist))  {  elist[[i]]$rank <- c(1:nrow(elist[[i]])) }
top10tbl <- lapply(elist, function(x) subset(x, x$Name %in% top10s))

for (i in 1:length(top10tbl)) { 
   top10tbl[[i]]$estci <- with(top10tbl[[i]], paste0(sprintf("%.2f", logFC), " (", sprintf("%.2f", CI.L), ", ",
                                                     sprintf("%.2f", CI.R), ")"))
}

for (i in 1:length(top10tbl)) { 
   names(top10tbl[[i]])[c(7,8,9,10)] <- c(paste0("pval.", i), paste0("bhp.", i), paste0("rank.", i), paste0("estci.",i))
}

ltbl <- merge(top10tbl[[1]][,c("Name", "chr", "UCSC_RefGene_Name", "estci.1", "bhp.1", "rank.1")],
              top10tbl[[2]][,c(1,10,8,9)], by="Name", all=T)

ltbl <- ltbl[order(ltbl$rank.1),]
kable(ltbl[,ltbnms], row.names=F, col.names=ltlabs,
      caption="Top 10 Probes by logFC for Tortoiseshell in Short-Haired", digits=2)


## Short-Haired in Tabby

elist <- list(nocb.nocell[[10]], nocb.cell[[10]])

top10s <- as.vector(sapply(elist, function(x) cbind(x$Name[c(1:10)])))
top10s <- subset(top10s, !duplicated(top10s))  # 14

for (i in 1:length(elist))  {  elist[[i]]$rank <- c(1:nrow(elist[[i]])) }
top10tbl <- lapply(elist, function(x) subset(x, x$Name %in% top10s))

for (i in 1:length(top10tbl)) { 
   top10tbl[[i]]$estci <- with(top10tbl[[i]], paste0(sprintf("%.2f", logFC), " (", sprintf("%.2f", CI.L), ", ",
                                                     sprintf("%.2f", CI.R), ")"))
}

for (i in 1:length(top10tbl)) { 
   names(top10tbl[[i]])[c(7,8,9,10)] <- c(paste0("pval.", i), paste0("bhp.", i), paste0("rank.", i), paste0("estci.",i))
}

ltbl <- merge(top10tbl[[1]][,c("Name", "chr", "UCSC_RefGene_Name", "estci.1", "bhp.1", "rank.1")],
              top10tbl[[2]][,c(1,10,8,9)], by="Name", all=T)

ltbl <- ltbl[order(ltbl$rank.1),]
kable(ltbl[,ltbnms], row.names=F, col.names=ltlabs,
      caption="Top 10 Probes by logFC for Short-Haired in Tabby", digits=2)


## Short-Haired in Tortoiseshell

elist <- list(nocb.nocell[[12]], nocb.cell[[12]])

top10s <- as.vector(sapply(elist, function(x) cbind(x$Name[c(1:10)])))
top10s <- subset(top10s, !duplicated(top10s))  # 14

for (i in 1:length(elist))  {  elist[[i]]$rank <- c(1:nrow(elist[[i]])) }
top10tbl <- lapply(elist, function(x) subset(x, x$Name %in% top10s))

for (i in 1:length(top10tbl)) { 
   top10tbl[[i]]$estci <- with(top10tbl[[i]], paste0(sprintf("%.2f", logFC), " (", sprintf("%.2f", CI.L), ", ",
                                                     sprintf("%.2f", CI.R), ")"))
}

for (i in 1:length(top10tbl)) { 
   names(top10tbl[[i]])[c(7,8,9,10)] <- c(paste0("pval.", i), paste0("bhp.", i), paste0("rank.", i), paste0("estci.",i))
}

ltbl <- merge(top10tbl[[1]][,c("Name", "chr", "UCSC_RefGene_Name", "estci.1", "bhp.1", "rank.1")],
              top10tbl[[2]][,c(1,10,8,9)], by="Name", all=T)

ltbl <- ltbl[order(ltbl$rank.1),]
kable(ltbl[,ltbnms], row.names=F, col.names=ltlabs,
      caption="Top 10 Probes by logFC for Short-Haired in Tortoiseshell", digits=2)


#-----------------------------------------------#
#  Compare Distribution of p values and logFCs  #
#-----------------------------------------------#

## Tortoiseshell in Long-Haired ##

elist <- list(nocb.nocell[[3]], nocb.cell[[3]])

allprbs <- merge(elist[[1]][,c("Name", "logFC", "P.Value")], elist[[2]][,c("Name", "logFC", "P.Value")], by="Name")
names(allprbs) <- c("Name", paste0(rep(c("logFC.", "pval."), 2), rep(c(1:2), each=2)))
                  
allprbsl <- reshape(allprbs, varying=list(paste0("pval.", c(1:2)), paste0("logFC.", c(1:2))),
                  v.names=c("pval", "logFC"), timevar="dat", idvar="Name", direction="long")
allprbsl$dat <- factor(allprbsl$dat, levels=c(1,2), labels=c("No Cell", "Cell"))

kable(summaryBy(pval ~ dat, data=allprbsl, FUN=summary), row.names=F, digits=2,
      caption="Tortoiseshell in Long-Haired: P Value Distribution")

ggplot(aes(x=pval, y=dat, col=dat), data=allprbsl) + geom_boxplot() +
   scale_color_viridis(discrete=T, begin=0, end=1) + theme(legend.position="none") +
   labs(x="Unadjusted p value", y="", title="Tortoiseshell in Long-Haired")

kable(summaryBy(logFC ~ dat, data=allprbsl, FUN=summary), row.names=F, digits=2,
      caption="Tortoiseshell in Long-Haired: logFC Distribution")

ggplot(aes(x=logFC, y=dat, col=dat), data=allprbsl) + geom_boxplot() +
   scale_color_viridis(discrete=T, begin=0, end=1) + theme(legend.position="none") +
   labs(x="Log2 Fold Change", y="", title="Tortoiseshell in Long-Haired")


## Tortoiseshell in Short-Haired ##

elist <- list(nocb.nocell[[5]], nocb.cell[[5]])

allprbs <- merge(elist[[1]][,c("Name", "logFC", "P.Value")], elist[[2]][,c("Name", "logFC", "P.Value")], by="Name")
names(allprbs) <- c("Name", paste0(rep(c("logFC.", "pval."), 2), rep(c(1:2), each=2)))
                  
allprbsl <- reshape(allprbs, varying=list(paste0("pval.", c(1:2)), paste0("logFC.", c(1:2))),
                  v.names=c("pval", "logFC"), timevar="dat", idvar="Name", direction="long")
allprbsl$dat <- factor(allprbsl$dat, levels=c(1,2), labels=c("No Cell", "Cell"))

kable(summaryBy(pval ~ dat, data=allprbsl, FUN=summary), row.names=F, digits=2,
      caption="Tortoiseshell in Short-Haired: P Value Distribution")

ggplot(aes(x=pval, y=dat, col=dat), data=allprbsl) + geom_boxplot() +
   scale_color_viridis(discrete=T, begin=0, end=1) + theme(legend.position="none") +
   labs(x="Unadjusted p value", y="", title="Tortoiseshell in Short-Haired")

kable(summaryBy(logFC ~ dat, data=allprbsl, FUN=summary), row.names=F, digits=2,
      caption="Tortoiseshell in Short-Haired: logFC Distribution")

ggplot(aes(x=logFC, y=dat, col=dat), data=allprbsl) + geom_boxplot() +
   scale_color_viridis(discrete=T, begin=0, end=1) + theme(legend.position="none") +
   labs(x="Log2 Fold Change", y="", title="Tortoiseshell in Short-Haired")

## Short-Haired in Tabby ##

elist <- list(nocb.nocell[[9]], nocb.cell[[9]])

allprbs <- merge(elist[[1]][,c("Name", "logFC", "P.Value")], elist[[2]][,c("Name", "logFC", "P.Value")], by="Name")
names(allprbs) <- c("Name", paste0(rep(c("logFC.", "pval."), 2), rep(c(1:2), each=2)))
                  
allprbsl <- reshape(allprbs, varying=list(paste0("pval.", c(1:2)), paste0("logFC.", c(1:2))),
                  v.names=c("pval", "logFC"), timevar="dat", idvar="Name", direction="long")
allprbsl$dat <- factor(allprbsl$dat, levels=c(1,2), labels=c("No Cell", "Cell"))

kable(summaryBy(pval ~ dat, data=allprbsl, FUN=summary), row.names=F, digits=2,
      caption="Short-Haired in Tabby: P Value Distribution")

ggplot(aes(x=pval, y=dat, col=dat), data=allprbsl) + geom_boxplot() +
   scale_color_viridis(discrete=T, begin=0, end=1) + theme(legend.position="none") +
   labs(x="Unadjusted p value", y="", title="Short-Haired in Tabby")

kable(summaryBy(logFC ~ dat, data=allprbsl, FUN=summary), row.names=F, digits=2,
      caption="Short-Haired in Tabby: logFC Distribution")

ggplot(aes(x=logFC, y=dat, col=dat), data=allprbsl) + geom_boxplot() +
   scale_color_viridis(discrete=T, begin=0, end=1) + theme(legend.position="none") +
   labs(x="Log2 Fold Change", y="", title="Short-Haired in Tabby")


## Short-Haired in Tortoiseshell ##

elist <- list(nocb.nocell[[11]], nocb.cell[[11]])

allprbs <- merge(elist[[1]][,c("Name", "logFC", "P.Value")], elist[[2]][,c("Name", "logFC", "P.Value")], by="Name")
names(allprbs) <- c("Name", paste0(rep(c("logFC.", "pval."), 2), rep(c(1:2), each=2)))
                  
allprbsl <- reshape(allprbs, varying=list(paste0("pval.", c(1:2)), paste0("logFC.", c(1:2))),
                  v.names=c("pval", "logFC"), timevar="dat", idvar="Name", direction="long")
allprbsl$dat <- factor(allprbsl$dat, levels=c(1,2), labels=c("No Cell", "Cell"))

kable(summaryBy(pval ~ dat, data=allprbsl, FUN=summary), row.names=F, digits=2,
      caption="Short-Haired in Tortoiseshell: P Value Distribution")

ggplot(aes(x=pval, y=dat, col=dat), data=allprbsl) + geom_boxplot() +
   scale_color_viridis(discrete=T, begin=0, end=1) + theme(legend.position="none") +
   labs(x="Unadjusted p value", y="", title="Short-Haired in Tortoiseshell")

kable(summaryBy(logFC ~ dat, data=allprbsl, FUN=summary), row.names=F, digits=2,
      caption="Short-Haired in Tortoiseshell: logFC Distribution")

ggplot(aes(x=logFC, y=dat, col=dat), data=allprbsl) + geom_boxplot() +
   scale_color_viridis(discrete=T, begin=0, end=1) + theme(legend.position="none") +
   labs(x="Log2 Fold Change", y="", title="Short-Haired in Tortoiseshell")

```

## Supervised ComBat Processing

(No additional adjustment vs additional adjustment for cell)

``` {r swanscbcell, results="asis", eval=F}

## Supervised ComBat Processing: with vs without additional adjustment for batch

scb.nocell <- readRDS(file.path(datpath, "Model Fit Results/Methods Comparison/Probe Rankings/swan.scb.fake.m1.RDS"))
scb.cell <- readRDS(file.path(datpath, "Model Fit Results/Methods Comparison/Probe Rankings/swan.scb.fake.m3.RDS"))


## Tortoiseshell in Long-Haired ##

elist <- list(scb.nocell[[3]], scb.cell[[3]])

top10s <- as.vector(sapply(elist, function(x) cbind(x$Name[c(1:10)])))
top10s <- subset(top10s, !duplicated(top10s))  # 14

for (i in 1:length(elist))  {  elist[[i]]$rank <- c(1:nrow(elist[[i]])) }
top10tbl <- lapply(elist, function(x) subset(x, x$Name %in% top10s))

for (i in 1:length(top10tbl)) { 
   top10tbl[[i]]$estci <- with(top10tbl[[i]], paste0(sprintf("%.2f", logFC), " (", sprintf("%.2f", CI.L), ", ",
                                                     sprintf("%.2f", CI.R), ")"))
}

for (i in 1:length(top10tbl)) { 
   names(top10tbl[[i]])[c(7,8,10,11)] <- c(paste0("pval.", i), paste0("bhp.", i), paste0("rank.", i), paste0("estci.",i))
}

ptbl <- merge(top10tbl[[1]][,c("Name", "chr", "UCSC_RefGene_Name", "estci.1", "bhp.1", "rank.1")],
              top10tbl[[2]][,c(1,11,8,10)], by="Name", all=T)

ptbl <- ptbl[order(ptbl$rank.1),]
ptbl[,grepl("bhp", names(ptbl))] <- lapply(ptbl[,grepl("bhp", names(ptbl))], function(x) pvalfn(x))
kable(ptbl[,ltbnms], row.names=F, col.names=ltlabs,
      caption="Top 10 Probes by P Value for Tortoiseshell in Long-Haired", digits=2)


## Tortoiseshell in Short-Haired

elist <- list(scb.nocell[[5]], scb.cell[[5]])

top10s <- as.vector(sapply(elist, function(x) cbind(x$Name[c(1:10)])))
top10s <- subset(top10s, !duplicated(top10s))  # 14

for (i in 1:length(elist))  {  elist[[i]]$rank <- c(1:nrow(elist[[i]])) }
top10tbl <- lapply(elist, function(x) subset(x, x$Name %in% top10s))

for (i in 1:length(top10tbl)) { 
   top10tbl[[i]]$estci <- with(top10tbl[[i]], paste0(sprintf("%.2f", logFC), " (", sprintf("%.2f", CI.L), ", ",
                                                     sprintf("%.2f", CI.R), ")"))
}

for (i in 1:length(top10tbl)) { 
   names(top10tbl[[i]])[c(7,8,10,11)] <- c(paste0("pval.", i), paste0("bhp.", i), paste0("rank.", i), paste0("estci.",i))
}

ptbl <- merge(top10tbl[[1]][,c("Name", "chr", "UCSC_RefGene_Name", "estci.1", "bhp.1", "rank.1")],
              top10tbl[[2]][,c(1,11,8,10)], by="Name", all=T)

ptbl <- ptbl[order(ptbl$rank.1),]
ptbl[,grepl("bhp", names(ptbl))] <- lapply(ptbl[,grepl("bhp", names(ptbl))], function(x) pvalfn(x))
kable(ptbl[,ltbnms], row.names=F, col.names=ltlabs,
      caption="Top 10 Probes by P Value for Tortoiseshell in Short-Haired", digits=2)


## Short-Haired in Tabby

elist <- list(scb.nocell[[9]], scb.cell[[9]])

top10s <- as.vector(sapply(elist, function(x) cbind(x$Name[c(1:10)])))
top10s <- subset(top10s, !duplicated(top10s))  # 14

for (i in 1:length(elist))  {  elist[[i]]$rank <- c(1:nrow(elist[[i]])) }
top10tbl <- lapply(elist, function(x) subset(x, x$Name %in% top10s))

for (i in 1:length(top10tbl)) { 
   top10tbl[[i]]$estci <- with(top10tbl[[i]], paste0(sprintf("%.2f", logFC), " (", sprintf("%.2f", CI.L), ", ",
                                                     sprintf("%.2f", CI.R), ")"))
}

for (i in 1:length(top10tbl)) { 
   names(top10tbl[[i]])[c(7,8,10,11)] <- c(paste0("pval.", i), paste0("bhp.", i), paste0("rank.", i), paste0("estci.",i))
}

ptbl <- merge(top10tbl[[1]][,c("Name", "chr", "UCSC_RefGene_Name", "estci.1", "bhp.1", "rank.1")],
              top10tbl[[2]][,c(1,11,8,10)], by="Name", all=T)

ptbl <- ptbl[order(ptbl$rank.1),]
ptbl[,grepl("bhp", names(ptbl))] <- lapply(ptbl[,grepl("bhp", names(ptbl))], function(x) pvalfn(x))
kable(ptbl[,ltbnms], row.names=F, col.names=ltlabs,
      caption="Top 10 Probes by P Value for Short-Haired in Tabby", digits=2)


## Short-Haired in Tortoiseshell

elist <- list(scb.nocell[[11]], scb.cell[[11]])

top10s <- as.vector(sapply(elist, function(x) cbind(x$Name[c(1:10)])))
top10s <- subset(top10s, !duplicated(top10s))  # 14

for (i in 1:length(elist))  {  elist[[i]]$rank <- c(1:nrow(elist[[i]])) }
top10tbl <- lapply(elist, function(x) subset(x, x$Name %in% top10s))

for (i in 1:length(top10tbl)) { 
   top10tbl[[i]]$estci <- with(top10tbl[[i]], paste0(sprintf("%.2f", logFC), " (", sprintf("%.2f", CI.L), ", ",
                                                     sprintf("%.2f", CI.R), ")"))
}

for (i in 1:length(top10tbl)) { 
   names(top10tbl[[i]])[c(7,8,10,11)] <- c(paste0("pval.", i), paste0("bhp.", i), paste0("rank.", i), paste0("estci.",i))
}

ptbl <- merge(top10tbl[[1]][,c("Name", "chr", "UCSC_RefGene_Name", "estci.1", "bhp.1", "rank.1")],
              top10tbl[[2]][,c(1,11,8,10)], by="Name", all=T)

ptbl <- ptbl[order(ptbl$rank.1),]
ptbl[,grepl("bhp", names(ptbl))] <- lapply(ptbl[,grepl("bhp", names(ptbl))], function(x) pvalfn(x))
kable(ptbl[,ltbnms], row.names=F, col.names=ltlabs,
      caption="Top 10 Probes by P Value for Short-Haired in Tortoiseshell", digits=2)


## Top 10 by Log Fold Change


## Tortoiseshell in Long-Haired ##

elist <- list(scb.nocell[[4]], scb.cell[[4]])

top10s <- as.vector(sapply(elist, function(x) cbind(x$Name[c(1:10)])))
top10s <- subset(top10s, !duplicated(top10s))  # 14

for (i in 1:length(elist))  {  elist[[i]]$rank <- c(1:nrow(elist[[i]])) }
top10tbl <- lapply(elist, function(x) subset(x, x$Name %in% top10s))

for (i in 1:length(top10tbl)) { 
   top10tbl[[i]]$estci <- with(top10tbl[[i]], paste0(sprintf("%.2f", logFC), " (", sprintf("%.2f", CI.L), ", ",
                                                     sprintf("%.2f", CI.R), ")"))
}

for (i in 1:length(top10tbl)) { 
   names(top10tbl[[i]])[c(7,8,9,10)] <- c(paste0("pval.", i), paste0("bhp.", i), paste0("rank.", i), paste0("estci.",i))
}

ltbl <- merge(top10tbl[[1]][,c("Name", "chr", "UCSC_RefGene_Name", "estci.1", "bhp.1", "rank.1")],
              top10tbl[[2]][,c(1,10,8,9)], by="Name", all=T)

ltbl <- ltbl[order(ltbl$rank.1),]
kable(ltbl[,ltbnms], row.names=F, col.names=ltlabs,
      caption="Top 10 Probes by logFC for Tortoiseshell in Long-Haired", digits=2)


## Tortoiseshell in Short-Haired

elist <- list(scb.nocell[[6]], scb.cell[[6]])

top10s <- as.vector(sapply(elist, function(x) cbind(x$Name[c(1:10)])))
top10s <- subset(top10s, !duplicated(top10s))  # 14

for (i in 1:length(elist))  {  elist[[i]]$rank <- c(1:nrow(elist[[i]])) }
top10tbl <- lapply(elist, function(x) subset(x, x$Name %in% top10s))

for (i in 1:length(top10tbl)) { 
   top10tbl[[i]]$estci <- with(top10tbl[[i]], paste0(sprintf("%.2f", logFC), " (", sprintf("%.2f", CI.L), ", ",
                                                     sprintf("%.2f", CI.R), ")"))
}

for (i in 1:length(top10tbl)) { 
   names(top10tbl[[i]])[c(7,8,9,10)] <- c(paste0("pval.", i), paste0("bhp.", i), paste0("rank.", i), paste0("estci.",i))
}

ltbl <- merge(top10tbl[[1]][,c("Name", "chr", "UCSC_RefGene_Name", "estci.1", "bhp.1", "rank.1")],
              top10tbl[[2]][,c(1,10,8,9)], by="Name", all=T)

ltbl <- ltbl[order(ltbl$rank.1),]
kable(ltbl[,ltbnms], row.names=F, col.names=ltlabs,
      caption="Top 10 Probes by logFC for Tortoiseshell in Short-Haired", digits=2)


## Short-Haired in Tabby

elist <- list(scb.nocell[[10]], scb.cell[[10]])

top10s <- as.vector(sapply(elist, function(x) cbind(x$Name[c(1:10)])))
top10s <- subset(top10s, !duplicated(top10s))  # 14

for (i in 1:length(elist))  {  elist[[i]]$rank <- c(1:nrow(elist[[i]])) }
top10tbl <- lapply(elist, function(x) subset(x, x$Name %in% top10s))

for (i in 1:length(top10tbl)) { 
   top10tbl[[i]]$estci <- with(top10tbl[[i]], paste0(sprintf("%.2f", logFC), " (", sprintf("%.2f", CI.L), ", ",
                                                     sprintf("%.2f", CI.R), ")"))
}

for (i in 1:length(top10tbl)) { 
   names(top10tbl[[i]])[c(7,8,9,10)] <- c(paste0("pval.", i), paste0("bhp.", i), paste0("rank.", i), paste0("estci.",i))
}

ltbl <- merge(top10tbl[[1]][,c("Name", "chr", "UCSC_RefGene_Name", "estci.1", "bhp.1", "rank.1")],
              top10tbl[[2]][,c(1,10,8,9)], by="Name", all=T)

ltbl <- ltbl[order(ltbl$rank.1),]
kable(ltbl[,ltbnms], row.names=F, col.names=ltlabs,
      caption="Top 10 Probes by logFC for Short-Haired in Tabby", digits=2)


## Short-Haired in Tortoiseshell

elist <- list(scb.nocell[[12]], scb.cell[[12]])

top10s <- as.vector(sapply(elist, function(x) cbind(x$Name[c(1:10)])))
top10s <- subset(top10s, !duplicated(top10s))  # 14

for (i in 1:length(elist))  {  elist[[i]]$rank <- c(1:nrow(elist[[i]])) }
top10tbl <- lapply(elist, function(x) subset(x, x$Name %in% top10s))

for (i in 1:length(top10tbl)) { 
   top10tbl[[i]]$estci <- with(top10tbl[[i]], paste0(sprintf("%.2f", logFC), " (", sprintf("%.2f", CI.L), ", ",
                                                     sprintf("%.2f", CI.R), ")"))
}

for (i in 1:length(top10tbl)) { 
   names(top10tbl[[i]])[c(7,8,9,10)] <- c(paste0("pval.", i), paste0("bhp.", i), paste0("rank.", i), paste0("estci.",i))
}

ltbl <- merge(top10tbl[[1]][,c("Name", "chr", "UCSC_RefGene_Name", "estci.1", "bhp.1", "rank.1")],
              top10tbl[[2]][,c(1,10,8,9)], by="Name", all=T)

ltbl <- ltbl[order(ltbl$rank.1),]
kable(ltbl[,ltbnms], row.names=F, col.names=ltlabs,
      caption="Top 10 Probes by logFC for Short-Haired in Tortoiseshell", digits=2)


#-----------------------------------------------#
#  Compare Distribution of p values and logFCs  #
#-----------------------------------------------#

## Tortoiseshell in Long-Haired ##

elist <- list(scb.nocell[[3]], scb.cell[[3]])

allprbs <- merge(elist[[1]][,c("Name", "logFC", "P.Value")], elist[[2]][,c("Name", "logFC", "P.Value")], by="Name")
names(allprbs) <- c("Name", paste0(rep(c("logFC.", "pval."), 2), rep(c(1:2), each=2)))
                  
allprbsl <- reshape(allprbs, varying=list(paste0("pval.", c(1:2)), paste0("logFC.", c(1:2))),
                  v.names=c("pval", "logFC"), timevar="dat", idvar="Name", direction="long")
allprbsl$dat <- factor(allprbsl$dat, levels=c(1,2), labels=c("No Cell", "Cell"))

kable(summaryBy(pval ~ dat, data=allprbsl, FUN=summary), row.names=F, digits=2,
      caption="Tortoiseshell in Long-Haired: P Value Distribution")

ggplot(aes(x=pval, y=dat, col=dat), data=allprbsl) + geom_boxplot() +
   scale_color_viridis(discrete=T, begin=0, end=1) + theme(legend.position="none") +
   labs(x="Unadjusted p value", y="", title="Tortoiseshell in Long-Haired")

kable(summaryBy(logFC ~ dat, data=allprbsl, FUN=summary), row.names=F, digits=2,
      caption="Tortoiseshell in Long-Haired: logFC Distribution")

ggplot(aes(x=logFC, y=dat, col=dat), data=allprbsl) + geom_boxplot() +
   scale_color_viridis(discrete=T, begin=0, end=1) + theme(legend.position="none") +
   labs(x="Log2 Fold Change", y="", title="Tortoiseshell in Long-Haired")


## Tortoiseshell in Short-Haired ##

elist <- list(scb.nocell[[5]], scb.cell[[5]])

allprbs <- merge(elist[[1]][,c("Name", "logFC", "P.Value")], elist[[2]][,c("Name", "logFC", "P.Value")], by="Name")
names(allprbs) <- c("Name", paste0(rep(c("logFC.", "pval."), 2), rep(c(1:2), each=2)))
                  
allprbsl <- reshape(allprbs, varying=list(paste0("pval.", c(1:2)), paste0("logFC.", c(1:2))),
                  v.names=c("pval", "logFC"), timevar="dat", idvar="Name", direction="long")
allprbsl$dat <- factor(allprbsl$dat, levels=c(1,2), labels=c("No Cell", "Cell"))

kable(summaryBy(pval ~ dat, data=allprbsl, FUN=summary), row.names=F, digits=2,
      caption="Tortoiseshell in Short-Haired: P Value Distribution")

ggplot(aes(x=pval, y=dat, col=dat), data=allprbsl) + geom_boxplot() +
   scale_color_viridis(discrete=T, begin=0, end=1) + theme(legend.position="none") +
   labs(x="Unadjusted p value", y="", title="Tortoiseshell in Short-Haired")

kable(summaryBy(logFC ~ dat, data=allprbsl, FUN=summary), row.names=F, digits=2,
      caption="Tortoiseshell in Short-Haired: logFC Distribution")

ggplot(aes(x=logFC, y=dat, col=dat), data=allprbsl) + geom_boxplot() +
   scale_color_viridis(discrete=T, begin=0, end=1) + theme(legend.position="none") +
   labs(x="Log2 Fold Change", y="", title="Tortoiseshell in Short-Haired")

## Short-Haired in Tabby ##

elist <- list(scb.nocell[[9]], scb.cell[[9]])

allprbs <- merge(elist[[1]][,c("Name", "logFC", "P.Value")], elist[[2]][,c("Name", "logFC", "P.Value")], by="Name")
names(allprbs) <- c("Name", paste0(rep(c("logFC.", "pval."), 2), rep(c(1:2), each=2)))
                  
allprbsl <- reshape(allprbs, varying=list(paste0("pval.", c(1:2)), paste0("logFC.", c(1:2))),
                  v.names=c("pval", "logFC"), timevar="dat", idvar="Name", direction="long")
allprbsl$dat <- factor(allprbsl$dat, levels=c(1,2), labels=c("No Cell", "Cell"))

kable(summaryBy(pval ~ dat, data=allprbsl, FUN=summary), row.names=F, digits=2,
      caption="Short-Haired in Tabby: P Value Distribution")

ggplot(aes(x=pval, y=dat, col=dat), data=allprbsl) + geom_boxplot() +
   scale_color_viridis(discrete=T, begin=0, end=1) + theme(legend.position="none") +
   labs(x="Unadjusted p value", y="", title="Short-Haired in Tabby")

kable(summaryBy(logFC ~ dat, data=allprbsl, FUN=summary), row.names=F, digits=2,
      caption="Short-Haired in Tabby: logFC Distribution")

ggplot(aes(x=logFC, y=dat, col=dat), data=allprbsl) + geom_boxplot() +
   scale_color_viridis(discrete=T, begin=0, end=1) + theme(legend.position="none") +
   labs(x="Log2 Fold Change", y="", title="Short-Haired in Tabby")


## Short-Haired in Tortoiseshell ##

elist <- list(scb.nocell[[11]], scb.cell[[11]])

allprbs <- merge(elist[[1]][,c("Name", "logFC", "P.Value")], elist[[2]][,c("Name", "logFC", "P.Value")], by="Name")
names(allprbs) <- c("Name", paste0(rep(c("logFC.", "pval."), 2), rep(c(1:2), each=2)))
                  
allprbsl <- reshape(allprbs, varying=list(paste0("pval.", c(1:2)), paste0("logFC.", c(1:2))),
                  v.names=c("pval", "logFC"), timevar="dat", idvar="Name", direction="long")
allprbsl$dat <- factor(allprbsl$dat, levels=c(1,2), labels=c("No Cell", "Cell"))

kable(summaryBy(pval ~ dat, data=allprbsl, FUN=summary), row.names=F, digits=2,
      caption="Short-Haired in Tortoiseshell: P Value Distribution")

ggplot(aes(x=pval, y=dat, col=dat), data=allprbsl) + geom_boxplot() +
   scale_color_viridis(discrete=T, begin=0, end=1) + theme(legend.position="none") +
   labs(x="Unadjusted p value", y="", title="Short-Haired in Tortoiseshell")

kable(summaryBy(logFC ~ dat, data=allprbsl, FUN=summary), row.names=F, digits=2,
      caption="Short-Haired in Tortoiseshell: logFC Distribution")

ggplot(aes(x=logFC, y=dat, col=dat), data=allprbsl) + geom_boxplot() +
   scale_color_viridis(discrete=T, begin=0, end=1) + theme(legend.position="none") +
   labs(x="Log2 Fold Change", y="", title="Short-Haired in Tortoiseshell")

```

### Unsupervised ComBat Processing

``` {r swanucbcell, results="asis", eval=F}

## Unsupervised ComBat Processing: with vs without additonal adjustment for batch

ucb.nocell <- readRDS(file.path(datpath, "Model Fit Results/Methods Comparison/Probe Rankings/swan.ucb.fake.m1.RDS"))
ucb.cell <- readRDS(file.path(datpath, "Model Fit Results/Methods Comparison/Probe Rankings/swan.ucb.fake.m3.RDS"))

## Tortoiseshell in Long-Haired ##

elist <- list(ucb.nocell[[3]], ucb.cell[[3]])

top10s <- as.vector(sapply(elist, function(x) cbind(x$Name[c(1:10)])))
top10s <- subset(top10s, !duplicated(top10s))  # 14

for (i in 1:length(elist))  {  elist[[i]]$rank <- c(1:nrow(elist[[i]])) }
top10tbl <- lapply(elist, function(x) subset(x, x$Name %in% top10s))

for (i in 1:length(top10tbl)) { 
   top10tbl[[i]]$estci <- with(top10tbl[[i]], paste0(sprintf("%.2f", logFC), " (", sprintf("%.2f", CI.L), ", ",
                                                     sprintf("%.2f", CI.R), ")"))
}

for (i in 1:length(top10tbl)) { 
   names(top10tbl[[i]])[c(7,8,10,11)] <- c(paste0("pval.", i), paste0("bhp.", i), paste0("rank.", i), paste0("estci.",i))
}

ptbl <- merge(top10tbl[[1]][,c("Name", "chr", "UCSC_RefGene_Name", "estci.1", "bhp.1", "rank.1")],
              top10tbl[[2]][,c(1,11,8,10)], by="Name", all=T)

ptbl <- ptbl[order(ptbl$rank.1),]
ptbl[,grepl("bhp", names(ptbl))] <- lapply(ptbl[,grepl("bhp", names(ptbl))], function(x) pvalfn(x))
kable(ptbl[,ltbnms], row.names=F, col.names=ltlabs,
      caption="Top 10 Probes by P Value for Tortoiseshell in Long-Haired", digits=2)


## Tortoiseshell in Short-Haired

elist <- list(ucb.nocell[[5]], ucb.cell[[5]])

top10s <- as.vector(sapply(elist, function(x) cbind(x$Name[c(1:10)])))
top10s <- subset(top10s, !duplicated(top10s))  # 14

for (i in 1:length(elist))  {  elist[[i]]$rank <- c(1:nrow(elist[[i]])) }
top10tbl <- lapply(elist, function(x) subset(x, x$Name %in% top10s))

for (i in 1:length(top10tbl)) { 
   top10tbl[[i]]$estci <- with(top10tbl[[i]], paste0(sprintf("%.2f", logFC), " (", sprintf("%.2f", CI.L), ", ",
                                                     sprintf("%.2f", CI.R), ")"))
}

for (i in 1:length(top10tbl)) { 
   names(top10tbl[[i]])[c(7,8,10,11)] <- c(paste0("pval.", i), paste0("bhp.", i), paste0("rank.", i), paste0("estci.",i))
}

ptbl <- merge(top10tbl[[1]][,c("Name", "chr", "UCSC_RefGene_Name", "estci.1", "bhp.1", "rank.1")],
              top10tbl[[2]][,c(1,11,8,10)], by="Name", all=T)

ptbl <- ptbl[order(ptbl$rank.1),]
ptbl[,grepl("bhp", names(ptbl))] <- lapply(ptbl[,grepl("bhp", names(ptbl))], function(x) pvalfn(x))
kable(ptbl[,ltbnms], row.names=F, col.names=ltlabs,
      caption="Top 10 Probes by P Value for Tortoiseshell in Short-Haired", digits=2)


## Short-Haired in Tabby

elist <- list(ucb.nocell[[9]], ucb.cell[[9]])

top10s <- as.vector(sapply(elist, function(x) cbind(x$Name[c(1:10)])))
top10s <- subset(top10s, !duplicated(top10s))  # 14

for (i in 1:length(elist))  {  elist[[i]]$rank <- c(1:nrow(elist[[i]])) }
top10tbl <- lapply(elist, function(x) subset(x, x$Name %in% top10s))

for (i in 1:length(top10tbl)) { 
   top10tbl[[i]]$estci <- with(top10tbl[[i]], paste0(sprintf("%.2f", logFC), " (", sprintf("%.2f", CI.L), ", ",
                                                     sprintf("%.2f", CI.R), ")"))
}

for (i in 1:length(top10tbl)) { 
   names(top10tbl[[i]])[c(7,8,10,11)] <- c(paste0("pval.", i), paste0("bhp.", i), paste0("rank.", i), paste0("estci.",i))
}

ptbl <- merge(top10tbl[[1]][,c("Name", "chr", "UCSC_RefGene_Name", "estci.1", "bhp.1", "rank.1")],
              top10tbl[[2]][,c(1,11,8,10)], by="Name", all=T)

ptbl <- ptbl[order(ptbl$rank.1),]
ptbl[,grepl("bhp", names(ptbl))] <- lapply(ptbl[,grepl("bhp", names(ptbl))], function(x) pvalfn(x))
kable(ptbl[,ltbnms], row.names=F, col.names=ltlabs,
      caption="Top 10 Probes by P Value for Short-Haired in Tabby", digits=2)


## Short-Haired in Tortoiseshell

elist <- list(ucb.nocell[[11]], ucb.cell[[11]])

top10s <- as.vector(sapply(elist, function(x) cbind(x$Name[c(1:10)])))
top10s <- subset(top10s, !duplicated(top10s))  # 14

for (i in 1:length(elist))  {  elist[[i]]$rank <- c(1:nrow(elist[[i]])) }
top10tbl <- lapply(elist, function(x) subset(x, x$Name %in% top10s))

for (i in 1:length(top10tbl)) { 
   top10tbl[[i]]$estci <- with(top10tbl[[i]], paste0(sprintf("%.2f", logFC), " (", sprintf("%.2f", CI.L), ", ",
                                                     sprintf("%.2f", CI.R), ")"))
}

for (i in 1:length(top10tbl)) { 
   names(top10tbl[[i]])[c(7,8,10,11)] <- c(paste0("pval.", i), paste0("bhp.", i), paste0("rank.", i), paste0("estci.",i))
}

ptbl <- merge(top10tbl[[1]][,c("Name", "chr", "UCSC_RefGene_Name", "estci.1", "bhp.1", "rank.1")],
              top10tbl[[2]][,c(1,11,8,10)], by="Name", all=T)

ptbl <- ptbl[order(ptbl$rank.1),]
ptbl[,grepl("bhp", names(ptbl))] <- lapply(ptbl[,grepl("bhp", names(ptbl))], function(x) pvalfn(x))
kable(ptbl[,ltbnms], row.names=F, col.names=ltlabs,
      caption="Top 10 Probes by P Value for Short-Haired in Tortoiseshell", digits=2)


## Top 10 by Log Fold Change


## Tortoiseshell in Long-Haired ##

elist <- list(ucb.nocell[[4]], ucb.cell[[4]])

top10s <- as.vector(sapply(elist, function(x) cbind(x$Name[c(1:10)])))
top10s <- subset(top10s, !duplicated(top10s))  # 14

for (i in 1:length(elist))  {  elist[[i]]$rank <- c(1:nrow(elist[[i]])) }
top10tbl <- lapply(elist, function(x) subset(x, x$Name %in% top10s))

for (i in 1:length(top10tbl)) { 
   top10tbl[[i]]$estci <- with(top10tbl[[i]], paste0(sprintf("%.2f", logFC), " (", sprintf("%.2f", CI.L), ", ",
                                                     sprintf("%.2f", CI.R), ")"))
}

for (i in 1:length(top10tbl)) { 
   names(top10tbl[[i]])[c(7,8,9,10)] <- c(paste0("pval.", i), paste0("bhp.", i), paste0("rank.", i), paste0("estci.",i))
}

ltbl <- merge(top10tbl[[1]][,c("Name", "chr", "UCSC_RefGene_Name", "estci.1", "bhp.1", "rank.1")],
              top10tbl[[2]][,c(1,10,8,9)], by="Name", all=T)

ltbl <- ltbl[order(ltbl$rank.1),]
kable(ltbl[,ltbnms], row.names=F, col.names=ltlabs,
      caption="Top 10 Probes by logFC for Tortoiseshell in Long-Haired", digits=2)


## Tortoiseshell in Short-Haired

elist <- list(ucb.nocell[[6]], ucb.cell[[6]])

top10s <- as.vector(sapply(elist, function(x) cbind(x$Name[c(1:10)])))
top10s <- subset(top10s, !duplicated(top10s))  # 14

for (i in 1:length(elist))  {  elist[[i]]$rank <- c(1:nrow(elist[[i]])) }
top10tbl <- lapply(elist, function(x) subset(x, x$Name %in% top10s))

for (i in 1:length(top10tbl)) { 
   top10tbl[[i]]$estci <- with(top10tbl[[i]], paste0(sprintf("%.2f", logFC), " (", sprintf("%.2f", CI.L), ", ",
                                                     sprintf("%.2f", CI.R), ")"))
}

for (i in 1:length(top10tbl)) { 
   names(top10tbl[[i]])[c(7,8,9,10)] <- c(paste0("pval.", i), paste0("bhp.", i), paste0("rank.", i), paste0("estci.",i))
}

ltbl <- merge(top10tbl[[1]][,c("Name", "chr", "UCSC_RefGene_Name", "estci.1", "bhp.1", "rank.1")],
              top10tbl[[2]][,c(1,10,8,9)], by="Name", all=T)

ltbl <- ltbl[order(ltbl$rank.1),]
kable(ltbl[,ltbnms], row.names=F, col.names=ltlabs,
      caption="Top 10 Probes by logFC for Tortoiseshell in Short-Haired", digits=2)


## Short-Haired in Tabby

elist <- list(ucb.nocell[[10]], ucb.cell[[10]])

top10s <- as.vector(sapply(elist, function(x) cbind(x$Name[c(1:10)])))
top10s <- subset(top10s, !duplicated(top10s))  # 14

for (i in 1:length(elist))  {  elist[[i]]$rank <- c(1:nrow(elist[[i]])) }
top10tbl <- lapply(elist, function(x) subset(x, x$Name %in% top10s))

for (i in 1:length(top10tbl)) { 
   top10tbl[[i]]$estci <- with(top10tbl[[i]], paste0(sprintf("%.2f", logFC), " (", sprintf("%.2f", CI.L), ", ",
                                                     sprintf("%.2f", CI.R), ")"))
}

for (i in 1:length(top10tbl)) { 
   names(top10tbl[[i]])[c(7,8,9,10)] <- c(paste0("pval.", i), paste0("bhp.", i), paste0("rank.", i), paste0("estci.",i))
}

ltbl <- merge(top10tbl[[1]][,c("Name", "chr", "UCSC_RefGene_Name", "estci.1", "bhp.1", "rank.1")],
              top10tbl[[2]][,c(1,10,8,9)], by="Name", all=T)

ltbl <- ltbl[order(ltbl$rank.1),]
kable(ltbl[,ltbnms], row.names=F, col.names=ltlabs,
      caption="Top 10 Probes by logFC for Short-Haired in Tabby", digits=2)


## Short-Haired in Tortoiseshell

elist <- list(ucb.nocell[[12]], ucb.cell[[12]])

top10s <- as.vector(sapply(elist, function(x) cbind(x$Name[c(1:10)])))
top10s <- subset(top10s, !duplicated(top10s))  # 14

for (i in 1:length(elist))  {  elist[[i]]$rank <- c(1:nrow(elist[[i]])) }
top10tbl <- lapply(elist, function(x) subset(x, x$Name %in% top10s))

for (i in 1:length(top10tbl)) { 
   top10tbl[[i]]$estci <- with(top10tbl[[i]], paste0(sprintf("%.2f", logFC), " (", sprintf("%.2f", CI.L), ", ",
                                                     sprintf("%.2f", CI.R), ")"))
}

for (i in 1:length(top10tbl)) { 
   names(top10tbl[[i]])[c(7,8,9,10)] <- c(paste0("pval.", i), paste0("bhp.", i), paste0("rank.", i), paste0("estci.",i))
}

ltbl <- merge(top10tbl[[1]][,c("Name", "chr", "UCSC_RefGene_Name", "estci.1", "bhp.1", "rank.1")],
              top10tbl[[2]][,c(1,10,8,9)], by="Name", all=T)

ltbl <- ltbl[order(ltbl$rank.1),]
kable(ltbl[,ltbnms], row.names=F, col.names=ltlabs,
      caption="Top 10 Probes by logFC for Short-Haired in Tortoiseshell", digits=2)


#-----------------------------------------------#
#  Compare Distribution of p values and logFCs  #
#-----------------------------------------------#

## Tortoiseshell in Long-Haired ##

elist <- list(ucb.nocell[[3]], ucb.cell[[3]])

allprbs <- merge(elist[[1]][,c("Name", "logFC", "P.Value")], elist[[2]][,c("Name", "logFC", "P.Value")], by="Name")
names(allprbs) <- c("Name", paste0(rep(c("logFC.", "pval."), 2), rep(c(1:2), each=2)))
                  
allprbsl <- reshape(allprbs, varying=list(paste0("pval.", c(1:2)), paste0("logFC.", c(1:2))),
                  v.names=c("pval", "logFC"), timevar="dat", idvar="Name", direction="long")
allprbsl$dat <- factor(allprbsl$dat, levels=c(1,2), labels=c("No Cell", "Cell"))

kable(summaryBy(pval ~ dat, data=allprbsl, FUN=summary), row.names=F, digits=2,
      caption="Tortoiseshell in Long-Haired: P Value Distribution")

ggplot(aes(x=pval, y=dat, col=dat), data=allprbsl) + geom_boxplot() +
   scale_color_viridis(discrete=T, begin=0, end=1) + theme(legend.position="none") +
   labs(x="Unadjusted p value", y="", title="Tortoiseshell in Long-Haired")

kable(summaryBy(logFC ~ dat, data=allprbsl, FUN=summary), row.names=F, digits=2,
      caption="Tortoiseshell in Long-Haired: logFC Distribution")

ggplot(aes(x=logFC, y=dat, col=dat), data=allprbsl) + geom_boxplot() +
   scale_color_viridis(discrete=T, begin=0, end=1) + theme(legend.position="none") +
   labs(x="Log2 Fold Change", y="", title="Tortoiseshell in Long-Haired")


## Tortoiseshell in Short-Haired ##

elist <- list(ucb.nocell[[5]], ucb.cell[[5]])

allprbs <- merge(elist[[1]][,c("Name", "logFC", "P.Value")], elist[[2]][,c("Name", "logFC", "P.Value")], by="Name")
names(allprbs) <- c("Name", paste0(rep(c("logFC.", "pval."), 2), rep(c(1:2), each=2)))
                  
allprbsl <- reshape(allprbs, varying=list(paste0("pval.", c(1:2)), paste0("logFC.", c(1:2))),
                  v.names=c("pval", "logFC"), timevar="dat", idvar="Name", direction="long")
allprbsl$dat <- factor(allprbsl$dat, levels=c(1,2), labels=c("No Cell", "Cell"))

kable(summaryBy(pval ~ dat, data=allprbsl, FUN=summary), row.names=F, digits=2,
      caption="Tortoiseshell in Short-Haired: P Value Distribution")

ggplot(aes(x=pval, y=dat, col=dat), data=allprbsl) + geom_boxplot() +
   scale_color_viridis(discrete=T, begin=0, end=1) + theme(legend.position="none") +
   labs(x="Unadjusted p value", y="", title="Tortoiseshell in Short-Haired")

kable(summaryBy(logFC ~ dat, data=allprbsl, FUN=summary), row.names=F, digits=2,
      caption="Tortoiseshell in Short-Haired: logFC Distribution")

ggplot(aes(x=logFC, y=dat, col=dat), data=allprbsl) + geom_boxplot() +
   scale_color_viridis(discrete=T, begin=0, end=1) + theme(legend.position="none") +
   labs(x="Log2 Fold Change", y="", title="Tortoiseshell in Short-Haired")

## Short-Haired in Tabby ##

elist <- list(ucb.nocell[[9]], ucb.cell[[9]])

allprbs <- merge(elist[[1]][,c("Name", "logFC", "P.Value")], elist[[2]][,c("Name", "logFC", "P.Value")], by="Name")
names(allprbs) <- c("Name", paste0(rep(c("logFC.", "pval."), 2), rep(c(1:2), each=2)))
                  
allprbsl <- reshape(allprbs, varying=list(paste0("pval.", c(1:2)), paste0("logFC.", c(1:2))),
                  v.names=c("pval", "logFC"), timevar="dat", idvar="Name", direction="long")
allprbsl$dat <- factor(allprbsl$dat, levels=c(1,2), labels=c("No Cell", "Cell"))

kable(summaryBy(pval ~ dat, data=allprbsl, FUN=summary), row.names=F, digits=2,
      caption="Short-Haired in Tabby: P Value Distribution")

ggplot(aes(x=pval, y=dat, col=dat), data=allprbsl) + geom_boxplot() +
   scale_color_viridis(discrete=T, begin=0, end=1) + theme(legend.position="none") +
   labs(x="Unadjusted p value", y="", title="Short-Haired in Tabby")

kable(summaryBy(logFC ~ dat, data=allprbsl, FUN=summary), row.names=F, digits=2,
      caption="Short-Haired in Tabby: logFC Distribution")

ggplot(aes(x=logFC, y=dat, col=dat), data=allprbsl) + geom_boxplot() +
   scale_color_viridis(discrete=T, begin=0, end=1) + theme(legend.position="none") +
   labs(x="Log2 Fold Change", y="", title="Short-Haired in Tabby")


## Short-Haired in Tortoiseshell ##

elist <- list(ucb.nocell[[11]], ucb.cell[[11]])

allprbs <- merge(elist[[1]][,c("Name", "logFC", "P.Value")], elist[[2]][,c("Name", "logFC", "P.Value")], by="Name")
names(allprbs) <- c("Name", paste0(rep(c("logFC.", "pval."), 2), rep(c(1:2), each=2)))
                  
allprbsl <- reshape(allprbs, varying=list(paste0("pval.", c(1:2)), paste0("logFC.", c(1:2))),
                  v.names=c("pval", "logFC"), timevar="dat", idvar="Name", direction="long")
allprbsl$dat <- factor(allprbsl$dat, levels=c(1,2), labels=c("No Cell", "Cell"))

kable(summaryBy(pval ~ dat, data=allprbsl, FUN=summary), row.names=F, digits=2,
      caption="Short-Haired in Tortoiseshell: P Value Distribution")

ggplot(aes(x=pval, y=dat, col=dat), data=allprbsl) + geom_boxplot() +
   scale_color_viridis(discrete=T, begin=0, end=1) + theme(legend.position="none") +
   labs(x="Unadjusted p value", y="", title="Short-Haired in Tortoiseshell")

kable(summaryBy(logFC ~ dat, data=allprbsl, FUN=summary), row.names=F, digits=2,
      caption="Short-Haired in Tortoiseshell: logFC Distribution")

ggplot(aes(x=logFC, y=dat, col=dat), data=allprbsl) + geom_boxplot() +
   scale_color_viridis(discrete=T, begin=0, end=1) + theme(legend.position="none") +
   labs(x="Log2 Fold Change", y="", title="Short-Haired in Tortoiseshell")


```

# Compare Cell-Adjusted Models Between Normalisation Methods

## No ComBat Processing

(Comparison of models adjusted for batch and cell)

``` {r nocbcell, results="asis"}

sqn <- readRDS(file.path(datpath, "Model Fit Results/Methods Comparison/Probe Rankings/sqn.nocb.fake.m3.RDS"))
bmiq <- readRDS(file.path(datpath, "Model Fit Results/Methods Comparison/Probe Rankings/bmiq.nocb.fake.m3.RDS"))
swan <- readRDS(file.path(datpath, "Model Fit Results/Methods Comparison/Probe Rankings/swan.nocb.fake.m3.RDS"))

#--------------------------------------------------------------------------------------------------------------------------------#
#                                                                                                                                #
#  Compare top 10 tables between post-filtered and pre-filtered data models (and also between different batch handling methods)  #
#                                                                                                                                #
#--------------------------------------------------------------------------------------------------------------------------------#

#-----------------------#
#   Top 10 by P Value   #
#-----------------------#

ltbnms <- c("Name", "chr", "UCSC_RefGene_Name", "estci.1", "bhp.1", "rank.1", "estci.2", "bhp.2", "rank.2", 
            "estci.3", "bhp.3", "rank.3")
ltlabs <- c("Name", "chr", "UCSC RefGene Name", "logFC SQN", "BH p SQN", "Rank SQN", "logFC BMIQ", "BH p BMIQ",
             "Rank BMIQ", "logFC SWAN", "BH p SWAN", "Rank SWAN")

## Tortoiseshell in Long-Haired ##

list1 <- list(sqn[[3]], bmiq[[3]], swan[[3]])

int_bmi1 <- as.vector(sapply(list1, function(x) cbind(x$Name[c(1:10)])))
int_bmi1 <- subset(int_bmi1, !duplicated(int_bmi1))  # 15

for (i in 1:length(list1))  {  list1[[i]]$rank <- c(1:nrow(list1[[i]])) }
tbl_int1 <- lapply(list1, function(x) subset(x, x$Name %in% int_bmi1))

for (i in 1:length(tbl_int1)) { 
   tbl_int1[[i]]$estci <- with(tbl_int1[[i]], paste0(sprintf("%.2f", logFC), " (", sprintf("%.2f", CI.L), ", ",
                                                     sprintf("%.2f", CI.R), ")"))
}

for (i in 1:length(tbl_int1)) { 
   names(tbl_int1[[i]])[c(7,8,10,11)] <- c(paste0("pval.", i), paste0("bhp.", i), paste0("rank.", i), paste0("estci.",i))
}

int1 <- tbl_int1[[1]][,c("Name", "chr", "UCSC_RefGene_Name", "estci.1", "bhp.1", "rank.1")]
for (i in 2:3) {
   int1 <- merge(int1, tbl_int1[[i]][,c(1,11,8,10)], by="Name", all=T)
}

int1 <- int1[order(int1$rank.1),]
int1[,grepl("bhp", names(int1))] <- lapply(int1[,grepl("bhp", names(int1))], function(x) pvalfn(x))
kable(int1[,ltbnms], row.names=F, col.names=ltlabs,
      caption="Top 10 Probes by P Value for Tortoiseshell in Long-Haired", digits=2)


## Tortoiseshell in Short-Haired ##

list2 <- list(sqn[[5]], bmiq[[5]], swan[[5]])

int_bmi2 <- as.vector(sapply(list2, function(x) cbind(x$Name[c(1:10)])))
int_bmi2 <- subset(int_bmi2, !duplicated(int_bmi2))  # 15

for (i in 1:length(list2))  {  list2[[i]]$rank <- c(1:nrow(list2[[i]])) }
tbl_int2 <- lapply(list2, function(x) subset(x, x$Name %in% int_bmi2))

for (i in 1:length(tbl_int2)) { 
   tbl_int2[[i]]$estci <- with(tbl_int2[[i]], paste0(sprintf("%.2f", logFC), " (", sprintf("%.2f", CI.L), ", ",
                                                     sprintf("%.2f", CI.R), ")"))
}

for (i in 1:length(tbl_int2)) { 
   names(tbl_int2[[i]])[c(7,8,10,11)] <- c(paste0("pval.", i), paste0("bhp.", i), paste0("rank.", i), paste0("estci.",i))
}

int2 <- tbl_int2[[1]][,c("Name", "chr", "UCSC_RefGene_Name", "estci.1", "bhp.1", "rank.1")]
for (i in 2:3) {
   int2 <- merge(int2, tbl_int2[[i]][,c(1,11,8,10)], by="Name", all=T)
}

int2 <- int2[order(int2$rank.1),]
int2[,grepl("bhp", names(int2))] <- lapply(int2[,grepl("bhp", names(int2))], function(x) pvalfn(x))
kable(int2[,ltbnms], row.names=F, col.names=ltlabs,
      caption="Top 10 Probes by P Value for Tortoiseshell in Short-Haired", digits=2)

## Short-Haired in Tabby ##

list3 <- list(sqn[[9]], bmiq[[9]], swan[[9]])

int_bmi3 <- as.vector(sapply(list3, function(x) cbind(x$Name[c(1:10)])))
int_bmi3 <- subset(int_bmi3, !duplicated(int_bmi3))  # 16

for (i in 1:length(list3))  {  list3[[i]]$rank <- c(1:nrow(list3[[i]])) }
tbl_int3 <- lapply(list3, function(x) subset(x, x$Name %in% int_bmi3))

for (i in 1:length(tbl_int3)) { 
   tbl_int3[[i]]$estci <- with(tbl_int3[[i]], paste0(sprintf("%.2f", logFC), " (", sprintf("%.2f", CI.L), ", ",
                                                     sprintf("%.2f", CI.R), ")"))
      }

for (i in 1:length(tbl_int3)) { 
   names(tbl_int3[[i]])[c(7,8,10,11)] <- c(paste0("pval.", i), paste0("bhp.", i), paste0("rank.", i), paste0("estci.",i))
}

int3 <- tbl_int3[[1]][,c("Name", "chr", "UCSC_RefGene_Name", "estci.1", "bhp.1", "rank.1")]
for (i in 2:3) {
   int3 <- merge(int3, tbl_int3[[i]][,c(1,11,8,10)], by="Name", all=T)
}

int3 <- int3[order(int3$rank.1),]
int3[,grepl("bhp", names(int3))] <- lapply(int3[,grepl("bhp", names(int3))], function(x) pvalfn(x))
kable(int3[,ltbnms], row.names=F, col.names=ltlabs, caption="Top 10 Probes by P Value for Short-Haired in Tabby", digits=2)


## Short-Haired in Tortoiseshell ##

list4 <- list(sqn[[11]], bmiq[[11]], swan[[11]])

int_bmi4 <- as.vector(sapply(list4, function(x) cbind(x$Name[c(1:10)])))
int_bmi4 <- subset(int_bmi4, !duplicated(int_bmi4))  # 16

for (i in 1:length(list4))  {  list4[[i]]$rank <- c(1:nrow(list4[[i]])) }
tbl_int4 <- lapply(list4, function(x) subset(x, x$Name %in% int_bmi4))

for (i in 1:length(tbl_int4)) { 
   tbl_int4[[i]]$estci <- with(tbl_int4[[i]], paste0(sprintf("%.2f", logFC), " (", sprintf("%.2f", CI.L), ", ",
                                                     sprintf("%.2f", CI.R), ")"))
      }

for (i in 1:length(tbl_int4)) { 
   names(tbl_int4[[i]])[c(7,8,10,11)] <- c(paste0("pval.", i), paste0("bhp.", i), paste0("rank.", i), paste0("estci.",i))
}

int4 <- tbl_int4[[1]][,c("Name", "chr", "UCSC_RefGene_Name", "estci.1", "bhp.1", "rank.1")]
for (i in 2:3) {
   int4 <- merge(int4, tbl_int4[[i]][,c(1,11,8,10)], by="Name", all=T)
}

int4 <- int4[order(int4$rank.1),]
int4[,grepl("bhp", names(int4))] <- lapply(int4[,grepl("bhp", names(int4))], function(x) pvalfn(x))
kable(int4[,ltbnms], row.names=F, col.names=ltlabs, caption="Top 10 Probes by P Value for Short-Haired in Tortoiseshell", digits=2)


#-----------------------------#
#  Top 10 by log Fold Change  #
#-----------------------------#

## Tortoiseshell in Long-Haired ##

list1 <- list(sqn[[4]], bmiq[[4]], swan[[4]])

int_bmi1 <- as.vector(sapply(list1, function(x) cbind(x$Name[c(1:10)])))
int_bmi1 <- subset(int_bmi1, !duplicated(int_bmi1))  # 14

for (i in 1:length(list1))  {  list1[[i]]$rank <- c(1:nrow(list1[[i]])) }
tbl_int1 <- lapply(list1, function(x) subset(x, x$Name %in% int_bmi1))
for (i in 1:length(tbl_int1)) { 
   tbl_int1[[i]]$estci <- with(tbl_int1[[i]], paste0(sprintf("%.2f", logFC), " (", sprintf("%.2f", CI.L), ", ",
                                                     sprintf("%.2f", CI.R), ")"))
}

for (i in 1:length(tbl_int1)) { 
   names(tbl_int1[[i]])[c(7,8,9,10)] <- c(paste0("pval.", i), paste0("bhp.", i), paste0("rank.", i), paste0("estci.",i))
}

int1 <- tbl_int1[[1]][,c("Name", "chr", "UCSC_RefGene_Name", "estci.1", "bhp.1", "rank.1")]
for (i in 2:3) {
   int1 <- merge(int1, tbl_int1[[i]][,c(1,10,8,9)], by="Name", all=T)
}

int1 <- int1[order(int1$rank.1),]
kable(int1[,ltbnms], row.names=F, col.names=ltlabs, caption="Top 10 Probes by logFC for Tortoiseshell in Long-Haired", digits=2)


## Tortoiseshell in Short-Haired ##

list2 <- list(sqn[[6]], bmiq[[6]], swan[[6]])

int_bmi2 <- as.vector(sapply(list2, function(x) cbind(x$Name[c(1:10)])))
int_bmi2 <- subset(int_bmi2, !duplicated(int_bmi2))

for (i in 1:length(list2))  {  list2[[i]]$rank <- c(1:nrow(list2[[i]])) }
tbl_int2 <- lapply(list2, function(x) subset(x, x$Name %in% int_bmi2))
for (i in 1:length(tbl_int2)) { 
   tbl_int2[[i]]$estci <- with(tbl_int2[[i]], paste0(sprintf("%.2f", logFC), " (", sprintf("%.2f", CI.L), ", ",
                                                     sprintf("%.2f", CI.R), ")"))
}

for (i in 1:length(tbl_int2)) { 
   names(tbl_int2[[i]])[c(7,8,9,10)] <- c(paste0("pval.", i), paste0("bhp.", i), paste0("rank.", i), paste0("estci.",i))
}

int2 <- tbl_int2[[1]][,c("Name", "chr", "UCSC_RefGene_Name", "estci.1", "bhp.1", "rank.1")]
for (i in 2:3) {
   int2 <- merge(int2, tbl_int2[[i]][,c(1,10,8,9)], by="Name", all=T)
}

int2 <- int2[order(int2$rank.1),]
kable(int2[,ltbnms], row.names=F, col.names=ltlabs, caption="Top 10 Probes by logFC for Tortoiseshell in Short-Haired", digits=2)


## Short-Haired in Tabby ##

list3 <- list(sqn[[10]], bmiq[[10]], swan[[10]])

int_bmi3 <- as.vector(sapply(list3, function(x) cbind(x$Name[c(1:10)])))
int_bmi3 <- subset(int_bmi3, !duplicated(int_bmi3))

for (i in 1:length(list3))  {  list3[[i]]$rank <- c(1:nrow(list3[[i]])) }
tbl_int3 <- lapply(list3, function(x) subset(x, x$Name %in% int_bmi3))
for (i in 1:length(tbl_int3)) { 
   tbl_int3[[i]]$estci <- with(tbl_int3[[i]], paste0(sprintf("%.2f", logFC), " (", sprintf("%.2f", CI.L), ", ",
                                                     sprintf("%.2f", CI.R), ")"))
}

for (i in 1:length(tbl_int3)) { 
   names(tbl_int3[[i]])[c(7,8,9,10)] <- c(paste0("pval.", i), paste0("bhp.", i), paste0("rank.", i), paste0("estci.",i))
}

int3 <- tbl_int3[[1]][,c("Name", "chr", "UCSC_RefGene_Name", "estci.1", "bhp.1", "rank.1")]
for (i in 2:3) {
   int3 <- merge(int3, tbl_int3[[i]][,c(1,10,8,9)], by="Name", all=T)
}

int3 <- int3[order(int3$rank.1),]
kable(int3[,ltbnms], row.names=F, col.names=ltlabs, caption="Top 10 Probes by logFC for Short-Haired in Tabby", digits=2)


## Short-Haired in Tortoiseshell ##

list4 <- list(sqn[[12]], bmiq[[12]], swan[[12]])

int_bmi4 <- as.vector(sapply(list4, function(x) cbind(x$Name[c(1:10)])))
int_bmi4 <- subset(int_bmi4, !duplicated(int_bmi4))

for (i in 1:length(list4))  {  list4[[i]]$rank <- c(1:nrow(list4[[i]])) }
tbl_int4 <- lapply(list4, function(x) subset(x, x$Name %in% int_bmi4))
for (i in 1:length(tbl_int4)) { 
   tbl_int4[[i]]$estci <- with(tbl_int4[[i]], paste0(sprintf("%.2f", logFC), " (", sprintf("%.2f", CI.L), ", ",
                                                     sprintf("%.2f", CI.R), ")"))
}

for (i in 1:length(tbl_int4)) { 
   names(tbl_int4[[i]])[c(7,8,9,10)] <- c(paste0("pval.", i), paste0("bhp.", i), paste0("rank.", i), paste0("estci.",i))
}

int4 <- tbl_int4[[1]][,c("Name", "chr", "UCSC_RefGene_Name", "estci.1", "bhp.1", "rank.1")]
for (i in 2:3) {
   int4 <- merge(int4, tbl_int4[[i]][,c(1,10,8,9)], by="Name", all=T)
}

int4 <- int4[order(int4$rank.1),]
kable(int4[,ltbnms], row.names=F, col.names=ltlabs, caption="Top 10 Probes by logFC for Short-Haired in Tortoiseshell", digits=2)


#----------------------------------------------------------#
#  Compare distributions of p values and log Fold Changes  #
#----------------------------------------------------------#

list1 <- list(sqn[[3]], bmiq[[3]], swan[[3]])

int1p <- list1[[1]][,c("Name", "logFC", "P.Value")]
for (i in c(2:3)) { 
   int1p <- merge(int1p, list1[[i]][,c("Name", "logFC", "P.Value")], by="Name")
}

names(int1p) <- c("Name", paste0(rep(c("logFC.", "pval."), 3), rep(c(1:3), each=2)))
                  
int1pl <- reshape(int1p, varying=list(paste0("pval.", c(1:3)), paste0("logFC.", c(1:3))),
                  v.names=c("pval", "logFC"), timevar="dat", idvar="Name", direction="long")

int1pl$dat <- factor(int1pl$dat, levels=c(1,2,3), labels=c("SQN", "BMIQ", "SWAN"))

kable(summaryBy(pval ~ dat, data=int1pl, FUN=summary), row.names=F, digits=2,
      caption="Tortoiseshell in Long-Haired: P Value Distribution")

ggplot(aes(x=pval, y=dat, col=dat), data=int1pl) + geom_boxplot() +
   scale_color_viridis(discrete=T, begin=0, end=1) + theme(legend.position="none") +
   labs(x="Unadjusted p value", y="", title="Tortoiseshell in Long-Haired") 

kable(summaryBy(logFC ~ dat, data=int1pl, FUN=summary), row.names=F, digits=2,
      caption="Tortoiseshell in Long-Haired: logFC Distribution")

ggplot(aes(x=logFC, y=dat, col=dat), data=int1pl) + geom_boxplot() +
   scale_color_viridis(discrete=T, begin=0, end=1) + theme(legend.position="none") +
   labs(x="Log2 Fold Change", y="", title="Tortoiseshell in Long-Haired")


# Tortoiseshell in Short-Haired

list2 <- list(sqn[[5]], bmiq[[5]], swan[[5]])

int2p <- list2[[1]][,c("Name", "logFC", "P.Value")]
for (i in c(2:3)) { 
   int2p <- merge(int2p, list2[[i]][,c("Name", "logFC", "P.Value")], by="Name")
}

names(int2p) <- c("Name", paste0(rep(c("logFC.", "pval."), 3), rep(c(1:3), each=2)))
                  
int2pl <- reshape(int2p, varying=list(paste0("pval.", c(1:3)), paste0("logFC.", c(1:3))),
                  v.names=c("pval", "logFC"), timevar="dat", idvar="Name", direction="long")

int2pl$dat <- factor(int2pl$dat, levels=c(1,2,3), labels=c("SQN", "BMIQ", "SWAN"))

kable(summaryBy(pval ~ dat, data=int2pl, FUN=summary), row.names=F, digits=2,
      caption="Tortoiseshell in Short-Haired: P Value Distribution")

ggplot(aes(x=pval, y=dat, col=dat), data=int2pl) + geom_boxplot() +
   scale_color_viridis(discrete=T, begin=0, end=1) + theme(legend.position="none") +
   labs(x="Unadjusted p value", y="", title="Tortoiseshell in Short-Haired")

kable(summaryBy(logFC ~ dat, data=int2pl, FUN=summary), row.names=F, digits=2,
      caption="Tortoiseshell in Short-Haired: logFC Distribution")

ggplot(aes(x=logFC, y=dat, col=dat), data=int2pl) + geom_boxplot() +
   scale_color_viridis(discrete=T, begin=0, end=1) + theme(legend.position="none") +
   labs(x="Log2 Fold Change", y="", title="Tortoiseshell in Short-Haired")


## Short-Haired in Tabby ##

list3 <- list(sqn[[9]], bmiq[[9]], swan[[9]])

int3p <- list3[[1]][,c("Name", "logFC", "P.Value")]
for (i in c(2:3)) { 
   int3p <- merge(int3p, list3[[i]][,c("Name", "logFC", "P.Value")], by="Name")
}

names(int3p) <- c("Name", paste0(rep(c("logFC.", "pval."), 3), rep(c(1:3), each=2)))
                  
int3pl <- reshape(int3p, varying=list(paste0("pval.", c(1:3)), paste0("logFC.", c(1:3))),
                  v.names=c("pval", "logFC"), timevar="dat", idvar="Name", direction="long")
   int3pl$dat <- factor(int3pl$dat, levels=c(1,2,3), labels=c("SQN", "BMIQ", "SWAN"))

kable(summaryBy(pval ~ dat, data=int3pl, FUN=summary), row.names=F, digits=2,
      caption="Short-Haired in Tabby: P Value Distribution")

ggplot(aes(x=pval, y=dat, col=dat), data=int3pl) + geom_boxplot() +
   scale_color_viridis(discrete=T, begin=0, end=1) + theme(legend.position="none") +
   labs(x="Unadjusted p value", y="", title="Short-Haired in Tabby")

kable(summaryBy(logFC ~ dat, data=int3pl, FUN=summary), row.names=F, digits=2,
      caption="Short-Haired in Tabby: logFC Distribution")

ggplot(aes(x=logFC, y=dat, col=dat), data=int3pl) + geom_boxplot() +
   scale_color_viridis(discrete=T, begin=0, end=1) + theme(legend.position="none") +
   labs(x="Log2 Fold Change", y="", title="Short-Haired in Tabby")

## Short-Haired in Tortoiseshell ##

list4 <- list(sqn[[11]], bmiq[[11]], swan[[11]])

int4p <- list4[[1]][,c("Name", "logFC", "P.Value")]
for (i in c(2:3)) { 
   int4p <- merge(int4p, list4[[i]][,c("Name", "logFC", "P.Value")], by="Name")
}

names(int4p) <- c("Name", paste0(rep(c("logFC.", "pval."), 3), rep(c(1:3), each=2)))
                  
int4pl <- reshape(int4p, varying=list(paste0("pval.", c(1:3)), paste0("logFC.", c(1:3))),
                  v.names=c("pval", "logFC"), timevar="dat", idvar="Name", direction="long")
   int4pl$dat <- factor(int4pl$dat, levels=c(1,2,3), labels=c("SQN", "BMIQ", "SWAN"))

kable(summaryBy(pval ~ dat, data=int4pl, FUN=summary), row.names=F, digits=2,
      caption="Short-Haired in Tortoiseshell: P Value Distribution")

ggplot(aes(x=pval, y=dat, col=dat), data=int4pl) + geom_boxplot() +
   scale_color_viridis(discrete=T, begin=0, end=1) + theme(legend.position="none") +
   labs(x="Unadjusted p value", y="", title="Short-Haired in Tortoiseshell")

kable(summaryBy(logFC ~ dat, data=int4pl, FUN=summary), row.names=F, digits=2,
      caption="Short-Haired in Tortoiseshell: logFC Distribution")

ggplot(aes(x=logFC, y=dat, col=dat), data=int4pl) + geom_boxplot() +
   scale_color_viridis(discrete=T, begin=0, end=1) + theme(legend.position="none") +
   labs(x="Log2 Fold Change", y="", title="Short-Haired in Tortoiseshell")


rm(list1, list2, list3, list4, int1p, int1pl, int2p, int2pl, int3p, int3pl, int4p, int4pl,
   sqn, bmiq, swan, int1, int2, int3, int4)


```


## Supervised ComBat Processed Data

``` {r scbcell, results="asis"}

sqn <- readRDS(file.path(datpath, "Model Fit Results/Methods Comparison/Probe Rankings/sqn.scb.fake.m3.RDS"))
bmiq <- readRDS(file.path(datpath, "Model Fit Results/Methods Comparison/Probe Rankings/bmiq.scb.fake.m3.RDS"))
swan <- readRDS(file.path(datpath, "Model Fit Results/Methods Comparison/Probe Rankings/swan.scb.fake.m3.RDS"))

#--------------------------------------------------------------------------------------------------------------------------------#
#                                                                                                                                #
#  Compare top 10 tables between post-filtered and pre-filtered data models (and also between different batch handling methods)  #
#                                                                                                                                #
#--------------------------------------------------------------------------------------------------------------------------------#

#-----------------------#
#   Top 10 by P Value   #
#-----------------------#

ltbnms <- c("Name", "chr", "UCSC_RefGene_Name", "estci.1", "bhp.1", "rank.1", "estci.2", "bhp.2", "rank.2", 
            "estci.3", "bhp.3", "rank.3")
ltlabs <- c("Name", "chr", "UCSC RefGene Name", "logFC SQN", "BH p SQN", "Rank SQN", "logFC BMIQ", "BH p BMIQ",
             "Rank BMIQ", "logFC SWAN", "BH p SWAN", "Rank SWAN")

## Tortoiseshell in Long-Haired ##

list1 <- list(sqn[[3]], bmiq[[3]], swan[[3]])

int_bmi1 <- as.vector(sapply(list1, function(x) cbind(x$Name[c(1:10)])))
int_bmi1 <- subset(int_bmi1, !duplicated(int_bmi1))  # 15

for (i in 1:length(list1))  {  list1[[i]]$rank <- c(1:nrow(list1[[i]])) }
tbl_int1 <- lapply(list1, function(x) subset(x, x$Name %in% int_bmi1))

for (i in 1:length(tbl_int1)) { 
   tbl_int1[[i]]$estci <- with(tbl_int1[[i]], paste0(sprintf("%.2f", logFC), " (", sprintf("%.2f", CI.L), ", ",
                                                     sprintf("%.2f", CI.R), ")"))
}

for (i in 1:length(tbl_int1)) { 
   names(tbl_int1[[i]])[c(7,8,10,11)] <- c(paste0("pval.", i), paste0("bhp.", i), paste0("rank.", i), paste0("estci.",i))
}

int1 <- tbl_int1[[1]][,c("Name", "chr", "UCSC_RefGene_Name", "estci.1", "bhp.1", "rank.1")]
for (i in 2:3) {
   int1 <- merge(int1, tbl_int1[[i]][,c(1,11,8,10)], by="Name", all=T)
}

int1 <- int1[order(int1$rank.1),]
int1[,grepl("bhp", names(int1))] <- lapply(int1[,grepl("bhp", names(int1))], function(x) pvalfn(x))
kable(int1[,ltbnms], row.names=F, col.names=ltlabs,
      caption="Top 10 Probes by P Value for Tortoiseshell in Long-Haired", digits=2)


## Tortoiseshell in Short-Haired ##

list2 <- list(sqn[[5]], bmiq[[5]], swan[[5]])

int_bmi2 <- as.vector(sapply(list2, function(x) cbind(x$Name[c(1:10)])))
int_bmi2 <- subset(int_bmi2, !duplicated(int_bmi2))  # 15

for (i in 1:length(list2))  {  list2[[i]]$rank <- c(1:nrow(list2[[i]])) }
tbl_int2 <- lapply(list2, function(x) subset(x, x$Name %in% int_bmi2))

for (i in 1:length(tbl_int2)) { 
   tbl_int2[[i]]$estci <- with(tbl_int2[[i]], paste0(sprintf("%.2f", logFC), " (", sprintf("%.2f", CI.L), ", ",
                                                     sprintf("%.2f", CI.R), ")"))
}

for (i in 1:length(tbl_int2)) { 
   names(tbl_int2[[i]])[c(7,8,10,11)] <- c(paste0("pval.", i), paste0("bhp.", i), paste0("rank.", i), paste0("estci.",i))
}

int2 <- tbl_int2[[1]][,c("Name", "chr", "UCSC_RefGene_Name", "estci.1", "bhp.1", "rank.1")]
for (i in 2:3) {
   int2 <- merge(int2, tbl_int2[[i]][,c(1,11,8,10)], by="Name", all=T)
}

int2 <- int2[order(int2$rank.1),]
int2[,grepl("bhp", names(int2))] <- lapply(int2[,grepl("bhp", names(int2))], function(x) pvalfn(x))
kable(int2[,ltbnms], row.names=F, col.names=ltlabs,
      caption="Top 10 Probes by P Value for Tortoiseshell in Short-Haired", digits=2)

## Short-Haired in Tabby ##

list3 <- list(sqn[[9]], bmiq[[9]], swan[[9]])

int_bmi3 <- as.vector(sapply(list3, function(x) cbind(x$Name[c(1:10)])))
int_bmi3 <- subset(int_bmi3, !duplicated(int_bmi3))  # 16

for (i in 1:length(list3))  {  list3[[i]]$rank <- c(1:nrow(list3[[i]])) }
tbl_int3 <- lapply(list3, function(x) subset(x, x$Name %in% int_bmi3))

for (i in 1:length(tbl_int3)) { 
   tbl_int3[[i]]$estci <- with(tbl_int3[[i]], paste0(sprintf("%.2f", logFC), " (", sprintf("%.2f", CI.L), ", ",
                                                     sprintf("%.2f", CI.R), ")"))
      }

for (i in 1:length(tbl_int3)) { 
   names(tbl_int3[[i]])[c(7,8,10,11)] <- c(paste0("pval.", i), paste0("bhp.", i), paste0("rank.", i), paste0("estci.",i))
}

int3 <- tbl_int3[[1]][,c("Name", "chr", "UCSC_RefGene_Name", "estci.1", "bhp.1", "rank.1")]
for (i in 2:3) {
   int3 <- merge(int3, tbl_int3[[i]][,c(1,11,8,10)], by="Name", all=T)
}

int3 <- int3[order(int3$rank.1),]
int3[,grepl("bhp", names(int3))] <- lapply(int3[,grepl("bhp", names(int3))], function(x) pvalfn(x))
kable(int3[,ltbnms], row.names=F, col.names=ltlabs, caption="Top 10 Probes by P Value for Short-Haired in Tabby", digits=2)


## Short-Haired in Tortoiseshell ##

list4 <- list(sqn[[11]], bmiq[[11]], swan[[11]])

int_bmi4 <- as.vector(sapply(list4, function(x) cbind(x$Name[c(1:10)])))
int_bmi4 <- subset(int_bmi4, !duplicated(int_bmi4))  # 16

for (i in 1:length(list4))  {  list4[[i]]$rank <- c(1:nrow(list4[[i]])) }
tbl_int4 <- lapply(list4, function(x) subset(x, x$Name %in% int_bmi4))

for (i in 1:length(tbl_int4)) { 
   tbl_int4[[i]]$estci <- with(tbl_int4[[i]], paste0(sprintf("%.2f", logFC), " (", sprintf("%.2f", CI.L), ", ",
                                                     sprintf("%.2f", CI.R), ")"))
      }

for (i in 1:length(tbl_int4)) { 
   names(tbl_int4[[i]])[c(7,8,10,11)] <- c(paste0("pval.", i), paste0("bhp.", i), paste0("rank.", i), paste0("estci.",i))
}

int4 <- tbl_int4[[1]][,c("Name", "chr", "UCSC_RefGene_Name", "estci.1", "bhp.1", "rank.1")]
for (i in 2:3) {
   int4 <- merge(int4, tbl_int4[[i]][,c(1,11,8,10)], by="Name", all=T)
}

int4 <- int4[order(int4$rank.1),]
int4[,grepl("bhp", names(int4))] <- lapply(int4[,grepl("bhp", names(int4))], function(x) pvalfn(x))
kable(int4[,ltbnms], row.names=F, col.names=ltlabs, caption="Top 10 Probes by P Value for Short-Haired in Tortoiseshell", digits=2)


#-----------------------------#
#  Top 10 by log Fold Change  #
#-----------------------------#

## Tortoiseshell in Long-Haired ##

list1 <- list(sqn[[4]], bmiq[[4]], swan[[4]])

int_bmi1 <- as.vector(sapply(list1, function(x) cbind(x$Name[c(1:10)])))
int_bmi1 <- subset(int_bmi1, !duplicated(int_bmi1))  # 14

for (i in 1:length(list1))  {  list1[[i]]$rank <- c(1:nrow(list1[[i]])) }
tbl_int1 <- lapply(list1, function(x) subset(x, x$Name %in% int_bmi1))
for (i in 1:length(tbl_int1)) { 
   tbl_int1[[i]]$estci <- with(tbl_int1[[i]], paste0(sprintf("%.2f", logFC), " (", sprintf("%.2f", CI.L), ", ",
                                                     sprintf("%.2f", CI.R), ")"))
}

for (i in 1:length(tbl_int1)) { 
   names(tbl_int1[[i]])[c(7,8,9,10)] <- c(paste0("pval.", i), paste0("bhp.", i), paste0("rank.", i), paste0("estci.",i))
}

int1 <- tbl_int1[[1]][,c("Name", "chr", "UCSC_RefGene_Name", "estci.1", "bhp.1", "rank.1")]
for (i in 2:3) {
   int1 <- merge(int1, tbl_int1[[i]][,c(1,10,8,9)], by="Name", all=T)
}

int1 <- int1[order(int1$rank.1),]
kable(int1[,ltbnms], row.names=F, col.names=ltlabs, caption="Top 10 Probes by logFC for Tortoiseshell in Long-Haired", digits=2)


## Tortoiseshell in Short-Haired ##

list2 <- list(sqn[[6]], bmiq[[6]], swan[[6]])

int_bmi2 <- as.vector(sapply(list2, function(x) cbind(x$Name[c(1:10)])))
int_bmi2 <- subset(int_bmi2, !duplicated(int_bmi2))

for (i in 1:length(list2))  {  list2[[i]]$rank <- c(1:nrow(list2[[i]])) }
tbl_int2 <- lapply(list2, function(x) subset(x, x$Name %in% int_bmi2))
for (i in 1:length(tbl_int2)) { 
   tbl_int2[[i]]$estci <- with(tbl_int2[[i]], paste0(sprintf("%.2f", logFC), " (", sprintf("%.2f", CI.L), ", ",
                                                     sprintf("%.2f", CI.R), ")"))
}

for (i in 1:length(tbl_int2)) { 
   names(tbl_int2[[i]])[c(7,8,9,10)] <- c(paste0("pval.", i), paste0("bhp.", i), paste0("rank.", i), paste0("estci.",i))
}

int2 <- tbl_int2[[1]][,c("Name", "chr", "UCSC_RefGene_Name", "estci.1", "bhp.1", "rank.1")]
for (i in 2:3) {
   int2 <- merge(int2, tbl_int2[[i]][,c(1,10,8,9)], by="Name", all=T)
}

int2 <- int2[order(int2$rank.1),]
kable(int2[,ltbnms], row.names=F, col.names=ltlabs, caption="Top 10 Probes by logFC for Tortoiseshell in Short-Haired", digits=2)


## Short-Haired in Tabby ##

list3 <- list(sqn[[10]], bmiq[[10]], swan[[10]])

int_bmi3 <- as.vector(sapply(list3, function(x) cbind(x$Name[c(1:10)])))
int_bmi3 <- subset(int_bmi3, !duplicated(int_bmi3))

for (i in 1:length(list3))  {  list3[[i]]$rank <- c(1:nrow(list3[[i]])) }
tbl_int3 <- lapply(list3, function(x) subset(x, x$Name %in% int_bmi3))
for (i in 1:length(tbl_int3)) { 
   tbl_int3[[i]]$estci <- with(tbl_int3[[i]], paste0(sprintf("%.2f", logFC), " (", sprintf("%.2f", CI.L), ", ",
                                                     sprintf("%.2f", CI.R), ")"))
}

for (i in 1:length(tbl_int3)) { 
   names(tbl_int3[[i]])[c(7,8,9,10)] <- c(paste0("pval.", i), paste0("bhp.", i), paste0("rank.", i), paste0("estci.",i))
}

int3 <- tbl_int3[[1]][,c("Name", "chr", "UCSC_RefGene_Name", "estci.1", "bhp.1", "rank.1")]
for (i in 2:3) {
   int3 <- merge(int3, tbl_int3[[i]][,c(1,10,8,9)], by="Name", all=T)
}

int3 <- int3[order(int3$rank.1),]
kable(int3[,ltbnms], row.names=F, col.names=ltlabs, caption="Top 10 Probes by logFC for Short-Haired in Tabby", digits=2)


## Short-Haired in Tortoiseshell ##

list4 <- list(sqn[[12]], bmiq[[12]], swan[[12]])

int_bmi4 <- as.vector(sapply(list4, function(x) cbind(x$Name[c(1:10)])))
int_bmi4 <- subset(int_bmi4, !duplicated(int_bmi4))

for (i in 1:length(list4))  {  list4[[i]]$rank <- c(1:nrow(list4[[i]])) }
tbl_int4 <- lapply(list4, function(x) subset(x, x$Name %in% int_bmi4))
for (i in 1:length(tbl_int4)) { 
   tbl_int4[[i]]$estci <- with(tbl_int4[[i]], paste0(sprintf("%.2f", logFC), " (", sprintf("%.2f", CI.L), ", ",
                                                     sprintf("%.2f", CI.R), ")"))
}

for (i in 1:length(tbl_int4)) { 
   names(tbl_int4[[i]])[c(7,8,9,10)] <- c(paste0("pval.", i), paste0("bhp.", i), paste0("rank.", i), paste0("estci.",i))
}

int4 <- tbl_int4[[1]][,c("Name", "chr", "UCSC_RefGene_Name", "estci.1", "bhp.1", "rank.1")]
for (i in 2:3) {
   int4 <- merge(int4, tbl_int4[[i]][,c(1,10,8,9)], by="Name", all=T)
}

int4 <- int4[order(int4$rank.1),]
kable(int4[,ltbnms], row.names=F, col.names=ltlabs, caption="Top 10 Probes by logFC for Short-Haired in Tortoiseshell", digits=2)


#----------------------------------------------------------#
#  Compare distributions of p values and log Fold Changes  #
#----------------------------------------------------------#

list1 <- list(sqn[[3]], bmiq[[3]], swan[[3]])

int1p <- list1[[1]][,c("Name", "logFC", "P.Value")]
for (i in c(2:3)) { 
   int1p <- merge(int1p, list1[[i]][,c("Name", "logFC", "P.Value")], by="Name")
}

names(int1p) <- c("Name", paste0(rep(c("logFC.", "pval."), 3), rep(c(1:3), each=2)))
                  
int1pl <- reshape(int1p, varying=list(paste0("pval.", c(1:3)), paste0("logFC.", c(1:3))),
                  v.names=c("pval", "logFC"), timevar="dat", idvar="Name", direction="long")

int1pl$dat <- factor(int1pl$dat, levels=c(1,2,3), labels=c("SQN", "BMIQ", "SWAN"))

kable(summaryBy(pval ~ dat, data=int1pl, FUN=summary), row.names=F, digits=2,
      caption="Tortoiseshell in Long-Haired: P Value Distribution")

ggplot(aes(x=pval, y=dat, col=dat), data=int1pl) + geom_boxplot() +
   scale_color_viridis(discrete=T, begin=0, end=1) + theme(legend.position="none") +
   labs(x="Unadjusted p value", y="", title="Tortoiseshell in Long-Haired") 

kable(summaryBy(logFC ~ dat, data=int1pl, FUN=summary), row.names=F, digits=2,
      caption="Tortoiseshell in Long-Haired: logFC Distribution")

ggplot(aes(x=logFC, y=dat, col=dat), data=int1pl) + geom_boxplot() +
   scale_color_viridis(discrete=T, begin=0, end=1) + theme(legend.position="none") +
   labs(x="Log2 Fold Change", y="", title="Tortoiseshell in Long-Haired")


# Tortoiseshell in Short-Haired

list2 <- list(sqn[[5]], bmiq[[5]], swan[[5]])

int2p <- list2[[1]][,c("Name", "logFC", "P.Value")]
for (i in c(2:3)) { 
   int2p <- merge(int2p, list2[[i]][,c("Name", "logFC", "P.Value")], by="Name")
}

names(int2p) <- c("Name", paste0(rep(c("logFC.", "pval."), 3), rep(c(1:3), each=2)))
                  
int2pl <- reshape(int2p, varying=list(paste0("pval.", c(1:3)), paste0("logFC.", c(1:3))),
                  v.names=c("pval", "logFC"), timevar="dat", idvar="Name", direction="long")

int2pl$dat <- factor(int2pl$dat, levels=c(1,2,3), labels=c("SQN", "BMIQ", "SWAN"))

kable(summaryBy(pval ~ dat, data=int2pl, FUN=summary), row.names=F, digits=2,
      caption="Tortoiseshell in Short-Haired: P Value Distribution")

ggplot(aes(x=pval, y=dat, col=dat), data=int2pl) + geom_boxplot() +
   scale_color_viridis(discrete=T, begin=0, end=1) + theme(legend.position="none") +
   labs(x="Unadjusted p value", y="", title="Tortoiseshell in Short-Haired")

kable(summaryBy(logFC ~ dat, data=int2pl, FUN=summary), row.names=F, digits=2,
      caption="Tortoiseshell in Short-Haired: logFC Distribution")

ggplot(aes(x=logFC, y=dat, col=dat), data=int2pl) + geom_boxplot() +
   scale_color_viridis(discrete=T, begin=0, end=1) + theme(legend.position="none") +
   labs(x="Log2 Fold Change", y="", title="Tortoiseshell in Short-Haired")


## Short-Haired in Tabby ##

list3 <- list(sqn[[9]], bmiq[[9]], swan[[9]])

int3p <- list3[[1]][,c("Name", "logFC", "P.Value")]
for (i in c(2:3)) { 
   int3p <- merge(int3p, list3[[i]][,c("Name", "logFC", "P.Value")], by="Name")
}

names(int3p) <- c("Name", paste0(rep(c("logFC.", "pval."), 3), rep(c(1:3), each=2)))
                  
int3pl <- reshape(int3p, varying=list(paste0("pval.", c(1:3)), paste0("logFC.", c(1:3))),
                  v.names=c("pval", "logFC"), timevar="dat", idvar="Name", direction="long")
   int3pl$dat <- factor(int3pl$dat, levels=c(1,2,3), labels=c("SQN", "BMIQ", "SWAN"))

kable(summaryBy(pval ~ dat, data=int3pl, FUN=summary), row.names=F, digits=2,
      caption="Short-Haired in Tabby: P Value Distribution")

ggplot(aes(x=pval, y=dat, col=dat), data=int3pl) + geom_boxplot() +
   scale_color_viridis(discrete=T, begin=0, end=1) + theme(legend.position="none") +
   labs(x="Unadjusted p value", y="", title="Short-Haired in Tabby")

kable(summaryBy(logFC ~ dat, data=int3pl, FUN=summary), row.names=F, digits=2,
      caption="Short-Haired in Tabby: logFC Distribution")

ggplot(aes(x=logFC, y=dat, col=dat), data=int3pl) + geom_boxplot() +
   scale_color_viridis(discrete=T, begin=0, end=1) + theme(legend.position="none") +
   labs(x="Log2 Fold Change", y="", title="Short-Haired in Tabby")

## Short-Haired in Tortoiseshell ##

list4 <- list(sqn[[11]], bmiq[[11]], swan[[11]])

int4p <- list4[[1]][,c("Name", "logFC", "P.Value")]
for (i in c(2:3)) { 
   int4p <- merge(int4p, list4[[i]][,c("Name", "logFC", "P.Value")], by="Name")
}

names(int4p) <- c("Name", paste0(rep(c("logFC.", "pval."), 3), rep(c(1:3), each=2)))
                  
int4pl <- reshape(int4p, varying=list(paste0("pval.", c(1:3)), paste0("logFC.", c(1:3))),
                  v.names=c("pval", "logFC"), timevar="dat", idvar="Name", direction="long")
   int4pl$dat <- factor(int4pl$dat, levels=c(1,2,3), labels=c("SQN", "BMIQ", "SWAN"))

kable(summaryBy(pval ~ dat, data=int4pl, FUN=summary), row.names=F, digits=2,
      caption="Short-Haired in Tortoiseshell: P Value Distribution")

ggplot(aes(x=pval, y=dat, col=dat), data=int4pl) + geom_boxplot() +
   scale_color_viridis(discrete=T, begin=0, end=1) + theme(legend.position="none") +
   labs(x="Unadjusted p value", y="", title="Short-Haired in Tortoiseshell")

kable(summaryBy(logFC ~ dat, data=int4pl, FUN=summary), row.names=F, digits=2,
      caption="Short-Haired in Tortoiseshell: logFC Distribution")

ggplot(aes(x=logFC, y=dat, col=dat), data=int4pl) + geom_boxplot() +
   scale_color_viridis(discrete=T, begin=0, end=1) + theme(legend.position="none") +
   labs(x="Log2 Fold Change", y="", title="Short-Haired in Tortoiseshell")


rm(list1, list2, list3, list4, int1p, int1pl, int2p, int2pl, int3p, int3pl, int4p, int4pl,
   sqn, bmiq, swan, int1, int2, int3, int4)

```


## UnSupervised ComBat Processed Data

``` {r ucbcell}

sqn <- readRDS(file.path(datpath, "Model Fit Results/Methods Comparison/Probe Rankings/sqn.ucb.fake.m3.RDS"))
bmiq <- readRDS(file.path(datpath, "Model Fit Results/Methods Comparison/Probe Rankings/bmiq.ucb.fake.m3.RDS"))
swan <- readRDS(file.path(datpath, "Model Fit Results/Methods Comparison/Probe Rankings/swan.ucb.fake.m3.RDS"))

#--------------------------------------------------------------------------------------------------------------------------------#
#                                                                                                                                #
#  Compare top 10 tables between post-filtered and pre-filtered data models (and also between different batch handling methods)  #
#                                                                                                                                #
#--------------------------------------------------------------------------------------------------------------------------------#

#-----------------------#
#   Top 10 by P Value   #
#-----------------------#

ltbnms <- c("Name", "chr", "UCSC_RefGene_Name", "estci.1", "bhp.1", "rank.1", "estci.2", "bhp.2", "rank.2", 
            "estci.3", "bhp.3", "rank.3")
ltlabs <- c("Name", "chr", "UCSC RefGene Name", "logFC SQN", "BH p SQN", "Rank SQN", "logFC BMIQ", "BH p BMIQ",
             "Rank BMIQ", "logFC SWAN", "BH p SWAN", "Rank SWAN")

## Tortoiseshell in Long-Haired ##

list1 <- list(sqn[[3]], bmiq[[3]], swan[[3]])

int_bmi1 <- as.vector(sapply(list1, function(x) cbind(x$Name[c(1:10)])))
int_bmi1 <- subset(int_bmi1, !duplicated(int_bmi1))  # 15

for (i in 1:length(list1))  {  list1[[i]]$rank <- c(1:nrow(list1[[i]])) }
tbl_int1 <- lapply(list1, function(x) subset(x, x$Name %in% int_bmi1))

for (i in 1:length(tbl_int1)) { 
   tbl_int1[[i]]$estci <- with(tbl_int1[[i]], paste0(sprintf("%.2f", logFC), " (", sprintf("%.2f", CI.L), ", ",
                                                     sprintf("%.2f", CI.R), ")"))
}

for (i in 1:length(tbl_int1)) { 
   names(tbl_int1[[i]])[c(7,8,10,11)] <- c(paste0("pval.", i), paste0("bhp.", i), paste0("rank.", i), paste0("estci.",i))
}

int1 <- tbl_int1[[1]][,c("Name", "chr", "UCSC_RefGene_Name", "estci.1", "bhp.1", "rank.1")]
for (i in 2:3) {
   int1 <- merge(int1, tbl_int1[[i]][,c(1,11,8,10)], by="Name", all=T)
}

int1 <- int1[order(int1$rank.1),]
int1[,grepl("bhp", names(int1))] <- lapply(int1[,grepl("bhp", names(int1))], function(x) pvalfn(x))
kable(int1[,ltbnms], row.names=F, col.names=ltlabs,
      caption="Top 10 Probes by P Value for Tortoiseshell in Long-Haired", digits=2)


## Tortoiseshell in Short-Haired ##

list2 <- list(sqn[[5]], bmiq[[5]], swan[[5]])

int_bmi2 <- as.vector(sapply(list2, function(x) cbind(x$Name[c(1:10)])))
int_bmi2 <- subset(int_bmi2, !duplicated(int_bmi2))  # 15

for (i in 1:length(list2))  {  list2[[i]]$rank <- c(1:nrow(list2[[i]])) }
tbl_int2 <- lapply(list2, function(x) subset(x, x$Name %in% int_bmi2))

for (i in 1:length(tbl_int2)) { 
   tbl_int2[[i]]$estci <- with(tbl_int2[[i]], paste0(sprintf("%.2f", logFC), " (", sprintf("%.2f", CI.L), ", ",
                                                     sprintf("%.2f", CI.R), ")"))
}

for (i in 1:length(tbl_int2)) { 
   names(tbl_int2[[i]])[c(7,8,10,11)] <- c(paste0("pval.", i), paste0("bhp.", i), paste0("rank.", i), paste0("estci.",i))
}

int2 <- tbl_int2[[1]][,c("Name", "chr", "UCSC_RefGene_Name", "estci.1", "bhp.1", "rank.1")]
for (i in 2:3) {
   int2 <- merge(int2, tbl_int2[[i]][,c(1,11,8,10)], by="Name", all=T)
}

int2 <- int2[order(int2$rank.1),]
int2[,grepl("bhp", names(int2))] <- lapply(int2[,grepl("bhp", names(int2))], function(x) pvalfn(x))
kable(int2[,ltbnms], row.names=F, col.names=ltlabs,
      caption="Top 10 Probes by P Value for Tortoiseshell in Short-Haired", digits=2)

## Short-Haired in Tabby ##

list3 <- list(sqn[[9]], bmiq[[9]], swan[[9]])

int_bmi3 <- as.vector(sapply(list3, function(x) cbind(x$Name[c(1:10)])))
int_bmi3 <- subset(int_bmi3, !duplicated(int_bmi3))  # 16

for (i in 1:length(list3))  {  list3[[i]]$rank <- c(1:nrow(list3[[i]])) }
tbl_int3 <- lapply(list3, function(x) subset(x, x$Name %in% int_bmi3))

for (i in 1:length(tbl_int3)) { 
   tbl_int3[[i]]$estci <- with(tbl_int3[[i]], paste0(sprintf("%.2f", logFC), " (", sprintf("%.2f", CI.L), ", ",
                                                     sprintf("%.2f", CI.R), ")"))
      }

for (i in 1:length(tbl_int3)) { 
   names(tbl_int3[[i]])[c(7,8,10,11)] <- c(paste0("pval.", i), paste0("bhp.", i), paste0("rank.", i), paste0("estci.",i))
}

int3 <- tbl_int3[[1]][,c("Name", "chr", "UCSC_RefGene_Name", "estci.1", "bhp.1", "rank.1")]
for (i in 2:3) {
   int3 <- merge(int3, tbl_int3[[i]][,c(1,11,8,10)], by="Name", all=T)
}

int3 <- int3[order(int3$rank.1),]
int3[,grepl("bhp", names(int3))] <- lapply(int3[,grepl("bhp", names(int3))], function(x) pvalfn(x))
kable(int3[,ltbnms], row.names=F, col.names=ltlabs, caption="Top 10 Probes by P Value for Short-Haired in Tabby", digits=2)


## Short-Haired in Tortoiseshell ##

list4 <- list(sqn[[11]], bmiq[[11]], swan[[11]])

int_bmi4 <- as.vector(sapply(list4, function(x) cbind(x$Name[c(1:10)])))
int_bmi4 <- subset(int_bmi4, !duplicated(int_bmi4))  # 16

for (i in 1:length(list4))  {  list4[[i]]$rank <- c(1:nrow(list4[[i]])) }
tbl_int4 <- lapply(list4, function(x) subset(x, x$Name %in% int_bmi4))

for (i in 1:length(tbl_int4)) { 
   tbl_int4[[i]]$estci <- with(tbl_int4[[i]], paste0(sprintf("%.2f", logFC), " (", sprintf("%.2f", CI.L), ", ",
                                                     sprintf("%.2f", CI.R), ")"))
      }

for (i in 1:length(tbl_int4)) { 
   names(tbl_int4[[i]])[c(7,8,10,11)] <- c(paste0("pval.", i), paste0("bhp.", i), paste0("rank.", i), paste0("estci.",i))
}

int4 <- tbl_int4[[1]][,c("Name", "chr", "UCSC_RefGene_Name", "estci.1", "bhp.1", "rank.1")]
for (i in 2:3) {
   int4 <- merge(int4, tbl_int4[[i]][,c(1,11,8,10)], by="Name", all=T)
}

int4 <- int4[order(int4$rank.1),]
int4[,grepl("bhp", names(int4))] <- lapply(int4[,grepl("bhp", names(int4))], function(x) pvalfn(x))
kable(int4[,ltbnms], row.names=F, col.names=ltlabs, caption="Top 10 Probes by P Value for Short-Haired in Tortoiseshell", digits=2)


#-----------------------------#
#  Top 10 by log Fold Change  #
#-----------------------------#

## Tortoiseshell in Long-Haired ##

list1 <- list(sqn[[4]], bmiq[[4]], swan[[4]])

int_bmi1 <- as.vector(sapply(list1, function(x) cbind(x$Name[c(1:10)])))
int_bmi1 <- subset(int_bmi1, !duplicated(int_bmi1))  # 14

for (i in 1:length(list1))  {  list1[[i]]$rank <- c(1:nrow(list1[[i]])) }
tbl_int1 <- lapply(list1, function(x) subset(x, x$Name %in% int_bmi1))
for (i in 1:length(tbl_int1)) { 
   tbl_int1[[i]]$estci <- with(tbl_int1[[i]], paste0(sprintf("%.2f", logFC), " (", sprintf("%.2f", CI.L), ", ",
                                                     sprintf("%.2f", CI.R), ")"))
}

for (i in 1:length(tbl_int1)) { 
   names(tbl_int1[[i]])[c(7,8,9,10)] <- c(paste0("pval.", i), paste0("bhp.", i), paste0("rank.", i), paste0("estci.",i))
}

int1 <- tbl_int1[[1]][,c("Name", "chr", "UCSC_RefGene_Name", "estci.1", "bhp.1", "rank.1")]
for (i in 2:3) {
   int1 <- merge(int1, tbl_int1[[i]][,c(1,10,8,9)], by="Name", all=T)
}

int1 <- int1[order(int1$rank.1),]
kable(int1[,ltbnms], row.names=F, col.names=ltlabs, caption="Top 10 Probes by logFC for Tortoiseshell in Long-Haired", digits=2)


## Tortoiseshell in Short-Haired ##

list2 <- list(sqn[[6]], bmiq[[6]], swan[[6]])

int_bmi2 <- as.vector(sapply(list2, function(x) cbind(x$Name[c(1:10)])))
int_bmi2 <- subset(int_bmi2, !duplicated(int_bmi2))

for (i in 1:length(list2))  {  list2[[i]]$rank <- c(1:nrow(list2[[i]])) }
tbl_int2 <- lapply(list2, function(x) subset(x, x$Name %in% int_bmi2))
for (i in 1:length(tbl_int2)) { 
   tbl_int2[[i]]$estci <- with(tbl_int2[[i]], paste0(sprintf("%.2f", logFC), " (", sprintf("%.2f", CI.L), ", ",
                                                     sprintf("%.2f", CI.R), ")"))
}

for (i in 1:length(tbl_int2)) { 
   names(tbl_int2[[i]])[c(7,8,9,10)] <- c(paste0("pval.", i), paste0("bhp.", i), paste0("rank.", i), paste0("estci.",i))
}

int2 <- tbl_int2[[1]][,c("Name", "chr", "UCSC_RefGene_Name", "estci.1", "bhp.1", "rank.1")]
for (i in 2:3) {
   int2 <- merge(int2, tbl_int2[[i]][,c(1,10,8,9)], by="Name", all=T)
}

int2 <- int2[order(int2$rank.1),]
kable(int2[,ltbnms], row.names=F, col.names=ltlabs, caption="Top 10 Probes by logFC for Tortoiseshell in Short-Haired", digits=2)


## Short-Haired in Tabby ##

list3 <- list(sqn[[10]], bmiq[[10]], swan[[10]])

int_bmi3 <- as.vector(sapply(list3, function(x) cbind(x$Name[c(1:10)])))
int_bmi3 <- subset(int_bmi3, !duplicated(int_bmi3))

for (i in 1:length(list3))  {  list3[[i]]$rank <- c(1:nrow(list3[[i]])) }
tbl_int3 <- lapply(list3, function(x) subset(x, x$Name %in% int_bmi3))
for (i in 1:length(tbl_int3)) { 
   tbl_int3[[i]]$estci <- with(tbl_int3[[i]], paste0(sprintf("%.2f", logFC), " (", sprintf("%.2f", CI.L), ", ",
                                                     sprintf("%.2f", CI.R), ")"))
}

for (i in 1:length(tbl_int3)) { 
   names(tbl_int3[[i]])[c(7,8,9,10)] <- c(paste0("pval.", i), paste0("bhp.", i), paste0("rank.", i), paste0("estci.",i))
}

int3 <- tbl_int3[[1]][,c("Name", "chr", "UCSC_RefGene_Name", "estci.1", "bhp.1", "rank.1")]
for (i in 2:3) {
   int3 <- merge(int3, tbl_int3[[i]][,c(1,10,8,9)], by="Name", all=T)
}

int3 <- int3[order(int3$rank.1),]
kable(int3[,ltbnms], row.names=F, col.names=ltlabs, caption="Top 10 Probes by logFC for Short-Haired in Tabby", digits=2)


## Short-Haired in Tortoiseshell ##

list4 <- list(sqn[[12]], bmiq[[12]], swan[[12]])

int_bmi4 <- as.vector(sapply(list4, function(x) cbind(x$Name[c(1:10)])))
int_bmi4 <- subset(int_bmi4, !duplicated(int_bmi4))

for (i in 1:length(list4))  {  list4[[i]]$rank <- c(1:nrow(list4[[i]])) }
tbl_int4 <- lapply(list4, function(x) subset(x, x$Name %in% int_bmi4))
for (i in 1:length(tbl_int4)) { 
   tbl_int4[[i]]$estci <- with(tbl_int4[[i]], paste0(sprintf("%.2f", logFC), " (", sprintf("%.2f", CI.L), ", ",
                                                     sprintf("%.2f", CI.R), ")"))
}

for (i in 1:length(tbl_int4)) { 
   names(tbl_int4[[i]])[c(7,8,9,10)] <- c(paste0("pval.", i), paste0("bhp.", i), paste0("rank.", i), paste0("estci.",i))
}

int4 <- tbl_int4[[1]][,c("Name", "chr", "UCSC_RefGene_Name", "estci.1", "bhp.1", "rank.1")]
for (i in 2:3) {
   int4 <- merge(int4, tbl_int4[[i]][,c(1,10,8,9)], by="Name", all=T)
}

int4 <- int4[order(int4$rank.1),]
kable(int4[,ltbnms], row.names=F, col.names=ltlabs, caption="Top 10 Probes by logFC for Short-Haired in Tortoiseshell", digits=2)


#----------------------------------------------------------#
#  Compare distributions of p values and log Fold Changes  #
#----------------------------------------------------------#

list1 <- list(sqn[[3]], bmiq[[3]], swan[[3]])

int1p <- list1[[1]][,c("Name", "logFC", "P.Value")]
for (i in c(2:3)) { 
   int1p <- merge(int1p, list1[[i]][,c("Name", "logFC", "P.Value")], by="Name")
}

names(int1p) <- c("Name", paste0(rep(c("logFC.", "pval."), 3), rep(c(1:3), each=2)))
                  
int1pl <- reshape(int1p, varying=list(paste0("pval.", c(1:3)), paste0("logFC.", c(1:3))),
                  v.names=c("pval", "logFC"), timevar="dat", idvar="Name", direction="long")

int1pl$dat <- factor(int1pl$dat, levels=c(1,2,3), labels=c("SQN", "BMIQ", "SWAN"))

kable(summaryBy(pval ~ dat, data=int1pl, FUN=summary), row.names=F, digits=2,
      caption="Tortoiseshell in Long-Haired: P Value Distribution")

ggplot(aes(x=pval, y=dat, col=dat), data=int1pl) + geom_boxplot() +
   scale_color_viridis(discrete=T, begin=0, end=1) + theme(legend.position="none") +
   labs(x="Unadjusted p value", y="", title="Tortoiseshell in Long-Haired") 

kable(summaryBy(logFC ~ dat, data=int1pl, FUN=summary), row.names=F, digits=2,
      caption="Tortoiseshell in Long-Haired: logFC Distribution")

ggplot(aes(x=logFC, y=dat, col=dat), data=int1pl) + geom_boxplot() +
   scale_color_viridis(discrete=T, begin=0, end=1) + theme(legend.position="none") +
   labs(x="Log2 Fold Change", y="", title="Tortoiseshell in Long-Haired")


# Tortoiseshell in Short-Haired

list2 <- list(sqn[[5]], bmiq[[5]], swan[[5]])

int2p <- list2[[1]][,c("Name", "logFC", "P.Value")]
for (i in c(2:3)) { 
   int2p <- merge(int2p, list2[[i]][,c("Name", "logFC", "P.Value")], by="Name")
}

names(int2p) <- c("Name", paste0(rep(c("logFC.", "pval."), 3), rep(c(1:3), each=2)))
                  
int2pl <- reshape(int2p, varying=list(paste0("pval.", c(1:3)), paste0("logFC.", c(1:3))),
                  v.names=c("pval", "logFC"), timevar="dat", idvar="Name", direction="long")

int2pl$dat <- factor(int2pl$dat, levels=c(1,2,3), labels=c("SQN", "BMIQ", "SWAN"))

kable(summaryBy(pval ~ dat, data=int2pl, FUN=summary), row.names=F, digits=2,
      caption="Tortoiseshell in Short-Haired: P Value Distribution")

ggplot(aes(x=pval, y=dat, col=dat), data=int2pl) + geom_boxplot() +
   scale_color_viridis(discrete=T, begin=0, end=1) + theme(legend.position="none") +
   labs(x="Unadjusted p value", y="", title="Tortoiseshell in Short-Haired")

kable(summaryBy(logFC ~ dat, data=int2pl, FUN=summary), row.names=F, digits=2,
      caption="Tortoiseshell in Short-Haired: logFC Distribution")

ggplot(aes(x=logFC, y=dat, col=dat), data=int2pl) + geom_boxplot() +
   scale_color_viridis(discrete=T, begin=0, end=1) + theme(legend.position="none") +
   labs(x="Log2 Fold Change", y="", title="Tortoiseshell in Short-Haired")


## Short-Haired in Tabby ##

list3 <- list(sqn[[9]], bmiq[[9]], swan[[9]])

int3p <- list3[[1]][,c("Name", "logFC", "P.Value")]
for (i in c(2:3)) { 
   int3p <- merge(int3p, list3[[i]][,c("Name", "logFC", "P.Value")], by="Name")
}

names(int3p) <- c("Name", paste0(rep(c("logFC.", "pval."), 3), rep(c(1:3), each=2)))
                  
int3pl <- reshape(int3p, varying=list(paste0("pval.", c(1:3)), paste0("logFC.", c(1:3))),
                  v.names=c("pval", "logFC"), timevar="dat", idvar="Name", direction="long")
   int3pl$dat <- factor(int3pl$dat, levels=c(1,2,3), labels=c("SQN", "BMIQ", "SWAN"))

kable(summaryBy(pval ~ dat, data=int3pl, FUN=summary), row.names=F, digits=2,
      caption="Short-Haired in Tabby: P Value Distribution")

ggplot(aes(x=pval, y=dat, col=dat), data=int3pl) + geom_boxplot() +
   scale_color_viridis(discrete=T, begin=0, end=1) + theme(legend.position="none") +
   labs(x="Unadjusted p value", y="", title="Short-Haired in Tabby")

kable(summaryBy(logFC ~ dat, data=int3pl, FUN=summary), row.names=F, digits=2,
      caption="Short-Haired in Tabby: logFC Distribution")

ggplot(aes(x=logFC, y=dat, col=dat), data=int3pl) + geom_boxplot() +
   scale_color_viridis(discrete=T, begin=0, end=1) + theme(legend.position="none") +
   labs(x="Log2 Fold Change", y="", title="Short-Haired in Tabby")

## Short-Haired in Tortoiseshell ##

list4 <- list(sqn[[11]], bmiq[[11]], swan[[11]])

int4p <- list4[[1]][,c("Name", "logFC", "P.Value")]
for (i in c(2:3)) { 
   int4p <- merge(int4p, list4[[i]][,c("Name", "logFC", "P.Value")], by="Name")
}

names(int4p) <- c("Name", paste0(rep(c("logFC.", "pval."), 3), rep(c(1:3), each=2)))
                  
int4pl <- reshape(int4p, varying=list(paste0("pval.", c(1:3)), paste0("logFC.", c(1:3))),
                  v.names=c("pval", "logFC"), timevar="dat", idvar="Name", direction="long")
   int4pl$dat <- factor(int4pl$dat, levels=c(1,2,3), labels=c("SQN", "BMIQ", "SWAN"))

kable(summaryBy(pval ~ dat, data=int4pl, FUN=summary), row.names=F, digits=2,
      caption="Short-Haired in Tortoiseshell: P Value Distribution")

ggplot(aes(x=pval, y=dat, col=dat), data=int4pl) + geom_boxplot() +
   scale_color_viridis(discrete=T, begin=0, end=1) + theme(legend.position="none") +
   labs(x="Unadjusted p value", y="", title="Short-Haired in Tortoiseshell")

kable(summaryBy(logFC ~ dat, data=int4pl, FUN=summary), row.names=F, digits=2,
      caption="Short-Haired in Tortoiseshell: logFC Distribution")

ggplot(aes(x=logFC, y=dat, col=dat), data=int4pl) + geom_boxplot() +
   scale_color_viridis(discrete=T, begin=0, end=1) + theme(legend.position="none") +
   labs(x="Log2 Fold Change", y="", title="Short-Haired in Tortoiseshell")


rm(list1, list2, list3, list4, int1p, int1pl, int2p, int2pl, int3p, int3pl, int4p, int4pl,
   sqn, bmiq, swan, int1, int2, int3, int4)

```
