# Supplementary material for: Data processing choices can affect findings in differential methylation analyses: an investigation using data from the LIMIT RCT
Source: PeerJ. 2023 Feb 3;11:e14786. doi: 10.7717/peerj.14786 (PMC9901304; doi:10.7717/peerj.14786)
Supplement: Supplemental Information 2 [file peerj-11-14786-s002.zip › Code/LIMIT DNAm Methods Comparison - Fake Groups Unadjusted.Rmd]

---
title: 'LIMIT DNAm Methods Comparison: Fake Groups in Unadjusted Model'
output: 
   word_document:
      reference_docx: WordStyleRef1.docx
---

```{r setup, include=FALSE}
knitr::opts_chunk$set(echo=F)

library(limma)
library(knitr)
library(viridis)
library(ggplot2)
library(doBy)

datpath <- "/Volumes/JENNIE/O&G data/LIMIT DNAm Data/"

metadata <- readRDS(file.path(datpath, "Base Datasets/metadata.RDS"))
ann450k <- readRDS(file.path(datpath, "Base Datasets/ann450k.RDS"))


# function to print very large or small p values as <0.001 and >0.99 instead of 0 or 1
pvalfn <- function(x) {ifelse(x < 0.001, "<0.001", ifelse(x > 0.99, ">0.99", round(x, 2)))}

# function to merge BH and Holm top 10 tables

ttmerge <- function(bhtbl, hmtbl)  {
   
      bh <- bhtbl
      hm <- hmtbl
      
      hm$Name <- rownames(hm)
      bh$ordnum <- c(1:nrow(bh))
   
      ptop <- merge(bh[,c("ordnum", "chr", "Name", "UCSC_RefGene_Name", "logFC", "CI.L", "CI.R", "P.Value", "adj.P.Val")], 
                      hm[,c("Name", "adj.P.Val")], by="Name")
      ptop <- ptop[order(ptop$ordnum),]
      ptop$ordnum <- NULL
      
      return(ptop)
}

# top 10 table (by p value) colnames
topp.names <- c("Probe", "Chr", "UCSC RefGene Name", "logFC", "CI.L", "CI.R", "BH p", "Holm p")
# top 10 table (by log FC) colnames
toplfc.names <- c("Name", "chr", "UCSC RefGene Name", "logFC", "CI.L", "CI.R", "P.Value", "adj.P.Val")

# function to process top 10 table by logfold change

lfctbl <- function(x)  {
   ltbl <- x
   ltbl[,c("P.Value", "adj.P.Val")] <- lapply(ltbl[,c("P.Value", "adj.P.Val")], function(x) pvalfn(x))
   ltbl <- ltbl[,c("Name", "chr", "UCSC_RefGene_Name", "logFC", "CI.L", "CI.R", "P.Value", "adj.P.Val")]
}

effnames <- c("", "", "Tortoiseshell in Long","", "Tortoiseshell in Short","", "", "",
              "Short in Tabby","", "Short in Tortoiseshell")


# Function to do all of the stuff with DMPs and Top 10 Tables

dmpfun <- function(fit, cont1, cont2)  {
   
   c.grp1 <- contrasts.fit(fit, cont1)
      c.grp1 <- eBayes(c.grp1)
   c.grp2 <- contrasts.fit(fit, cont2)
      c.grp2 <- eBayes(c.grp2)
      
   grp1.dmp.bh <- summary(decideTests(c.grp1))
   grp1.dmp.hm <- summary(decideTests(c.grp1, adjust.method="holm"))
   
   grp1.pval1.bh <- topTable(c.grp1, coef=1, n=nrow(fit), genelist=ann, confint=T, sort.by="P")
   grp1.pval1.hm <- topTable(c.grp1, coef=1, n=nrow(fit), genelist=ann, confint=F, sort.by="P", adjust.method="holm")
      grp1.pval1 <- ttmerge(grp1.pval1.bh, grp1.pval1.hm)
      
   grp1.pval2.bh <- topTable(c.grp1, coef=2, n=nrow(fit), genelist=ann, confint=T, sort.by="P")
   grp1.pval2.hm <- topTable(c.grp1, coef=2, n=nrow(fit), genelist=ann, confint=T, sort.by="P", adjust.method="holm")
      grp1.pval2 <- ttmerge(grp1.pval2.bh, grp1.pval2.hm)
   
   grp1.logfc1 <- topTable(c.grp1, coef=1, n=nrow(fit), genelist=ann, confint=T, sort.by="logFC")
      grp1.logfc1 <- lfctbl(grp1.logfc1)
      
   grp1.logfc2 <- topTable(c.grp1, coef=2, n=nrow(fit), genelist=ann, confint=T, sort.by="logFC")
      grp1.logfc2 <- lfctbl(grp1.logfc2)
   
   
   grp2.dmp.bh <- summary(decideTests(c.grp2))
   grp2.dmp.hm <- summary(decideTests(c.grp2), adjust.method="holm")
   
   grp2.pval1.bh <- topTable(c.grp2, coef=1, n=nrow(fit), genelist=ann, confint=T, sort.by="P")
   grp2.pval1.hm <- topTable(c.grp2, coef=1, n=nrow(fit), genelist=ann, confint=F, sort.by="P", adjust.method="holm")
      grp2.pval1 <- ttmerge(grp2.pval1.bh, grp2.pval1.hm)
      
   grp2.pval2.bh <- topTable(c.grp2, coef=2, n=nrow(fit), genelist=ann, confint=T, sort.by="P")
   grp2.pval2.hm <- topTable(c.grp2, coef=2, n=nrow(fit), genelist=ann, confint=F, sort.by="P", adjust.method="holm")
      grp2.pval2 <- ttmerge(grp2.pval2.bh, grp2.pval2.hm)
      
   grp2.logfc1 <- topTable(c.grp2, coef=1, n=nrow(fit), genelist=ann, confint=T, sort.by="logFC")
      grp2.logfc1 <- lfctbl(grp2.logfc1)
      
   grp2.logfc2 <- topTable(c.grp2, coef=2, n=nrow(fit), genelist=ann, confint=T, sort.by="logFC")
      grp2.logfc2 <- lfctbl(grp2.logfc2)
      
   return(list(grp1.dmp.bh, grp1.dmp.hm, grp1.pval1, grp1.logfc1, grp1.pval2, grp1.logfc2, 
               grp2.dmp.bh, grp2.dmp.hm, grp2.pval1, grp2.logfc1, grp2.pval2, grp2.logfc2))
   
}

# contrast matrices
# effect of Fake Group 1 (Tortoiseshell v Tabby) by level of Fake Group 2 (Long-Haired, Short-Haired)
grp1cont1 <- cbind(tort_long=c(0, 1, 0, 0, 0),
                   tort_shrt=c(0, 1, 0, 0, 1),
                   intract=c(0, 0, 0, 0, 1))
# effect of Fake Group 2 (Short-Haired vs Long-Haired) by level of Fake Group 1 (Tabby, Tortoiseshell)
grp2cont1 <- cbind(shrt_tabb=c(0, 0, 1, 0, 0),
                   shrt_tort=c(0, 0, 1, 0, 1))


```


# Unadjusted Analyses

No adjustment for batch or cell type proportion; non-ComBat processed data.
Comparing SQN vs BMIQ vs SWAN normalised data, and probe filtering after vs before normalisation.

## SQN Data

``` {r nocbm1_sqn, results="asis"}

# Main Data - Probe Filtering Prior to Normalisation #

m1.main <- readRDS(file.path(datpath, "Model Fit Results/Methods Comparison/qn_main_fake1.RDS"))
ann <- ann450k[match(rownames(m1.main), ann450k$Name),]

m1.res1 <- dmpfun(m1.main, grp1cont1, grp2cont1)
saveRDS(m1.res1, file.path(datpath, "Model Fit Results/Methods Comparison/Probe Rankings/sqn.nocb.fake.m1.RDS"))

# DMPs for Treatment and BMI Effects
grp1.tbl.bh <- as.data.frame(cbind(m1.res1[[1]], m1.res1[[7]])[,c(1,2,4,5,3)])
grp1.tbl.hm <- as.data.frame(cbind(m1.res1[[2]], m1.res1[[8]])[,c(1,2,4,5,3)])

kable(grp1.tbl.bh, row.names=T, col.names=c("Tortoisehell in Long", "Tortoiseshell in Short", "Short in Tabby", 
                                            "Short in Tortoiseshell", "Intract"),
      caption="Filtering Post-Normalisation - No ComBat M1 - DMPs for Fake Group Effects")

if (rowSums(grp1.tbl.bh[1,]) > 0 | rowSums(grp1.tbl.bh[3,]) > 0) {
   kable(grp1.tbl.hm, row.names=T, col.names=c("Tortoisehell in Long", "Tortoiseshell in Short", "Short in Tabby", 
                                            "Short in Tortoiseshell", "Intract"),
         caption="DMPs with Holm Adjustment")
}

# top 10 tables

for (i in c(3,5,9,11))  {
      m1.res1[[i]][,c("adj.P.Val.x", "adj.P.Val.y")] <- lapply(m1.res1[[i]][,c("adj.P.Val.x", "adj.P.Val.y")], 
                                                            function(x) pvalfn(x))
   print(kable(m1.res1[[i]][c(1:10),-7], row.names=F, col.names=topp.names, caption=paste0("Top 10 by p value: ", effnames[i]), digits=2))
   print(kable(m1.res1[[i+1]][c(1:10),], row.names=F, col.names=toplfc.names, caption=paste0("Top 10 by LogFC: ", effnames[i]), digits=2))
}


# Probe Filtering After Normalisation

m1.filt <- readRDS(file.path(datpath, "Model Fit Results/Methods Comparison/qn_filt_fake1.RDS"))
ann <- ann450k[match(rownames(m1.filt), ann450k$Name),]

m1.res2 <- dmpfun(m1.filt, grp1cont1, grp2cont1)
saveRDS(m1.res2, file.path(datpath, "Model Fit Results/Methods Comparison/Probe Rankings/sqn.nocb.fake.m1.filt.RDS"))

# DMPs for Treatment and BMI Effects
grp1.tbl.bh <- as.data.frame(cbind(m1.res2[[1]], m1.res2[[7]])[,c(1,2,4,5,3)])
grp1.tbl.hm <- as.data.frame(cbind(m1.res2[[2]], m1.res2[[8]])[,c(1,2,4,5,3)])

kable(grp1.tbl.bh, row.names=T, col.names=c("Tortoisehell in Long", "Tortoiseshell in Short", "Short in Tabby", 
                                            "Short in Tortoiseshell", "Intract"),
      caption="Filtering Pre-Normalisation - No ComBat M1 - DMPs for Fake Group Effects")

if (rowSums(grp1.tbl.bh[1,]) > 0 | rowSums(grp1.tbl.bh[3,]) > 0) {
   kable(grp1.tbl.hm, row.names=T, col.names=c("Tortoisehell in Long", "Tortoiseshell in Short", "Short in Tabby", 
                                            "Short in Tortoiseshell", "Intract"),
         caption="DMPs with Holm Adjustment")
}

# top 10 tables

for (i in c(3,5,9,11))  {
      m1.res2[[i]][,c("adj.P.Val.x", "adj.P.Val.y")] <- lapply(m1.res2[[i]][,c("adj.P.Val.x", "adj.P.Val.y")], 
                                                            function(x) pvalfn(x))
   print(kable(m1.res2[[i]][c(1:10),-7], row.names=F, col.names=topp.names, caption=paste0("Top 10 by p value: ", effnames[i]), digits=2))
   print(kable(m1.res2[[i+1]][c(1:10),], row.names=F, col.names=toplfc.names, caption=paste0("Top 10 by LogFC: ", effnames[i]), digits=2))
}


rm(m1.res1, m1.res2, grp1.tbl.bh, grp1.tbl.hm, m1.main, m1.filt)

```

## BMIQ Data

``` {r nocbm1_bmiq, results="asis"}

# Main Data - Probe Filtering Prior to Normalisation #

m1.main <- readRDS(file.path(datpath, "Model Fit Results/Methods Comparison/bmiq_main_fake1.RDS"))
ann <- ann450k[match(rownames(m1.main), ann450k$Name),]

m1.res1 <- dmpfun(m1.main, grp1cont1, grp2cont1)
saveRDS(m1.res1, file.path(datpath, "Model Fit Results/Methods Comparison/Probe Rankings/bmiq.nocb.fake.m1.RDS"))

# DMPs for Treatment and BMI Effects
grp1.tbl.bh <- as.data.frame(cbind(m1.res1[[1]], m1.res1[[7]])[,c(1,2,4,5,3)])
grp1.tbl.hm <- as.data.frame(cbind(m1.res1[[2]], m1.res1[[8]])[,c(1,2,4,5,3)])

kable(grp1.tbl.bh, row.names=T, col.names=c("Tortoisehell in Long", "Tortoiseshell in Short", "Short in Tabby", 
                                            "Short in Tortoiseshell", "Intract"),
      caption="Filtering Post-Normalisation - No ComBat M1 - DMPs for Fake Group Effects")

if (rowSums(grp1.tbl.bh[1,]) > 0 | rowSums(grp1.tbl.bh[3,]) > 0) {
   kable(grp1.tbl.hm, row.names=T, col.names=c("Tortoisehell in Long", "Tortoiseshell in Short", "Short in Tabby", 
                                            "Short in Tortoiseshell", "Intract"),
         caption="DMPs with Holm Adjustment")
}

# top 10 tables

for (i in c(3,5,9,11))  {
      m1.res1[[i]][,c("adj.P.Val.x", "adj.P.Val.y")] <- lapply(m1.res1[[i]][,c("adj.P.Val.x", "adj.P.Val.y")], 
                                                            function(x) pvalfn(x))
   print(kable(m1.res1[[i]][c(1:10),-7], row.names=F, col.names=topp.names, caption=paste0("Top 10 by p value: ", effnames[i]), digits=2))
   print(kable(m1.res1[[i+1]][c(1:10),], row.names=F, col.names=toplfc.names, caption=paste0("Top 10 by LogFC: ", effnames[i]), digits=2))
}


# Probe Filtering After Normalisation

m1.filt <- readRDS(file.path(datpath, "Model Fit Results/Methods Comparison/bmiq_filt_fake1.RDS"))
ann <- ann450k[match(rownames(m1.filt), ann450k$Name),]

m1.res2 <- dmpfun(m1.filt, grp1cont1, grp2cont1)
saveRDS(m1.res2, file.path(datpath, "Model Fit Results/Methods Comparison/Probe Rankings/bmiq.nocb.fake.m1.filt.RDS"))

# DMPs for Treatment and BMI Effects
grp1.tbl.bh <- as.data.frame(cbind(m1.res2[[1]], m1.res2[[7]])[,c(1,2,4,5,3)])
grp1.tbl.hm <- as.data.frame(cbind(m1.res2[[2]], m1.res2[[8]])[,c(1,2,4,5,3)])

kable(grp1.tbl.bh, row.names=T, col.names=c("Tortoisehell in Long", "Tortoiseshell in Short", "Short in Tabby", 
                                            "Short in Tortoiseshell", "Intract"),
      caption="Filtering Pre-Normalisation - No ComBat M1 - DMPs for Intervention and BMI Effects")

if (rowSums(grp1.tbl.bh[1,]) > 0 | rowSums(grp1.tbl.bh[3,]) > 0) {
   kable(grp1.tbl.hm, row.names=T, col.names=c("Tortoisehell in Long", "Tortoiseshell in Short", "Short in Tabby", 
                                            "Short in Tortoiseshell", "Intract"),
         caption="DMPs with Holm Adjustment")
}

# top 10 tables

for (i in c(3,5,9,11))  {
      m1.res2[[i]][,c("adj.P.Val.x", "adj.P.Val.y")] <- lapply(m1.res2[[i]][,c("adj.P.Val.x", "adj.P.Val.y")], 
                                                            function(x) pvalfn(x))
   print(kable(m1.res2[[i]][c(1:10),-7], row.names=F, col.names=topp.names, caption=paste0("Top 10 by p value: ", effnames[i]), digits=2))
   print(kable(m1.res2[[i+1]][c(1:10),], row.names=F, col.names=toplfc.names, caption=paste0("Top 10 by LogFC: ", effnames[i]), digits=2))
}


rm(m1.res1, m1.res2, grp1.tbl.bh, grp1.tbl.hm, m1.main, m1.filt)


```

## SWAN Data

``` {r nocbm1_swan, results="asis"}

# Main Data - Probe Filtering Prior to Normalisation #

m1.main <- readRDS(file.path(datpath, "Model Fit Results/Methods Comparison/swan_main_fake1.RDS"))
ann <- ann450k[match(rownames(m1.main), ann450k$Name),]

m1.res1 <- dmpfun(m1.main, grp1cont1, grp2cont1)
saveRDS(m1.res1, file.path(datpath, "Model Fit Results/Methods Comparison/Probe Rankings/swan.nocb.fake.m1.RDS"))

# DMPs for Treatment and BMI Effects
grp1.tbl.bh <- as.data.frame(cbind(m1.res1[[1]], m1.res1[[7]])[,c(1,2,4,5,3)])
grp1.tbl.hm <- as.data.frame(cbind(m1.res1[[2]], m1.res1[[8]])[,c(1,2,4,5,3)])

kable(grp1.tbl.bh, row.names=T, col.names=c("Tortoisehell in Long", "Tortoiseshell in Short", "Short in Tabby", 
                                            "Short in Tortoiseshell", "Intract"),
      caption="Filtering Post-Normalisation - No ComBat M1 - DMPs for Fake Group Effects")

if (rowSums(grp1.tbl.bh[1,]) > 0 | rowSums(grp1.tbl.bh[3,]) > 0) {
   kable(grp1.tbl.hm, row.names=T, col.names=c("Tortoisehell in Long", "Tortoiseshell in Short", "Short in Tabby", 
                                            "Short in Tortoiseshell", "Intract"),
         caption="DMPs with Holm Adjustment")
}

# top 10 tables

for (i in c(3,5,9,11))  {
   m1.res1[[i]][,c("adj.P.Val.x", "adj.P.Val.y")] <- lapply(m1.res1[[i]][,c("adj.P.Val.x", "adj.P.Val.y")], 
                                                            function(x) pvalfn(x))
   print(kable(m1.res1[[i]][c(1:10),-7], row.names=F, col.names=topp.names, caption=paste0("Top 10 by p value: ", effnames[i]), digits=2))
   print(kable(m1.res1[[i+1]][c(1:10),], row.names=F, col.names=toplfc.names, caption=paste0("Top 10 by LogFC: ", effnames[i]), digits=2))
}


# Probe Filtering After Normalisation

m1.filt <- readRDS(file.path(datpath, "Model Fit Results/Methods Comparison/swan_filt_fake1.RDS"))
ann <- ann450k[match(rownames(m1.filt), ann450k$Name),]

m1.res2 <- dmpfun(m1.filt, grp1cont1, grp2cont1)
saveRDS(m1.res2, file.path(datpath, "Model Fit Results/Methods Comparison/Probe Rankings/swan.nocb.fake.m1.filt.RDS"))

# DMPs for Treatment and BMI Effects
grp1.tbl.bh <- as.data.frame(cbind(m1.res2[[1]], m1.res2[[7]])[,c(1,2,4,5,3)])
grp1.tbl.hm <- as.data.frame(cbind(m1.res2[[2]], m1.res2[[8]])[,c(1,2,4,5,3)])

kable(grp1.tbl.bh, row.names=T, col.names=c("Tortoisehell in Long", "Tortoiseshell in Short", "Short in Tabby", 
                                            "Short in Tortoiseshell", "Intract"),
      caption="Filtering Pre-Normalisation - No ComBat M1 - DMPs for Fake Group Effects")

if (rowSums(grp1.tbl.bh[1,]) > 0 | rowSums(grp1.tbl.bh[3,]) > 0) {
   kable(grp1.tbl.hm, row.names=T, col.names=c("Tortoisehell in Long", "Tortoiseshell in Short", "Short in Tabby", 
                                            "Short in Tortoiseshell", "Intract"),
         caption="DMPs with Holm Adjustment")
}

# top 10 tables

for (i in c(3,5,9,11))  {
   m1.res2[[i]][,c("adj.P.Val.x", "adj.P.Val.y")] <- lapply(m1.res2[[i]][,c("adj.P.Val.x", "adj.P.Val.y")], 
                                                            function(x) pvalfn(x))
   print(kable(m1.res2[[i]][c(1:10),-7], row.names=F, col.names=topp.names, caption=paste0("Top 10 by p value: ", effnames[i]), digits=2))
   print(kable(m1.res2[[i+1]][c(1:10),], row.names=F, col.names=toplfc.names, caption=paste0("Top 10 by LogFC: ", effnames[i]), digits=2))
}


rm(m1.res1, m1.res2, grp1.tbl.bh, grp1.tbl.hm, m1.main, m1.filt)


```

# Compare Top 10 Rankings

## by p value

``` {r top10byp}

sqn1 <- readRDS(file.path(datpath, "Model Fit Results/Methods Comparison/Probe Rankings/sqn.nocb.fake.m1.RDS"))
sqn2 <- readRDS(file.path(datpath, "Model Fit Results/Methods Comparison/Probe Rankings/sqn.nocb.fake.m1.filt.RDS"))

bmiq1 <- readRDS(file.path(datpath, "Model Fit Results/Methods Comparison/Probe Rankings/bmiq.nocb.fake.m1.RDS"))
bmiq2 <- readRDS(file.path(datpath, "Model Fit Results/Methods Comparison/Probe Rankings/bmiq.nocb.fake.m1.filt.RDS"))

swan1 <- readRDS(file.path(datpath, "Model Fit Results/Methods Comparison/Probe Rankings/swan.nocb.fake.m1.RDS"))
swan2 <- readRDS(file.path(datpath, "Model Fit Results/Methods Comparison/Probe Rankings/swan.nocb.fake.m1.filt.RDS"))

## Tortoiseshell in Long Haired
# list of probes in the top 10 for any of the models
tort_long <- as.vector(cbind(sqn1[[3]]$Name[c(1:10)], sqn2[[3]]$Name[c(1:10)], bmiq1[[3]]$Name[c(1:10)], 
                  bmiq2[[3]]$Name[c(1:10)], swan1[[3]]$Name[c(1:10)], swan2[[3]]$Name[c(1:10)]))
tort_long <- subset(tort_long, !duplicated(tort_long))

list1 <- list(sqn1[[3]], sqn2[[3]], bmiq1[[3]], bmiq2[[3]], swan1[[3]], swan2[[3]])

for (i in 1:length(list1))  {  list1[[i]]$rank <- c(1:nrow(list1[[i]])) }
tbl_tl <- lapply(list1, function(x) subset(x, x$Name %in% tort_long))
for (i in 1:length(tbl_tl)) { 
   tbl_tl[[i]]$estci <- with(tbl_tl[[i]], paste0(sprintf("%.2f", logFC), " (", sprintf("%.2f", CI.L), ", ",
                                                     sprintf("%.2f", CI.R), ")"))
      }

for (i in 1:length(tbl_tl)) { 
   names(tbl_tl[[i]])[c(7,8,10,11)] <- c(paste0("pval.", i), paste0("bhp.", i), paste0("rank.", i), paste0("estci.",i))
}

tl <- tbl_tl[[1]][,c("Name", "chr", "UCSC_RefGene_Name", "estci.1", "bhp.1", "rank.1")]
for (i in 2:6) {
   tl <- merge(tl, tbl_tl[[i]][,c(1,11,8,10)], by="Name", all=T)
}

tl <- tl[order(tl$rank.1),]
tl[,grepl("bhp", names(tl))] <- lapply(tl[,grepl("bhp", names(tl))], function(x) pvalfn(x))
kable(tl[,c("Name", "chr", "UCSC_RefGene_Name", "bhp.1", "rank.1", "bhp.2", "rank.2", "bhp.3", "rank.3",
              "bhp.4", "rank.4", "bhp.5", "rank.5", "bhp.6", "rank.6")],
      row.names=F, col.names=c("Probe", "chr", "UCSC RefGene", "BH p QN1", "Rank QN1", "BH p QN2", "Rank QN2",
                               "BH p BMIQ1", "Rank BMIQ1", "BH p BMIQ2", "Rank BMIQ2", "BH p SWAN1", "Rank SWAN1",
                               "BH p SWAN 2", "Rank SWAN2"),
      caption="Top 10 Probes by P Value for Tortoiseshell in Long-Haired", digits=2)


## Tortoiseshell in Short Haired

tort_shrt <- as.vector(cbind(sqn1[[5]]$Name[c(1:10)], sqn2[[5]]$Name[c(1:10)], bmiq1[[5]]$Name[c(1:10)], 
                  bmiq2[[5]]$Name[c(1:10)], swan1[[5]]$Name[c(1:10)], swan2[[5]]$Name[c(1:10)]))
tort_shrt <- subset(tort_shrt, !duplicated(tort_shrt))

list2 <- list(sqn1[[5]], sqn2[[5]], bmiq1[[5]], bmiq2[[5]], swan1[[5]], swan2[[5]])

for (i in 1:length(list2))  {  list2[[i]]$rank <- c(1:nrow(list2[[i]])) }
tbl_int2 <- lapply(list2, function(x) subset(x, x$Name %in% tort_shrt))
for (i in 1:length(tbl_int2)) { 
   tbl_int2[[i]]$estci <- with(tbl_int2[[i]], paste0(sprintf("%.2f", logFC), " (", sprintf("%.2f", CI.L), ", ",
                                                     sprintf("%.2f", CI.R), ")"))
      }

for (i in 1:length(tbl_int2)) { 
   names(tbl_int2[[i]])[c(7,8,10,11)] <- c(paste0("pval.", i), paste0("bhp.", i), paste0("rank.", i), paste0("estci.",i))
}

int2 <- tbl_int2[[1]][,c("Name", "chr", "UCSC_RefGene_Name", "estci.1", "bhp.1", "rank.1")]
for (i in 2:6) {
   int2 <- merge(int2, tbl_int2[[i]][,c(1,11,8,10)], by="Name", all=T)
}

int2 <- int2[order(int2$rank.1),]
int2[,grepl("bhp", names(int2))] <- lapply(int2[,grepl("bhp", names(int2))], function(x) pvalfn(x))
kable(int2[,c("Name", "chr", "UCSC_RefGene_Name", "bhp.1", "rank.1", "bhp.2", "rank.2", "bhp.3", "rank.3",
              "bhp.4", "rank.4", "bhp.5", "rank.5", "bhp.6", "rank.6")],
      row.names=F, col.names=c("Probe", "chr", "UCSC RefGene", "BH p QN1", "Rank QN1", "BH p QN2", "Rank QN2",
                               "BH p BMIQ1", "Rank BMIQ1", "BH p BMIQ2", "Rank BMIQ2", "BH p SWAN1", "Rank SWAN1",
                               "BH p SWAN 2", "Rank SWAN2"),
      caption="Top 10 Probes by P Value for Tortoiseshell in Short-Haired", digits=2)


## Short-Haired in Tabby ##

shrt_tabb <- as.vector(cbind(sqn1[[9]]$Name[c(1:10)], sqn2[[9]]$Name[c(1:10)], bmiq1[[9]]$Name[c(1:10)], 
                  bmiq2[[9]]$Name[c(1:10)], swan1[[9]]$Name[c(1:10)], swan2[[9]]$Name[c(1:10)]))
shrt_tabb <- subset(shrt_tabb, !duplicated(shrt_tabb))

list3 <- list(sqn1[[9]], sqn2[[9]], bmiq1[[9]], bmiq2[[9]], swan1[[9]], swan2[[9]])

for (i in 1:length(list3))  {  list3[[i]]$rank <- c(1:nrow(list3[[i]])) }
tbl_int3 <- lapply(list3, function(x) subset(x, x$Name %in% shrt_tabb))
for (i in 1:length(tbl_int3)) { 
   tbl_int3[[i]]$estci <- with(tbl_int3[[i]], paste0(sprintf("%.2f", logFC), " (", sprintf("%.2f", CI.L), ", ",
                                                     sprintf("%.2f", CI.R), ")"))
      }

for (i in 1:length(tbl_int3)) { 
   names(tbl_int3[[i]])[c(7,8,10,11)] <- c(paste0("pval.", i), paste0("bhp.", i), paste0("rank.", i), paste0("estci.",i))
}

int3 <- tbl_int3[[1]][,c("Name", "chr", "UCSC_RefGene_Name", "estci.1", "bhp.1", "rank.1")]
for (i in 2:6) {
   int3 <- merge(int3, tbl_int3[[i]][,c(1,11,8,10)], by="Name", all=T)
}

int3 <- int3[order(int3$rank.1),]
int3[,grepl("bhp", names(int3))] <- lapply(int3[,grepl("bhp", names(int3))], function(x) pvalfn(x))
kable(int3[,c("Name", "chr", "UCSC_RefGene_Name", "bhp.1", "rank.1", "bhp.2", "rank.2", "bhp.3", "rank.3",
              "bhp.4", "rank.4", "bhp.5", "rank.5", "bhp.6", "rank.6")],
      row.names=F, col.names=c("Probe", "chr", "UCSC RefGene", "BH p QN1", "Rank QN1", "BH p QN2", "Rank QN2",
                               "BH p BMIQ1", "Rank BMIQ1", "BH p BMIQ2", "Rank BMIQ2", "BH p SWAN1", "Rank SWAN1",
                               "BH p SWAN 2", "Rank SWAN2"),
      caption="Top 10 Probes by P Value for BMI in Standard Care", digits=2)


# BMI in LIfestyle Advice

shrt_tort <- as.vector(cbind(sqn1[[11]]$Name[c(1:10)], sqn2[[11]]$Name[c(1:10)], bmiq1[[11]]$Name[c(1:10)], 
                  bmiq2[[11]]$Name[c(1:10)], swan1[[11]]$Name[c(1:10)], swan2[[11]]$Name[c(1:10)]))
shrt_tort <- subset(shrt_tort, !duplicated(shrt_tort))

list4 <- list(sqn1[[11]], sqn2[[11]], bmiq1[[11]], bmiq2[[11]], swan1[[11]], swan2[[11]])

for (i in 1:length(list4))  {  list4[[i]]$rank <- c(1:nrow(list4[[i]])) }
tbl_int4 <- lapply(list4, function(x) subset(x, x$Name %in% shrt_tort))
for (i in 1:length(tbl_int4)) { 
   tbl_int4[[i]]$estci <- with(tbl_int4[[i]], paste0(sprintf("%.2f", logFC), " (", sprintf("%.2f", CI.L), ", ",
                                                     sprintf("%.2f", CI.R), ")"))
      }

for (i in 1:length(tbl_int4)) { 
   names(tbl_int4[[i]])[c(7,8,10,11)] <- c(paste0("pval.", i), paste0("bhp.", i), paste0("rank.", i), paste0("estci.",i))
}

int4 <- tbl_int4[[1]][,c("Name", "chr", "UCSC_RefGene_Name", "estci.1", "bhp.1", "rank.1")]
for (i in 2:6) {
   int4 <- merge(int4, tbl_int4[[i]][,c(1,11,8,10)], by="Name", all=T)
}

int4 <- int4[order(int4$rank.1),]
int4[,grepl("bhp", names(int4))] <- lapply(int4[,grepl("bhp", names(int4))], function(x) pvalfn(x))
kable(int4[,c("Name", "chr", "UCSC_RefGene_Name", "bhp.1", "rank.1", "bhp.2", "rank.2", "bhp.3", "rank.3",
              "bhp.4", "rank.4", "bhp.5", "rank.5", "bhp.6", "rank.6")],
      row.names=F, col.names=c("Probe", "chr", "UCSC RefGene", "BH p QN1", "Rank QN1", "BH p QN2", "Rank QN2",
                               "BH p BMIQ1", "Rank BMIQ1", "BH p BMIQ2", "Rank BMIQ2", "BH p SWAN1", "Rank SWAN1",
                               "BH p SWAN 2", "Rank SWAN2"),
      caption="Top 10 Probes by P Value for BMI in Standard Care", digits=2)


``` 

## By Log Fold Change

``` {r top10bylfc}

tblnames <- c("Probe", "chr", "UCSC RefGene", "logFC QN1", "BH p QN1", "Rank QN1",
                                    "logFC QN2", "BH p QN2", "Rank QN2", "logFC BMIQ1", "BH p BMIQ1", "Rank BMIQ1",
                                    "logFC BMIQ2", "BH p BMIQ2", "Rank BMIQ2", "logFC SWAN1", "BH p SWAN1",
                                    "Rank SWAN1", "logFC SWAN2", "BH p SWAN 2", "Rank SWAN2")

## Tortoiseshell in Long Haired

tort_long <- as.vector(cbind(sqn1[[4]]$Name[c(1:10)], sqn2[[4]]$Name[c(1:10)], bmiq1[[4]]$Name[c(1:10)], 
                  bmiq2[[4]]$Name[c(1:10)], swan1[[4]]$Name[c(1:10)], swan2[[4]]$Name[c(1:10)]))
tort_long <- subset(tort_long, !duplicated(tort_long))

list1 <- list(sqn1[[4]], sqn2[[4]], bmiq1[[4]], bmiq2[[4]], swan1[[4]], swan2[[4]])

for (i in 1:length(list1))  {  list1[[i]]$rank <- c(1:nrow(list1[[i]])) }
tbl_int1 <- lapply(list1, function(x) subset(x, x$Name %in% tort_long))
for (i in 1:length(tbl_int1)) { 
   tbl_int1[[i]]$estci <- with(tbl_int1[[i]], paste0(sprintf("%.2f", logFC), " (", sprintf("%.2f", CI.L), ", ",
                                                     sprintf("%.2f", CI.R), ")"))
      }

for (i in 1:length(tbl_int1)) { 
   names(tbl_int1[[i]])[c(7,8,9,10)] <- c(paste0("pval.", i), paste0("bhp.", i), paste0("rank.", i), paste0("estci.",i))
}

int1 <- tbl_int1[[1]][,c("Name", "chr", "UCSC_RefGene_Name", "estci.1", "bhp.1", "rank.1")]
for (i in 2:6) {
   int1 <- merge(int1, tbl_int1[[i]][,c(1,10,8,9)], by="Name", all=T)
}

int1 <- int1[order(int1$rank.1),]
kable(int1, row.names=F, col.names=tblnames,
      caption="Top 10 Probes by logFC for Tortoiseshell in Long-Haired", digits=2)


## Tortoiseshell in Short-Haired

tort_shrt <- as.vector(cbind(sqn1[[6]]$Name[c(1:10)], sqn2[[6]]$Name[c(1:10)], bmiq1[[6]]$Name[c(1:10)], 
                  bmiq2[[6]]$Name[c(1:10)], swan1[[6]]$Name[c(1:10)], swan2[[6]]$Name[c(1:10)]))
tort_shrt <- subset(tort_shrt, !duplicated(tort_shrt))

list2 <- list(sqn1[[6]], sqn2[[6]], bmiq1[[6]], bmiq2[[6]], swan1[[6]], swan2[[6]])

for (i in 1:length(list2))  {  list2[[i]]$rank <- c(1:nrow(list2[[i]])) }
tbl_int2 <- lapply(list2, function(x) subset(x, x$Name %in% tort_shrt))
for (i in 1:length(tbl_int2)) { 
   tbl_int2[[i]]$estci <- with(tbl_int2[[i]], paste0(sprintf("%.2f", logFC), " (", sprintf("%.2f", CI.L), ", ",
                                                     sprintf("%.2f", CI.R), ")"))
      }

for (i in 1:length(tbl_int2)) { 
   names(tbl_int2[[i]])[c(7,8,9,10)] <- c(paste0("pval.", i), paste0("bhp.", i), paste0("rank.", i), paste0("estci.",i))
}

int2 <- tbl_int2[[1]][,c("Name", "chr", "UCSC_RefGene_Name", "estci.1", "bhp.1", "rank.1")]
for (i in 2:6) {
   int2 <- merge(int2, tbl_int2[[i]][,c(1,10,8,9)], by="Name", all=T)
}

int2 <- int2[order(int2$rank.1),]
kable(int2, row.names=F, col.names=tblnames,
      caption="Top 10 Probes by logFC for Tortoiseshell in Short Haired", digits=2)


## Short-Haired in Tabby

shrt_tabb <- as.vector(cbind(sqn1[[10]]$Name[c(1:10)], sqn2[[10]]$Name[c(1:10)], bmiq1[[10]]$Name[c(1:10)], 
                  bmiq2[[10]]$Name[c(1:10)], swan1[[10]]$Name[c(1:10)], swan2[[10]]$Name[c(1:10)]))
shrt_tabb <- subset(shrt_tabb, !duplicated(shrt_tabb))

list3 <- list(sqn1[[10]], sqn2[[10]], bmiq1[[10]], bmiq2[[10]], swan1[[10]], swan2[[10]])

for (i in 1:length(list3))  {  list3[[i]]$rank <- c(1:nrow(list3[[i]])) }
tbl_int3 <- lapply(list3, function(x) subset(x, x$Name %in% shrt_tabb))
for (i in 1:length(tbl_int3)) { 
   tbl_int3[[i]]$estci <- with(tbl_int3[[i]], paste0(sprintf("%.2f", logFC), " (", sprintf("%.2f", CI.L), ", ",
                                                     sprintf("%.2f", CI.R), ")"))
      }

for (i in 1:length(tbl_int3)) { 
   names(tbl_int3[[i]])[c(7,8,9,10)] <- c(paste0("pval.", i), paste0("bhp.", i), paste0("rank.", i), paste0("estci.",i))
}

int3 <- tbl_int3[[1]][,c("Name", "chr", "UCSC_RefGene_Name", "estci.1", "bhp.1", "rank.1")]
for (i in 2:6) {
   int3 <- merge(int3, tbl_int3[[i]][,c(1,10,8,9)], by="Name", all=T)
}

int3 <- int3[order(int3$rank.1),]
kable(int3, row.names=F, col.names=tblnames,
      caption="Top 10 Probes by logFC for Short-Haired in Tabby", digits=2)

# Short-Haired in Tortoiseshell

shrt_tort <- as.vector(cbind(sqn1[[12]]$Name[c(1:10)], sqn2[[12]]$Name[c(1:10)], bmiq1[[12]]$Name[c(1:10)], 
                  bmiq2[[12]]$Name[c(1:10)], swan1[[12]]$Name[c(1:10)], swan2[[12]]$Name[c(1:10)]))
shrt_tort <- subset(shrt_tort, !duplicated(shrt_tort))

list4 <- list(sqn1[[12]], sqn2[[12]], bmiq1[[12]], bmiq2[[12]], swan1[[12]], swan2[[12]])

for (i in 1:length(list4))  {  list4[[i]]$rank <- c(1:nrow(list4[[i]])) }
tbl_int4 <- lapply(list4, function(x) subset(x, x$Name %in% shrt_tort))
for (i in 1:length(tbl_int4)) { 
   tbl_int4[[i]]$estci <- with(tbl_int4[[i]], paste0(sprintf("%.2f", logFC), " (", sprintf("%.2f", CI.L), ", ",
                                                     sprintf("%.2f", CI.R), ")"))
      }

for (i in 1:length(tbl_int4)) { 
   names(tbl_int4[[i]])[c(7,8,9,10)] <- c(paste0("pval.", i), paste0("bhp.", i), paste0("rank.", i), paste0("estci.",i))
}

int4 <- tbl_int4[[1]][,c("Name", "chr", "UCSC_RefGene_Name", "estci.1", "bhp.1", "rank.1")]
for (i in 2:6) {
   int4 <- merge(int4, tbl_int4[[i]][,c(1,10,8,9)], by="Name", all=T)
}

int4 <- int4[order(int4$rank.1),]
kable(int4, row.names=F, col.names=tblnames,
      caption="Top 10 Probes by log Fold Change for BMI in Lifestyle Advice", digits=2)

rm(int4, list4, tbl_int4, shrt_tort)

```


# Compare Overall Distribution of P Values
Using unadjusted p values

``` {r pdist}

## Tortoiseshell in Long-Haired

int1lst <- list(sqn1[[3]], sqn2[[3]], bmiq1[[3]], bmiq2[[3]], swan1[[3]], swan2[[3]])
int1p <- int1lst[[1]][,c("Name", "logFC", "P.Value")]
for (i in c(2:6)) { 
   int1p <- merge(int1p, int1lst[[i]][,c("Name", "logFC", "P.Value")], by="Name")
}

names(int1p) <- c("Name", paste0(rep(c("logFC.", "pval."), 6), rep(c(1:6), each=2)))
                  
int1pl <- reshape(int1p, varying=list(paste0("pval.", c(1:6)), paste0("logFC.", c(1:6))),
                  v.names=c("pval", "logFC"), timevar="dat", idvar="Name", direction="long")
int1pl$dat <- factor(int1pl$dat, levels=c(1:6), labels=c("SQN1", "SQN2", "BMIQ1", "BMIQ2", "SWAN1", "SWAN2"))

kable(summaryBy(pval ~ dat, data=int1pl, FUN=summary), row.names=F, digits=2,
      caption="Tortoiseshell in Long-Haired: P Value Distribution")

ggplot(aes(x=pval, y=dat, col=dat), data=int1pl) + geom_boxplot() +
   scale_color_viridis(discrete=T, begin=0, end=1) + theme(legend.position="none") +
   labs(x="Unadjusted p value", y="", title="Tortoiseshell in Long-Haired")

kable(summaryBy(logFC ~ dat, data=int1pl, FUN=summary), row.names=F, digits=2,
      caption="Tortoiseshell in Long-Haired: logFC Distribution")

ggplot(aes(x=logFC, y=dat, col=dat), data=int1pl) + geom_boxplot() +
   scale_color_viridis(discrete=T, begin=0, end=1) + theme(legend.position="none") +
   labs(x="Log2 Fold Change", y="", title="Tortoiseshell in Long-Haired")


# Tortoiseshell in Short-Haired

int2lst <- list(sqn1[[5]], sqn2[[5]], bmiq1[[5]], bmiq2[[5]], swan1[[5]], swan2[[5]])
int2p <- int2lst[[1]][,c("Name", "logFC", "P.Value")]
for (i in c(2:6)) { 
   int2p <- merge(int2p, int2lst[[i]][,c("Name", "logFC", "P.Value")], by="Name")
}

names(int2p) <- c("Name", paste0(rep(c("logFC.", "pval."), 6), rep(c(1:6), each=2)))
                  
int2pl <- reshape(int2p, varying=list(paste0("pval.", c(1:6)), paste0("logFC.", c(1:6))),
                  v.names=c("pval", "logFC"), timevar="dat", idvar="Name", direction="long")
int2pl$dat <- factor(int2pl$dat, levels=c(1:6), labels=c("SQN1", "SQN2", "BMIQ1", "BMIQ2", "SWAN1", "SWAN2"))

kable(summaryBy(pval ~ dat, data=int2pl, FUN=summary), row.names=F, digits=2,
      caption="Tortoiseshell in Short-Haired: P Value Distribution")

ggplot(aes(x=pval, y=dat, col=dat), data=int2pl) + geom_boxplot() +
   scale_color_viridis(discrete=T, begin=0, end=1) + theme(legend.position="none") +
   labs(x="Unadjusted p value", y="", title="Tortoiseshell in Short-Haired")

kable(summaryBy(logFC ~ dat, data=int2pl, FUN=summary), row.names=F, digits=2,
      caption="Tortoiseshell in Short-Haired: logFC Distribution")

ggplot(aes(x=logFC, y=dat, col=dat), data=int2pl) + geom_boxplot() +
   scale_color_viridis(discrete=T, begin=0, end=1) + theme(legend.position="none") +
   labs(x="Log2 Fold Change", y="", title="Tortoiseshell in Short-Haired")

## Short-Haired in Tabby

int3lst <- list(sqn1[[9]], sqn2[[9]], bmiq1[[9]], bmiq2[[9]], swan1[[9]], swan2[[9]])
int3p <- int3lst[[1]][,c("Name", "logFC", "P.Value")]
for (i in c(2:6)) { 
   int3p <- merge(int3p, int3lst[[i]][,c("Name", "logFC", "P.Value")], by="Name")
}

names(int3p) <- c("Name", paste0(rep(c("logFC.", "pval."), 6), rep(c(1:6), each=2)))
                  
int3pl <- reshape(int3p, varying=list(paste0("pval.", c(1:6)), paste0("logFC.", c(1:6))),
                  v.names=c("pval", "logFC"), timevar="dat", idvar="Name", direction="long")
int3pl$dat <- factor(int3pl$dat, levels=c(1:6), labels=c("SQN1", "SQN2", "BMIQ1", "BMIQ2", "SWAN1", "SWAN2"))

kable(summaryBy(pval ~ dat, data=int3pl, FUN=summary), row.names=F, digits=2,
      caption="Short-Haired in Tabby: P Value Distribution")

ggplot(aes(x=pval, y=dat, col=dat), data=int3pl) + geom_boxplot() +
   scale_color_viridis(discrete=T, begin=0, end=1) + theme(legend.position="none") +
   labs(x="Unadjusted p value", y="", title="Short-Haired in Tabby")

kable(summaryBy(logFC ~ dat, data=int3pl, FUN=summary), row.names=F, digits=2,
      caption="Short-Haired in Tabby: logFC Distribution")

ggplot(aes(x=logFC, y=dat, col=dat), data=int3pl) + geom_boxplot() +
   scale_color_viridis(discrete=T, begin=0, end=1) + theme(legend.position="none") +
   labs(x="Log2 Fold Change", y="", title="Short-Haired in Tabby")


## Short-Haired in Tortoiseshell

int4lst <- list(sqn1[[11]], sqn2[[11]], bmiq1[[11]], bmiq2[[11]], swan1[[11]], swan2[[11]])
int4p <- int4lst[[1]][,c("Name", "logFC", "P.Value")]
for (i in c(2:6)) { 
   int4p <- merge(int4p, int4lst[[i]][,c("Name", "logFC", "P.Value")], by="Name")
}

names(int4p) <- c("Name", paste0(rep(c("logFC.", "pval."), 6), rep(c(1:6), each=2)))
                  
int4pl <- reshape(int4p, varying=list(paste0("pval.", c(1:6)), paste0("logFC.", c(1:6))),
                  v.names=c("pval", "logFC"), timevar="dat", idvar="Name", direction="long")
int4pl$dat <- factor(int4pl$dat, levels=c(1:6), labels=c("SQN1", "SQN2", "BMIQ1", "BMIQ2", "SWAN1", "SWAN2"))

kable(summaryBy(pval ~ dat, data=int4pl, FUN=summary), row.names=F, digits=2,
      caption="Short-Haired in Tortoiseshell: P Value Distribution")

ggplot(aes(x=pval, y=dat, col=dat), data=int4pl) + geom_boxplot() +
   scale_color_viridis(discrete=T, begin=0, end=1) + theme(legend.position="none") +
   labs(x="Unadjusted p value", y="", title="Short-Haired in Tortoiseshell")

kable(summaryBy(logFC ~ dat, data=int4pl, FUN=summary), row.names=F, digits=2,
      caption="Short-Haired in Tortoiseshell: logFC Distribution")

ggplot(aes(x=logFC, y=dat, col=dat), data=int4pl) + geom_boxplot() +
   scale_color_viridis(discrete=T, begin=0, end=1) + theme(legend.position="none") +
   labs(x="Log2 Fold Change", y="", title="Short-Haired in Tortoiseshell")

```
