# Supplementary material for: Data processing choices can affect findings in differential methylation analyses: an investigation using data from the LIMIT RCT
Source: PeerJ. 2023 Feb 3;11:e14786. doi: 10.7717/peerj.14786 (PMC9901304; doi:10.7717/peerj.14786)
Supplement: Supplemental Information 2 [file peerj-11-14786-s002.zip › Code/LIMIT DNAm Methods Comparison - Infant Sex Batch Adjustment.Rmd]

---
title: 'LIMIT DNAm Methods Comparison: Infant Sex Batch Adjustment'
output: 
   word_document:
      reference_docx: WordStyleRef1.docx
---

```{r setup, include=FALSE}
knitr::opts_chunk$set(echo=F)

library(limma)
library(knitr)
library(viridis)
library(ggplot2)
library(doBy)

datpath <- "/Volumes/JENNIE/O&G data/LIMIT DNAm Data/"

metadata <- readRDS(file.path(datpath, "Base Datasets/metadata.RDS"))
ann450k <- readRDS(file.path(datpath, "Base Datasets/ann450k.RDS"))


# function to print very large or small p values as <0.001 and >0.99 instead of 0 or 1
pvalfn <- function(x) {ifelse(x < 0.001, "<0.001", ifelse(x > 0.99, ">0.99", round(x, 2)))}

# top 10 table (by p value) colnames
topp.names <- c("Probe", "Chr", "UCSC RefGene Name", "logFC", "CI.L", "CI.R", "BH p")
# top 10 table (by log FC) colnames
toplfc.names <- c("Name", "chr", "UCSC RefGene Name", "logFC", "CI.L", "CI.R", "BH.p")

# function to process top 10 table by logfold change

lfctbl <- function(x)  {
   ltbl <- x
   ltbl$adj.P.Val <- pvalfn(ltbl$adj.P.Val)
   ltbl <- ltbl[,c("Name", "chr", "UCSC_RefGene_Name", "logFC", "CI.L", "CI.R", "adj.P.Val")]
}


# Function to do all of the stuff with DMPs and Top 10 Tables

dmpfun <- function(fit, cont1)  {
   
   c.grp1 <- contrasts.fit(fit, cont1)
      c.grp1 <- eBayes(c.grp1)

   grp1.dmp.bh <- summary(decideTests(c.grp1))

   grp1.pval1 <- topTable(c.grp1, coef=1, n=nrow(fit), genelist=ann, confint=T, sort.by="P")
      grp1.pval1 <- subset(grp1.pval1, select=!names(grp1.pval1) %in% c("pos", "UCSC_RefGene_Accession",
                                                                        "AveExpr", "t", "B"))
   
   grp1.logfc1 <- topTable(c.grp1, coef=1, n=nrow(fit), genelist=ann, confint=T, sort.by="logFC")
      grp1.logfc1 <- lfctbl(grp1.logfc1)
      
   return(list(grp1.dmp.bh, grp1.pval1, grp1.logfc1))
   
}

trtcont1 <- c(0, 0, 0, 1, 0)
trtcont2 <- c(0, 0, 0, 1, rep(0, 55))

```

The results reported in this document compare different methods of accounting for batch: adjusting for batch as a covariate in the model, supervised ComBat processing and unsupervised ComBat processing.

# SQN Data

## Adjustment for Batch as Covariate in the Model

``` {r nocb_sqn, results="asis", eval=F}

# Main Data - Probe Filtering Prior to Normalisation #

m1.main <- readRDS(file.path(datpath, "Model Fit Results/Methods Comparison/qn_main_fake2.RDS"))
ann <- ann450k[match(rownames(m1.main), ann450k$Name),]

m1.res1 <- dmpfun(m1.main, trtcont2)
saveRDS(m1.res1, file.path(datpath, "Model Fit Results/Methods Comparison/Probe Rankings/sqn.nocb.sex.m2.RDS"))

# DMPs

kable(m1.res1[[1]], row.names=T, col.names="Infant Sex (Female)",
      caption="Filtering Post-Normalisation - No ComBat M2 - DMPs for Infant Sex Effects")

# top 10 tables

kable(m1.res1[[2]][c(1:10), -7], row.names=F, col.names=topp.names, caption="Top 10 by p value", digits=2)
kable(m1.res1[[3]][c(1:10),], row.names=F, col.names=toplfc.names, caption="Top 10 by logFC", digits=2)


# Probe Filtering After Normalisation

m1.filt <- readRDS(file.path(datpath, "Model Fit Results/Methods Comparison/qn_filt_fake2.RDS"))
ann <- ann450k[match(rownames(m1.filt), ann450k$Name),]

m1.res2 <- dmpfun(m1.filt, trtcont2)
saveRDS(m1.res2, file.path(datpath, "Model Fit Results/Methods Comparison/Probe Rankings/sqn.nocb.sex.m2.filt.RDS"))

# DMPs

kable(m1.res2[[1]], row.names=T, col.names="Infant Sex (Female)",
      caption="Filtering Pre-Normalisation - No ComBat M1 - DMPs for Infant Sex Effects")

# top 10 tables
kable(m1.res2[[2]][c(1:10), -7], row.names=F, col.names=topp.names, caption="Top 10 by p value", digits=2)
kable(m1.res2[[3]][c(1:10),], row.names=F, col.names=toplfc.names, caption="Top 10 by logFC", digits=2)

rm(m1.res1, m1.res2, m1.main, m1.filt)

```

## Supervised ComBat Processed Data

``` {r scb_sqn, results="asis", eval=F}

# Main Data - Probe Filtering Prior to Normalisation #

m1.main <- readRDS(file.path(datpath, "Model Fit Results/Methods Comparison/qn_main_fakescb1.RDS"))
ann <- ann450k[match(rownames(m1.main), ann450k$Name),]

m1.res1 <- dmpfun(m1.main, trtcont1)
saveRDS(m1.res1, file.path(datpath, "Model Fit Results/Methods Comparison/Probe Rankings/sqn.scb.sex.m1.RDS"))

# DMPs

kable(m1.res1[[1]], row.names=T, col.names="Infant Sex (Female)",
      caption="Filtering Post-Normalisation - Supervised ComBat M1 - DMPs for Infant Sex")


# top 10 tables
kable(m1.res1[[2]][c(1:10), -7], row.names=F, col.names=topp.names, caption="Top 10 by p value", digits=2)
kable(m1.res1[[3]][c(1:10),], row.names=F, col.names=toplfc.names, caption="Top 10 by logFC", digits=2)


# Probe Filtering After Normalisation

m1.filt <- readRDS(file.path(datpath, "Model Fit Results/Methods Comparison/qn_filt_fakescb1.RDS"))
ann <- ann450k[match(rownames(m1.filt), ann450k$Name),]

m1.res2 <- dmpfun(m1.filt, trtcont1)
saveRDS(m1.res2, file.path(datpath, "Model Fit Results/Methods Comparison/Probe Rankings/sqn.scb.sex.m1.filt.RDS"))

# DMPs

kable(m1.res2[[1]], row.names=T, col.names="Infant Sex (Female)",
      caption="Filtering Pre-Normalisation - Supervised ComBat M1 - DMPs for Infant Sex Effects")

# top 10 tables
kable(m1.res2[[2]][c(1:10), -7], row.names=F, col.names=topp.names, caption="Top 10 by p value", digits=2)
kable(m1.res2[[3]][c(1:10),], row.names=F, col.names=toplfc.names, caption="Top 10 by logFC", digits=2)

rm(m1.res1, m1.res2, m1.main, m1.filt)


```


## Unsupervised ComBat Processing

``` {r ucb_sqn, results="asis", eval=F}

# Main Data - Probe Filtering Prior to Normalisation #

m1.main <- readRDS(file.path(datpath, "Model Fit Results/Methods Comparison/qn_main_fakeucb1.RDS"))
ann <- ann450k[match(rownames(m1.main), ann450k$Name),]

m1.res1 <- dmpfun(m1.main, trtcont1)
saveRDS(m1.res1, file.path(datpath, "Model Fit Results/Methods Comparison/Probe Rankings/sqn.ucb.sex.m1.RDS"))

# DMPs

kable(m1.res1[[1]], row.names=T, col.names="Infant Sex (Female)",
      caption="Filtering Post-Normalisation - Unsupervised ComBat M1 - DMPs for Infant Sex Effects")

# top 10 tables
kable(m1.res1[[2]][c(1:10), -7], row.names=F, col.names=topp.names, caption="Top 10 by p value", digits=2)
kable(m1.res1[[3]][c(1:10),], row.names=F, col.names=toplfc.names, caption="Top 10 by logFC", digits=2)


# Probe Filtering After Normalisation

m1.filt <- readRDS(file.path(datpath, "Model Fit Results/Methods Comparison/qn_filt_fakeucb1.RDS"))
ann <- ann450k[match(rownames(m1.filt), ann450k$Name),]

m1.res2 <- dmpfun(m1.filt, trtcont1)
saveRDS(m1.res2, file.path(datpath, "Model Fit Results/Methods Comparison/Probe Rankings/sqn.ucb.sex.m1.filt.RDS"))

# DMPs

kable(m1.res2[[1]], row.names=T, col.names="Infant Sex (Female)",
      caption="Filtering Pre-Normalisation - Unsupervised ComBat M1 - DMPs for Infant Sex Effects")


# top 10 tables
kable(m1.res2[[2]][c(1:10), -7], row.names=F, col.names=topp.names, caption="Top 10 by p value", digits=2)
kable(m1.res2[[3]][c(1:10),], row.names=F, col.names=toplfc.names, caption="Top 10 by logFC", digits=2)

rm(m1.res1, m1.res2, m1.main, m1.filt)

```

# BMIQ Data

``` {r nocbm1_bmiq, results="asis", eval=F}

# Main Data - Probe Filtering Prior to Normalisation #

m1.main <- readRDS(file.path(datpath, "Model Fit Results/Methods Comparison/bmiq_main_fake2.RDS"))
ann <- ann450k[match(rownames(m1.main), ann450k$Name),]

m1.res1 <- dmpfun(m1.main, trtcont2)
saveRDS(m1.res1, file.path(datpath, "Model Fit Results/Methods Comparison/Probe Rankings/bmiq.nocb.sex.m2.RDS"))


# DMPs

kable(m1.res1[[1]], row.names=T, col.names="Infant Sex (Female)",
      caption="Filtering Post-Normalisation - No ComBat M2 - DMPs for Infant Sex Effects")

# top 10 tables
kable(m1.res1[[2]][c(1:10), -7], row.names=F, col.names=topp.names, caption="Top 10 by p value", digits=2)
kable(m1.res1[[3]][c(1:10),], row.names=F, col.names=toplfc.names, caption="Top 10 by logFC", digits=2)


# Probe Filtering After Normalisation

m1.filt <- readRDS(file.path(datpath, "Model Fit Results/Methods Comparison/bmiq_filt_fake2.RDS"))
ann <- ann450k[match(rownames(m1.filt), ann450k$Name),]

m1.res2 <- dmpfun(m1.filt, trtcont2)
saveRDS(m1.res2, file.path(datpath, "Model Fit Results/Methods Comparison/Probe Rankings/bmiq.nocb.sex.m2.filt.RDS"))

# DMPs

kable(m1.res2[[1]], row.names=T, col.names="Infant Sex (Female)",
      caption="Filtering Pre-Normalisation - No ComBat M2 - DMPs for Infant Sex Effects")

# top 10 tables
kable(m1.res2[[2]][c(1:10), -7], row.names=F, col.names=topp.names, caption="Top 10 by p value", digits=2)
kable(m1.res2[[3]][c(1:10),], row.names=F, col.names=toplfc.names, caption="Top 10 by logFC", digits=2)

rm(m1.res1, m1.res2, m1.main, m1.filt)

```

## Supervised ComBat Processed Data

``` {r scb_bmiq, results="asis", eval=F}

# Main Data - Probe Filtering Prior to Normalisation #

m1.main <- readRDS(file.path(datpath, "Model Fit Results/Methods Comparison/bmiq_main_fakescb1.RDS"))
ann <- ann450k[match(rownames(m1.main), ann450k$Name),]

m1.res1 <- dmpfun(m1.main, trtcont1)
saveRDS(m1.res1, file.path(datpath, "Model Fit Results/Methods Comparison/Probe Rankings/bmiq.scb.sex.m1.RDS"))

# DMPs
kable(m1.res1[[1]], row.names=T, col.names="Infant Sex (Female)",
      caption="Filtering Post-Normalisation - Supervised ComBat M1 - DMPs for Infant Sex Effects")

# top 10 tables
kable(m1.res1[[2]][c(1:10), -7], row.names=F, col.names=topp.names, caption="Top 10 by p value", digits=2)
kable(m1.res1[[3]][c(1:10),], row.names=F, col.names=toplfc.names, caption="Top 10 by logFC", digits=2)

# Probe Filtering After Normalisation

m1.filt <- readRDS(file.path(datpath, "Model Fit Results/Methods Comparison/bmiq_filt_fakescb1.RDS"))
ann <- ann450k[match(rownames(m1.filt), ann450k$Name),]

m1.res2 <- dmpfun(m1.filt, trtcont1)
saveRDS(m1.res2, file.path(datpath, "Model Fit Results/Methods Comparison/Probe Rankings/bmiq.scb.sex.m1.filt.RDS"))

# DMPs

kable(m1.res2[[1]], row.names=T, col.names="Infant Sex (Female)",
      caption="Filtering Pre-Normalisation - Supervised ComBat M1 - DMPs for Infant Sex Effects")

# top 10 tables
kable(m1.res2[[2]][c(1:10), -7], row.names=F, col.names=topp.names, caption="Top 10 by p value", digits=2)
kable(m1.res2[[3]][c(1:10),], row.names=F, col.names=toplfc.names, caption="Top 10 by logFC", digits=2)

rm(m1.res1, m1.res2, m1.main, m1.filt)

```


## Unsupervised ComBat Processing

``` {r ucb_bmiq, results="asis", eval=F}

# Main Data - Probe Filtering Prior to Normalisation #

m1.main <- readRDS(file.path(datpath, "Model Fit Results/Methods Comparison/bmiq_main_fakeucb1.RDS"))
ann <- ann450k[match(rownames(m1.main), ann450k$Name),]

m1.res1 <- dmpfun(m1.main, trtcont1)
saveRDS(m1.res1, file.path(datpath, "Model Fit Results/Methods Comparison/Probe Rankings/bmiq.ucb.sex.m1.RDS"))

# DMPs

kable(m1.res1[[1]], row.names=T, col.names="Infant Sex (Female)",
      caption="Filtering Post-Normalisation - Unsupervised ComBat M1 - DMPs for Infant Sex Effects")

# top 10 tables
kable(m1.res1[[2]][c(1:10), -7], row.names=F, col.names=topp.names, caption="Top 10 by p value", digits=2)
kable(m1.res1[[3]][c(1:10),], row.names=F, col.names=toplfc.names, caption="Top 10 by logFC", digits=2)


# Probe Filtering After Normalisation

m1.filt <- readRDS(file.path(datpath, "Model Fit Results/Methods Comparison/bmiq_filt_fakeucb1.RDS"))
ann <- ann450k[match(rownames(m1.filt), ann450k$Name),]

m1.res2 <- dmpfun(m1.filt, trtcont1)
saveRDS(m1.res2, file.path(datpath, "Model Fit Results/Methods Comparison/Probe Rankings/bmiq.ucb.sex.m1.filt.RDS"))

# DMPs

kable(m1.res2[[1]], row.names=T, col.names="Infant Sex (Female)",
      caption="Filtering Pre-Normalisation - Unsupervised ComBat M1 - DMPs for Infant Sex Effects")

# top 10 tables

kable(m1.res2[[2]][c(1:10), -7], row.names=F, col.names=topp.names, caption="Top 10 by p value", digits=2)
kable(m1.res2[[3]][c(1:10),], row.names=F, col.names=toplfc.names, caption="Top 10 by logFC", digits=2)

rm(m1.res1, m1.res2, m1.main, m1.filt)

```


# SWAN Data

``` {r nocbm1_swan, results="asis", eval=F}

# Main Data - Probe Filtering Prior to Normalisation #

m1.main <- readRDS(file.path(datpath, "Model Fit Results/Methods Comparison/swan_main_fake2.RDS"))
ann <- ann450k[match(rownames(m1.main), ann450k$Name),]

m1.res1 <- dmpfun(m1.main, trtcont2)
saveRDS(m1.res1, file.path(datpath, "Model Fit Results/Methods Comparison/Probe Rankings/swan.nocb.sex.m2.RDS"))

# DMPs

kable(m1.res1[[1]], row.names=T, col.names="Infant Sex (Female)",
      caption="Filtering Post-Normalisation - No ComBat M2 - DMPs for Infant Sex Effects")

# top 10 tables
kable(m1.res1[[2]][c(1:10), -7], row.names=F, col.names=topp.names, caption="Top 10 by p value", digits=2)
kable(m1.res1[[3]][c(1:10),], row.names=F, col.names=toplfc.names, caption="Top 10 by logFC", digits=2)


# Probe Filtering After Normalisation

m1.filt <- readRDS(file.path(datpath, "Model Fit Results/Methods Comparison/swan_filt_fake2.RDS"))
ann <- ann450k[match(rownames(m1.filt), ann450k$Name),]

m1.res2 <- dmpfun(m1.filt, trtcont2)
saveRDS(m1.res2, file.path(datpath, "Model Fit Results/Methods Comparison/Probe Rankings/swan.nocb.sex.m2.filt.RDS"))

# DMPs

kable(m1.res2[[1]], row.names=T, col.names="Infant Sex (Female)",
      caption="Filtering Pre-Normalisation - No ComBat M1 - DMPs for Infant Sex Effects")

# top 10 tables
kable(m1.res2[[2]][c(1:10), -7], row.names=F, col.names=topp.names, caption="Top 10 by p value", digits=2)
kable(m1.res2[[3]][c(1:10),], row.names=F, col.names=toplfc.names, caption="Top 10 by logFC", digits=2)

rm(m1.res1, m1.res2, m1.main, m1.filt)

```

## Supervised ComBat Processed Data

``` {r scb_swan, results="asis", eval=F}

# Main Data - Probe Filtering Prior to Normalisation #

m1.main <- readRDS(file.path(datpath, "Model Fit Results/Methods Comparison/swan_main_fakescb1.RDS"))
ann <- ann450k[match(rownames(m1.main), ann450k$Name),]

m1.res1 <- dmpfun(m1.main, trtcont1)
saveRDS(m1.res1, file.path(datpath, "Model Fit Results/Methods Comparison/Probe Rankings/swan.scb.sex.m1.RDS"))

# DMPs

kable(m1.res1[[1]], row.names=T, col.names="Infant Sex (Female)",
      caption="Filtering Post-Normalisation - Supervised ComBat M1 - DMPs for Infant Sex Effects")

# top 10 tables
kable(m1.res1[[2]][c(1:10), -7], row.names=F, col.names=topp.names, caption="Top 10 by p value", digits=2)
kable(m1.res1[[3]][c(1:10),], row.names=F, col.names=toplfc.names, caption="Top 10 by logFC", digits=2)


# Probe Filtering After Normalisation

m1.filt <- readRDS(file.path(datpath, "Model Fit Results/Methods Comparison/swan_filt_fakescb1.RDS"))
ann <- ann450k[match(rownames(m1.filt), ann450k$Name),]

m1.res2 <- dmpfun(m1.filt, trtcont1)
saveRDS(m1.res2, file.path(datpath, "Model Fit Results/Methods Comparison/Probe Rankings/swan.scb.sex.m1.filt.RDS"))

# DMPs

kable(m1.res2[[1]], row.names=T, col.names="Infant Sex (Female)",
      caption="Filtering Pre-Normalisation - Supervised ComBat M1 - DMPs for Infant Sex Effects")

# top 10 tables
kable(m1.res2[[2]][c(1:10), -7], row.names=F, col.names=topp.names, caption="Top 10 by p value", digits=2)
kable(m1.res2[[3]][c(1:10),], row.names=F, col.names=toplfc.names, caption="Top 10 by logFC", digits=2)

rm(m1.res1, m1.res2, m1.main, m1.filt)

```


## Unsupervised ComBat Processing

``` {r ucb_swan, results="asis", eval=F}

# Main Data - Probe Filtering Prior to Normalisation #

m1.main <- readRDS(file.path(datpath, "Model Fit Results/Methods Comparison/swan_main_fakeucb1.RDS"))
ann <- ann450k[match(rownames(m1.main), ann450k$Name),]

m1.res1 <- dmpfun(m1.main, trtcont1)
saveRDS(m1.res1, file.path(datpath, "Model Fit Results/Methods Comparison/Probe Rankings/swan.ucb.sex.m1.RDS"))

# DMPs

kable(m1.res1[[1]], row.names=T, col.names="Infant Sex (Female)",
      caption="Filtering Post-Normalisation - Unsupervised ComBat M1 - DMPs for Infant Sex Effects")

# top 10 tables
kable(m1.res1[[2]][c(1:10), -7], row.names=F, col.names=topp.names, caption="Top 10 by p value", digits=2)
kable(m1.res1[[3]][c(1:10),], row.names=F, col.names=toplfc.names, caption="Top 10 by logFC", digits=2)


# Probe Filtering After Normalisation

m1.filt <- readRDS(file.path(datpath, "Model Fit Results/Methods Comparison/swan_filt_fakeucb1.RDS"))
ann <- ann450k[match(rownames(m1.filt), ann450k$Name),]

m1.res2 <- dmpfun(m1.filt, trtcont1)
saveRDS(m1.res2, file.path(datpath, "Model Fit Results/Methods Comparison/Probe Rankings/swan.ucb.sex.m1.filt.RDS"))

# DMPs

kable(m1.res2[[1]], row.names=T, col.names="Infant Sex (Female)",
      caption="Filtering Pre-Normalisation - Unsupervised ComBat M1 - DMPs for Infant Sex Effects")

# top 10 tables

kable(m1.res1[[2]][c(1:10), -7], row.names=F, col.names=topp.names, caption="Top 10 by p value", digits=2)
kable(m1.res1[[3]][c(1:10),], row.names=F, col.names=toplfc.names, caption="Top 10 by logFC", digits=2)

rm(m1.res1, m1.res2, m1.main, m1.filt)

```

# Compare Pre-Filtered and Post-Filtered Data

## SQN Data

``` {r sqnfilt, results="asis", eval=F}

sqn.nocb1 <- readRDS(file.path(datpath, "Model Fit Results/Methods Comparison/Probe Rankings/sqn.nocb.sex.m2.RDS"))
sqn.nocb2 <- readRDS(file.path(datpath, "Model Fit Results/Methods Comparison/Probe Rankings/sqn.nocb.sex.m2.filt.RDS"))

sqn.scb1 <- readRDS(file.path(datpath, "Model Fit Results/Methods Comparison/Probe Rankings/sqn.scb.sex.m1.RDS"))
sqn.scb2 <- readRDS(file.path(datpath, "Model Fit Results/Methods Comparison/Probe Rankings/sqn.scb.sex.m1.filt.RDS"))

sqn.ucb1 <- readRDS(file.path(datpath, "Model Fit Results/Methods Comparison/Probe Rankings/sqn.ucb.sex.m1.RDS"))
sqn.ucb2 <- readRDS(file.path(datpath, "Model Fit Results/Methods Comparison/Probe Rankings/sqn.ucb.sex.m1.filt.RDS"))

#--------------------------------------------------------------------------------------------------------------------------------#
#                                                                                                                                #
#  Compare top 10 tables between post-filtered and pre-filtered data models (and also between different batch handling methods)  #
#                                                                                                                                #
#--------------------------------------------------------------------------------------------------------------------------------#

#-----------------------#
#   Top 10 by P Value   #
#-----------------------#

ptbnms <- c("Name", "chr", "UCSC_RefGene_Name", "bhp.1", "rank.1", "bhp.2", "rank.2", "bhp.3", "rank.3",
              "bhp.4", "rank.4", "bhp.5", "rank.5", "bhp.6", "rank.6")
ptlabs <- c("Probe", "chr", "UCSC RefGene", "BH p noCB post", "Rank noCB post", "BH p noCB pre", "Rank noCB pre",
                               "BH p sCB post", "Rank sCB post", "BH p sCB pre", "Rank sCB pre", "BH p uCB post", "Rank uCB post",
                               "BH p uCB pre", "Rank uCB pre")


list1 <- list(sqn.nocb1[[2]], sqn.nocb2[[2]], sqn.scb1[[2]], sqn.scb2[[2]], sqn.ucb1[[2]], sqn.ucb2[[2]])

int_bmi1 <- as.vector(sapply(list1, function(x) cbind(x$Name[c(1:10)])))
int_bmi1 <- subset(int_bmi1, !duplicated(int_bmi1))  # 12

for (i in 1:length(list1))  {  list1[[i]]$rank <- c(1:nrow(list1[[i]])) }
tbl_int1 <- lapply(list1, function(x) subset(x, x$Name %in% int_bmi1))
for (i in 1:length(tbl_int1)) { 
   tbl_int1[[i]]$estci <- with(tbl_int1[[i]], paste0(sprintf("%.2f", logFC), " (", sprintf("%.2f", CI.L), ", ",
                                                     sprintf("%.2f", CI.R), ")"))
      }

for (i in 1:length(tbl_int1)) { 
   names(tbl_int1[[i]])[c(8,9,10)] <- c(paste0("bhp.", i), paste0("rank.", i), paste0("estci.",i))
}

int1 <- tbl_int1[[1]][,c("Name", "chr", "UCSC_RefGene_Name", "estci.1", "bhp.1", "rank.1")]
for (i in 2:6) {
   int1 <- merge(int1, tbl_int1[[i]][,c(2,8,9,10)], by="Name", all=T)
}

int1 <- int1[order(int1$rank.1),]
int1[,grepl("bhp", names(int1))] <- lapply(int1[,grepl("bhp", names(int1))], function(x) pvalfn(x))

kable(int1[,ptbnms], row.names=F, col.names=ptlabs,
      caption="Top 10 Probes by P Value for Infant Sex", digits=2)


#-----------------------------#
#  Top 10 by log Fold Change  #
#-----------------------------#

ltbnms <- c("Name", "chr", "UCSC_RefGene_Name", "estci.1", "bhp.1", "rank.1", "estci.2", "bhp.2", "rank.2", "estci.3", "bhp.3", "rank.3",
             "estci.4", "bhp.4", "rank.4", "estci.5", "bhp.5", "rank.5", "estci.6", "bhp.6", "rank.6")
ltlabs <- c("Probe", "chr", "UCSC RefGene", "logFC noCB post", "BH p noCB post", "Rank noCB post", "LogFC noCB pre", "BH p noCB pre",
            "Rank noCB pre", "logFC sCB post", "BH p sCB post", "Rank sCB post", "logFC sCB pre", "BH p sCB pre", "Rank sCB pre",
            "logFC uCB post", "BH p uCB post", "Rank uCB post", "logFC uCB pre", "BH p uCB pre", "Rank uCB pre")

bsex <- as.vector(cbind(sqn.nocb1[[3]]$Name[c(1:10)], sqn.nocb2[[3]]$Name[c(1:10)], sqn.scb1[[3]]$Name[c(1:10)], 
                  sqn.scb2[[3]]$Name[c(1:10)], sqn.ucb1[[3]]$Name[c(1:10)], sqn.ucb2[[3]]$Name[c(1:10)]))
bsex <- subset(bsex, !duplicated(bsex))

list1 <- list(sqn.nocb1[[3]], sqn.nocb2[[3]], sqn.scb1[[3]], sqn.scb2[[3]], sqn.ucb1[[3]], sqn.ucb2[[3]])

for (i in 1:length(list1))  {  list1[[i]]$rank <- c(1:nrow(list1[[i]])) }
tbl_int1 <- lapply(list1, function(x) subset(x, x$Name %in% bsex))
for (i in 1:length(tbl_int1)) { 
   tbl_int1[[i]]$estci <- with(tbl_int1[[i]], paste0(sprintf("%.2f", logFC), " (", sprintf("%.2f", CI.L), ", ",
                                                     sprintf("%.2f", CI.R), ")"))
      }

for (i in 1:length(tbl_int1)) { 
   names(tbl_int1[[i]])[c(7,8,9)] <- c(paste0("bhp.", i), paste0("rank.", i), paste0("estci.",i))
}

int1 <- tbl_int1[[1]][,c("Name", "chr", "UCSC_RefGene_Name", "estci.1", "bhp.1", "rank.1")]
for (i in 2:6) {
   int1 <- merge(int1, tbl_int1[[i]][,c(1,9,7,8)], by="Name", all=T)
}

int1 <- int1[order(int1$rank.1),]
kable(int1, row.names=F, col.names=ltlabs,
      caption="Top 10 Probes by logFC for Infant Sex", digits=2)


#----------------------------------------------------------#
#  Compare distributions of p values and log Fold Changes  #
#----------------------------------------------------------#

list1 <- list(sqn.nocb1[[2]], sqn.nocb2[[2]], sqn.scb1[[2]], sqn.scb2[[2]], sqn.ucb1[[2]], sqn.ucb2[[2]])

int1p <- list1[[1]][,c("Name", "logFC", "P.Value")]
for (i in c(2:6)) { 
   int1p <- merge(int1p, list1[[i]][,c("Name", "logFC", "P.Value")], by="Name")
}

names(int1p) <- c("Name", paste0(rep(c("logFC.", "pval."), 6), rep(c(1:6), each=2)))
                  
int1pl <- reshape(int1p, varying=list(paste0("pval.", c(1:6)), paste0("logFC.", c(1:6))),
                  v.names=c("pval", "logFC"), timevar="dat", idvar="Name", direction="long")

int1pl$batch.meth <- with(int1pl, ifelse(dat %in% c(1,2), 1, ifelse(dat %in% c(3,4), 2, 3)))
   int1pl$batch.meth <- factor(int1pl$batch.meth, levels=c(1,2,3), labels=c("NoCB", "sCB", "uCB"))
int1pl$filt.meth <- with(int1pl, ifelse(dat %in% c(1,3,5), 1, 2))
   int1pl$filt.meth <- factor(int1pl$filt.meth, levels=c(1,2), labels=c("Post", "Pre"))

kable(summaryBy(pval ~ filt.meth + batch.meth, data=int1pl, FUN=summary), row.names=F, digits=2,
      caption="Infant Sex: P Value Distribution")

ggplot(aes(x=pval, y=batch.meth, col=batch.meth), data=int1pl) + geom_boxplot() +
   scale_color_viridis(discrete=T, begin=0, end=1) + theme(legend.position="none") +
   labs(x="Unadjusted p value", y="", title="Infant Sex") +
   facet_wrap(~ filt.meth)

kable(summaryBy(logFC ~ filt.meth + batch.meth, data=int1pl, FUN=summary), row.names=F, digits=2,
      caption="Infant Sex: logFC Distribution")

ggplot(aes(x=logFC, y=batch.meth, col=batch.meth), data=int1pl) + geom_boxplot() +
   scale_color_viridis(discrete=T, begin=0, end=1) + theme(legend.position="none") +
   labs(x="Log2 Fold Change", y="", title="Infant Sex") +
   facet_wrap(~filt.meth)


``` 


## BMIQ Data

``` {r bmiqfilt, results="asis", eval=F}

bmiq.nocb1 <- readRDS(file.path(datpath, "Model Fit Results/Methods Comparison/Probe Rankings/bmiq.nocb.sex.m2.RDS"))
bmiq.nocb2 <- readRDS(file.path(datpath, "Model Fit Results/Methods Comparison/Probe Rankings/bmiq.nocb.sex.m2.filt.RDS"))

bmiq.scb1 <- readRDS(file.path(datpath, "Model Fit Results/Methods Comparison/Probe Rankings/bmiq.scb.sex.m1.RDS"))
bmiq.scb2 <- readRDS(file.path(datpath, "Model Fit Results/Methods Comparison/Probe Rankings/bmiq.scb.sex.m1.filt.RDS"))

bmiq.ucb1 <- readRDS(file.path(datpath, "Model Fit Results/Methods Comparison/Probe Rankings/bmiq.ucb.sex.m1.RDS"))
bmiq.ucb2 <- readRDS(file.path(datpath, "Model Fit Results/Methods Comparison/Probe Rankings/bmiq.ucb.sex.m1.filt.RDS"))

#--------------------------------------------------------------------------------------------------------------------------------#
#                                                                                                                                #
#  Compare top 10 tables between post-filtered and pre-filtered data models (and also between different batch handling methods)  #
#                                                                                                                                #
#--------------------------------------------------------------------------------------------------------------------------------#

#-----------------------#
#   Top 10 by P Value   #
#-----------------------#

list1 <- list(bmiq.nocb1[[2]], bmiq.nocb2[[2]], bmiq.scb1[[2]], bmiq.scb2[[2]], bmiq.ucb1[[2]], bmiq.ucb2[[2]])

int_bmi1 <- as.vector(sapply(list1, function(x) cbind(x$Name[c(1:10)])))
int_bmi1 <- subset(int_bmi1, !duplicated(int_bmi1))  # 12

for (i in 1:length(list1))  {  list1[[i]]$rank <- c(1:nrow(list1[[i]])) }
tbl_int1 <- lapply(list1, function(x) subset(x, x$Name %in% int_bmi1))
for (i in 1:length(tbl_int1)) { 
   tbl_int1[[i]]$estci <- with(tbl_int1[[i]], paste0(sprintf("%.2f", logFC), " (", sprintf("%.2f", CI.L), ", ",
                                                     sprintf("%.2f", CI.R), ")"))
      }

for (i in 1:length(tbl_int1)) { 
   names(tbl_int1[[i]])[c(8,9,10)] <- c(paste0("bhp.", i), paste0("rank.", i), paste0("estci.",i))
}

int1 <- tbl_int1[[1]][,c("Name", "chr", "UCSC_RefGene_Name", "estci.1", "bhp.1", "rank.1")]
for (i in 2:6) {
   int1 <- merge(int1, tbl_int1[[i]][,c(2,8,9,10)], by="Name", all=T)
}

int1 <- int1[order(int1$rank.1),]
int1[,grepl("bhp", names(int1))] <- lapply(int1[,grepl("bhp", names(int1))], function(x) pvalfn(x))

kable(int1[,ptbnms], row.names=F, col.names=ptlabs,
      caption="Top 10 Probes by P Value for Infant Sex", digits=2)


#-----------------------------#
#  Top 10 by log Fold Change  #
#-----------------------------#

bsex <- as.vector(cbind(bmiq.nocb1[[3]]$Name[c(1:10)], bmiq.nocb2[[3]]$Name[c(1:10)], bmiq.scb1[[3]]$Name[c(1:10)], 
                  bmiq.scb2[[3]]$Name[c(1:10)], bmiq.ucb1[[3]]$Name[c(1:10)], bmiq.ucb2[[3]]$Name[c(1:10)]))
bsex <- subset(bsex, !duplicated(bsex))

list1 <- list(bmiq.nocb1[[3]], bmiq.nocb2[[3]], bmiq.scb1[[3]], bmiq.scb2[[3]], bmiq.ucb1[[3]], bmiq.ucb2[[3]])

for (i in 1:length(list1))  {  list1[[i]]$rank <- c(1:nrow(list1[[i]])) }
tbl_int1 <- lapply(list1, function(x) subset(x, x$Name %in% bsex))
for (i in 1:length(tbl_int1)) { 
   tbl_int1[[i]]$estci <- with(tbl_int1[[i]], paste0(sprintf("%.2f", logFC), " (", sprintf("%.2f", CI.L), ", ",
                                                     sprintf("%.2f", CI.R), ")"))
      }

for (i in 1:length(tbl_int1)) { 
   names(tbl_int1[[i]])[c(7,8,9)] <- c(paste0("bhp.", i), paste0("rank.", i), paste0("estci.",i))
}

int1 <- tbl_int1[[1]][,c("Name", "chr", "UCSC_RefGene_Name", "estci.1", "bhp.1", "rank.1")]
for (i in 2:6) {
   int1 <- merge(int1, tbl_int1[[i]][,c(1,9,7,8)], by="Name", all=T)
}

int1 <- int1[order(int1$rank.1),]
kable(int1, row.names=F, col.names=ltlabs,
      caption="Top 10 Probes by logFC for Infant Sex", digits=2)


#----------------------------------------------------------#
#  Compare distributions of p values and log Fold Changes  #
#----------------------------------------------------------#

list1 <- list(bmiq.nocb1[[2]], bmiq.nocb2[[2]], bmiq.scb1[[2]], bmiq.scb2[[2]], bmiq.ucb1[[2]], bmiq.ucb2[[2]])

int1p <- list1[[1]][,c("Name", "logFC", "P.Value")]
for (i in c(2:6)) { 
   int1p <- merge(int1p, list1[[i]][,c("Name", "logFC", "P.Value")], by="Name")
}

names(int1p) <- c("Name", paste0(rep(c("logFC.", "pval."), 6), rep(c(1:6), each=2)))
                  
int1pl <- reshape(int1p, varying=list(paste0("pval.", c(1:6)), paste0("logFC.", c(1:6))),
                  v.names=c("pval", "logFC"), timevar="dat", idvar="Name", direction="long")

int1pl$batch.meth <- with(int1pl, ifelse(dat %in% c(1,2), 1, ifelse(dat %in% c(3,4), 2, 3)))
   int1pl$batch.meth <- factor(int1pl$batch.meth, levels=c(1,2,3), labels=c("NoCB", "sCB", "uCB"))
int1pl$filt.meth <- with(int1pl, ifelse(dat %in% c(1,3,5), 1, 2))
   int1pl$filt.meth <- factor(int1pl$filt.meth, levels=c(1,2), labels=c("Post", "Pre"))

kable(summaryBy(pval ~ filt.meth + batch.meth, data=int1pl, FUN=summary), row.names=F, digits=2,
      caption="Infant Sex: P Value Distribution")

ggplot(aes(x=pval, y=batch.meth, col=batch.meth), data=int1pl) + geom_boxplot() +
   scale_color_viridis(discrete=T, begin=0, end=1) + theme(legend.position="none") +
   labs(x="Unadjusted p value", y="", title="Infant Sex") +
   facet_wrap(~ filt.meth)

kable(summaryBy(logFC ~ filt.meth + batch.meth, data=int1pl, FUN=summary), row.names=F, digits=2,
      caption="Infant Sex: logFC Distribution")

ggplot(aes(x=logFC, y=batch.meth, col=batch.meth), data=int1pl) + geom_boxplot() +
   scale_color_viridis(discrete=T, begin=0, end=1) + theme(legend.position="none") +
   labs(x="Log2 Fold Change", y="", title="Infant Sex") +
   facet_wrap(~filt.meth)

```


## SWAN Data

``` {r swanfilt, results="asis", eval=F}

swan.nocb1 <- readRDS(file.path(datpath, "Model Fit Results/Methods Comparison/Probe Rankings/swan.nocb.sex.m2.RDS"))
swan.nocb2 <- readRDS(file.path(datpath, "Model Fit Results/Methods Comparison/Probe Rankings/swan.nocb.sex.m2.filt.RDS"))

swan.scb1 <- readRDS(file.path(datpath, "Model Fit Results/Methods Comparison/Probe Rankings/swan.scb.sex.m1.RDS"))
swan.scb2 <- readRDS(file.path(datpath, "Model Fit Results/Methods Comparison/Probe Rankings/swan.scb.sex.m1.filt.RDS"))

swan.ucb1 <- readRDS(file.path(datpath, "Model Fit Results/Methods Comparison/Probe Rankings/swan.ucb.sex.m1.RDS"))
swan.ucb2 <- readRDS(file.path(datpath, "Model Fit Results/Methods Comparison/Probe Rankings/swan.ucb.sex.m1.filt.RDS"))

#--------------------------------------------------------------------------------------------------------------------------------#
#                                                                                                                                #
#  Compare top 10 tables between post-filtered and pre-filtered data models (and also between different batch handling methods)  #
#                                                                                                                                #
#--------------------------------------------------------------------------------------------------------------------------------#

##-----------------------#
#   Top 10 by P Value   #
#-----------------------#

list1 <- list(swan.nocb1[[2]], swan.nocb2[[2]], swan.scb1[[2]], swan.scb2[[2]], swan.ucb1[[2]], swan.ucb2[[2]])

int_bmi1 <- as.vector(sapply(list1, function(x) cbind(x$Name[c(1:10)])))
int_bmi1 <- subset(int_bmi1, !duplicated(int_bmi1))  # 12

for (i in 1:length(list1))  {  list1[[i]]$rank <- c(1:nrow(list1[[i]])) }
tbl_int1 <- lapply(list1, function(x) subset(x, x$Name %in% int_bmi1))
for (i in 1:length(tbl_int1)) { 
   tbl_int1[[i]]$estci <- with(tbl_int1[[i]], paste0(sprintf("%.2f", logFC), " (", sprintf("%.2f", CI.L), ", ",
                                                     sprintf("%.2f", CI.R), ")"))
      }

for (i in 1:length(tbl_int1)) { 
   names(tbl_int1[[i]])[c(8,9,10)] <- c(paste0("bhp.", i), paste0("rank.", i), paste0("estci.",i))
}

int1 <- tbl_int1[[1]][,c("Name", "chr", "UCSC_RefGene_Name", "estci.1", "bhp.1", "rank.1")]
for (i in 2:6) {
   int1 <- merge(int1, tbl_int1[[i]][,c(2,8,9,10)], by="Name", all=T)
}

int1 <- int1[order(int1$rank.1),]
int1[,grepl("bhp", names(int1))] <- lapply(int1[,grepl("bhp", names(int1))], function(x) pvalfn(x))

kable(int1[,ptbnms], row.names=F, col.names=ptlabs,
      caption="Top 10 Probes by P Value for Infant Sex", digits=2)


#-----------------------------#
#  Top 10 by log Fold Change  #
#-----------------------------#

bsex <- as.vector(cbind(swan.nocb1[[3]]$Name[c(1:10)], swan.nocb2[[3]]$Name[c(1:10)], swan.scb1[[3]]$Name[c(1:10)], 
                  swan.scb2[[3]]$Name[c(1:10)], swan.ucb1[[3]]$Name[c(1:10)], swan.ucb2[[3]]$Name[c(1:10)]))
bsex <- subset(bsex, !duplicated(bsex))

list1 <- list(swan.nocb1[[3]], swan.nocb2[[3]], swan.scb1[[3]], swan.scb2[[3]], swan.ucb1[[3]], swan.ucb2[[3]])

for (i in 1:length(list1))  {  list1[[i]]$rank <- c(1:nrow(list1[[i]])) }
tbl_int1 <- lapply(list1, function(x) subset(x, x$Name %in% bsex))
for (i in 1:length(tbl_int1)) { 
   tbl_int1[[i]]$estci <- with(tbl_int1[[i]], paste0(sprintf("%.2f", logFC), " (", sprintf("%.2f", CI.L), ", ",
                                                     sprintf("%.2f", CI.R), ")"))
      }

for (i in 1:length(tbl_int1)) { 
   names(tbl_int1[[i]])[c(7,8,9)] <- c(paste0("bhp.", i), paste0("rank.", i), paste0("estci.",i))
}

int1 <- tbl_int1[[1]][,c("Name", "chr", "UCSC_RefGene_Name", "estci.1", "bhp.1", "rank.1")]
for (i in 2:6) {
   int1 <- merge(int1, tbl_int1[[i]][,c(1,9,7,8)], by="Name", all=T)
}

int1 <- int1[order(int1$rank.1),]
kable(int1, row.names=F, col.names=ltlabs,
      caption="Top 10 Probes by logFC for Infant Sex", digits=2)


#----------------------------------------------------------#
#  Compare distributions of p values and log Fold Changes  #
#----------------------------------------------------------#

list1 <- list(swan.nocb1[[2]], swan.nocb2[[2]], swan.scb1[[2]], swan.scb2[[2]], swan.ucb1[[2]], swan.ucb2[[2]])

int1p <- list1[[1]][,c("Name", "logFC", "P.Value")]
for (i in c(2:6)) { 
   int1p <- merge(int1p, list1[[i]][,c("Name", "logFC", "P.Value")], by="Name")
}

names(int1p) <- c("Name", paste0(rep(c("logFC.", "pval."), 6), rep(c(1:6), each=2)))
                  
int1pl <- reshape(int1p, varying=list(paste0("pval.", c(1:6)), paste0("logFC.", c(1:6))),
                  v.names=c("pval", "logFC"), timevar="dat", idvar="Name", direction="long")

int1pl$batch.meth <- with(int1pl, ifelse(dat %in% c(1,2), 1, ifelse(dat %in% c(3,4), 2, 3)))
   int1pl$batch.meth <- factor(int1pl$batch.meth, levels=c(1,2,3), labels=c("NoCB", "sCB", "uCB"))
int1pl$filt.meth <- with(int1pl, ifelse(dat %in% c(1,3,5), 1, 2))
   int1pl$filt.meth <- factor(int1pl$filt.meth, levels=c(1,2), labels=c("Post", "Pre"))

kable(summaryBy(pval ~ filt.meth + batch.meth, data=int1pl, FUN=summary), row.names=F, digits=2,
      caption="Infant Sex: P Value Distribution")

ggplot(aes(x=pval, y=batch.meth, col=batch.meth), data=int1pl) + geom_boxplot() +
   scale_color_viridis(discrete=T, begin=0, end=1) + theme(legend.position="none") +
   labs(x="Unadjusted p value", y="", title="Infant Sex") +
   facet_wrap(~ filt.meth)

kable(summaryBy(logFC ~ filt.meth + batch.meth, data=int1pl, FUN=summary), row.names=F, digits=2,
      caption="Infant Sex: logFC Distribution")

ggplot(aes(x=logFC, y=batch.meth, col=batch.meth), data=int1pl) + geom_boxplot() +
   scale_color_viridis(discrete=T, begin=0, end=1) + theme(legend.position="none") +
   labs(x="Log2 Fold Change", y="", title="Infant Sex") +
   facet_wrap(~filt.meth)

```


# Compare Results Between Normalisation Methods

## Non ComBat Processed Data

Just using data with probes filtered post-normalisation to avoid having too much output.

``` {r nocbcomp, results="asis"}

sqn <- readRDS(file.path(datpath, "Model Fit Results/Methods Comparison/Probe Rankings/sqn.nocb.sex.m2.RDS"))
bmiq <- readRDS(file.path(datpath, "Model Fit Results/Methods Comparison/Probe Rankings/bmiq.nocb.sex.m2.RDS"))
swan <- readRDS(file.path(datpath, "Model Fit Results/Methods Comparison/Probe Rankings/swan.nocb.sex.m2.RDS"))

#--------------------------------------------------------------------------------------------------------------------------------#
#                                                                                                                                #
#  Compare top 10 tables between post-filtered and pre-filtered data models (and also between different batch handling methods)  #
#                                                                                                                                #
#--------------------------------------------------------------------------------------------------------------------------------#

#-----------------------#
#   Top 10 by P Value   #
#-----------------------#

ltbnms <- c("Name", "chr", "UCSC_RefGene_Name", "estci.1", "bhp.1", "rank.1", "estci.2", "bhp.2", "rank.2", 
            "estci.3", "bhp.3", "rank.3")
ltlabs <- c("Name", "chr", "UCSC RefGene Name", "logFC SQN", "BH p SQN", "Rank SQN", "logFC BMIQ", "BH p BMIQ",
             "Rank BMIQ", "logFC SWAN", "BH p SWAN", "Rank SWAN")

## Infant Sex ##

list1 <- list(sqn[[2]], bmiq[[2]], swan[[2]])

int_bmi1 <- as.vector(sapply(list1, function(x) cbind(x$Name[c(1:10)])))
int_bmi1 <- subset(int_bmi1, !duplicated(int_bmi1))  # 15

for (i in 1:length(list1))  {  list1[[i]]$rank <- c(1:nrow(list1[[i]])) }
tbl_int1 <- lapply(list1, function(x) subset(x, x$Name %in% int_bmi1))

for (i in 1:length(tbl_int1)) { 
   tbl_int1[[i]]$estci <- with(tbl_int1[[i]], paste0(sprintf("%.2f", logFC), " (", sprintf("%.2f", CI.L), ", ",
                                                     sprintf("%.2f", CI.R), ")"))
}

for (i in 1:length(tbl_int1)) { 
   names(tbl_int1[[i]])[c(7:10)] <- c(paste0("pval.", i), paste0("bhp.", i), paste0("rank.", i), paste0("estci.",i))
}

int1 <- tbl_int1[[1]][,c("Name", "chr", "UCSC_RefGene_Name", "estci.1", "bhp.1", "rank.1")]
for (i in 2:3) {
   int1 <- merge(int1, tbl_int1[[i]][,c(2,8:10)], by="Name", all=T)
}

int1 <- int1[order(int1$rank.1),]
int1[,grepl("bhp", names(int1))] <- lapply(int1[,grepl("bhp", names(int1))], function(x) pvalfn(x))
kable(int1[,ltbnms], row.names=F, col.names=ltlabs,
      caption="Top 10 Probes by P Value for Infant Sex", digits=2)


#-----------------------------#
#  Top 10 by log Fold Change  #
#-----------------------------#

## Infant Sex ##

list1 <- list(sqn[[3]], bmiq[[3]], swan[[3]])

int_bmi1 <- as.vector(sapply(list1, function(x) cbind(x$Name[c(1:10)])))
int_bmi1 <- subset(int_bmi1, !duplicated(int_bmi1))  # 14

for (i in 1:length(list1))  {  list1[[i]]$rank <- c(1:nrow(list1[[i]])) }
tbl_int1 <- lapply(list1, function(x) subset(x, x$Name %in% int_bmi1))
for (i in 1:length(tbl_int1)) { 
   tbl_int1[[i]]$estci <- with(tbl_int1[[i]], paste0(sprintf("%.2f", logFC), " (", sprintf("%.2f", CI.L), ", ",
                                                     sprintf("%.2f", CI.R), ")"))
}

for (i in 1:length(tbl_int1)) { 
   names(tbl_int1[[i]])[c(7:9)] <- c(paste0("bhp.", i), paste0("rank.", i), paste0("estci.",i))
}

int1 <- tbl_int1[[1]][,c("Name", "chr", "UCSC_RefGene_Name", "estci.1", "bhp.1", "rank.1")]
for (i in 2:3) {
   int1 <- merge(int1, tbl_int1[[i]][,c(1, 7:9)], by="Name", all=T)
}

int1 <- int1[order(int1$rank.1),]
kable(int1[,ltbnms], row.names=F, col.names=ltlabs, caption="Top 10 Probes by logFC for Infant Sex", digits=2)


#----------------------------------------------------------#
#  Compare distributions of p values and log Fold Changes  #
#----------------------------------------------------------#

list1 <- list(sqn[[2]], bmiq[[2]], swan[[2]])

int1p <- list1[[1]][,c("Name", "logFC", "P.Value")]
for (i in c(2:3)) { 
   int1p <- merge(int1p, list1[[i]][,c("Name", "logFC", "P.Value")], by="Name")
}

names(int1p) <- c("Name", paste0(rep(c("logFC.", "pval."), 3), rep(c(1:3), each=2)))
                  
int1pl <- reshape(int1p, varying=list(paste0("pval.", c(1:3)), paste0("logFC.", c(1:3))),
                  v.names=c("pval", "logFC"), timevar="dat", idvar="Name", direction="long")

int1pl$dat <- factor(int1pl$dat, levels=c(1,2,3), labels=c("SQN", "BMIQ", "SWAN"))

kable(summaryBy(pval ~ dat, data=int1pl, FUN=summary), row.names=F, digits=2,
      caption="Infant Sex: P Value Distribution")

ggplot(aes(x=pval, y=dat, col=dat), data=int1pl) + geom_boxplot() +
   scale_color_viridis(discrete=T, begin=0, end=1) + theme(legend.position="none") +
   labs(x="Unadjusted p value", y="", title="Infant Sex") 

kable(summaryBy(logFC ~ dat, data=int1pl, FUN=summary), row.names=F, digits=2,
      caption="Infant Sex: logFC Distribution")

ggplot(aes(x=logFC, y=dat, col=dat), data=int1pl) + geom_boxplot() +
   scale_color_viridis(discrete=T, begin=0, end=1) + theme(legend.position="none") +
   labs(x="Log2 Fold Change", y="", title="Infant Sex")


```


## Supervised ComBat Processed Data

``` {r scbcomp, results="asis"}

sqn <- readRDS(file.path(datpath, "Model Fit Results/Methods Comparison/Probe Rankings/sqn.scb.sex.m1.RDS"))
bmiq <- readRDS(file.path(datpath, "Model Fit Results/Methods Comparison/Probe Rankings/bmiq.scb.sex.m1.RDS"))
swan <- readRDS(file.path(datpath, "Model Fit Results/Methods Comparison/Probe Rankings/swan.scb.sex.m1.RDS"))

#--------------------------------------------------------------------------------------------------------------------------------#
#                                                                                                                                #
#  Compare top 10 tables between post-filtered and pre-filtered data models (and also between different batch handling methods)  #
#                                                                                                                                #
#--------------------------------------------------------------------------------------------------------------------------------#

#-----------------------#
#   Top 10 by P Value   #
#-----------------------#

## Infant Sex ##

list1 <- list(sqn[[2]], bmiq[[2]], swan[[2]])

int_bmi1 <- as.vector(sapply(list1, function(x) cbind(x$Name[c(1:10)])))
int_bmi1 <- subset(int_bmi1, !duplicated(int_bmi1))  # 15

for (i in 1:length(list1))  {  list1[[i]]$rank <- c(1:nrow(list1[[i]])) }
tbl_int1 <- lapply(list1, function(x) subset(x, x$Name %in% int_bmi1))

for (i in 1:length(tbl_int1)) { 
   tbl_int1[[i]]$estci <- with(tbl_int1[[i]], paste0(sprintf("%.2f", logFC), " (", sprintf("%.2f", CI.L), ", ",
                                                     sprintf("%.2f", CI.R), ")"))
}

for (i in 1:length(tbl_int1)) { 
   names(tbl_int1[[i]])[c(7:10)] <- c(paste0("pval.", i), paste0("bhp.", i), paste0("rank.", i), paste0("estci.",i))
}

int1 <- tbl_int1[[1]][,c("Name", "chr", "UCSC_RefGene_Name", "estci.1", "bhp.1", "rank.1")]
for (i in 2:3) {
   int1 <- merge(int1, tbl_int1[[i]][,c(2,8:10)], by="Name", all=T)
}

int1 <- int1[order(int1$rank.1),]
int1[,grepl("bhp", names(int1))] <- lapply(int1[,grepl("bhp", names(int1))], function(x) pvalfn(x))
kable(int1[,ltbnms], row.names=F, col.names=ltlabs,
      caption="Top 10 Probes by P Value for Infant Sex", digits=2)


#-----------------------------#
#  Top 10 by log Fold Change  #
#-----------------------------#

## Infant Sex ##

list1 <- list(sqn[[3]], bmiq[[3]], swan[[3]])

int_bmi1 <- as.vector(sapply(list1, function(x) cbind(x$Name[c(1:10)])))
int_bmi1 <- subset(int_bmi1, !duplicated(int_bmi1))  # 14

for (i in 1:length(list1))  {  list1[[i]]$rank <- c(1:nrow(list1[[i]])) }
tbl_int1 <- lapply(list1, function(x) subset(x, x$Name %in% int_bmi1))
for (i in 1:length(tbl_int1)) { 
   tbl_int1[[i]]$estci <- with(tbl_int1[[i]], paste0(sprintf("%.2f", logFC), " (", sprintf("%.2f", CI.L), ", ",
                                                     sprintf("%.2f", CI.R), ")"))
}

for (i in 1:length(tbl_int1)) { 
   names(tbl_int1[[i]])[c(7:9)] <- c(paste0("bhp.", i), paste0("rank.", i), paste0("estci.",i))
}

int1 <- tbl_int1[[1]][,c("Name", "chr", "UCSC_RefGene_Name", "estci.1", "bhp.1", "rank.1")]
for (i in 2:3) {
   int1 <- merge(int1, tbl_int1[[i]][,c(1, 7:9)], by="Name", all=T)
}

int1 <- int1[order(int1$rank.1),]
kable(int1[,ltbnms], row.names=F, col.names=ltlabs, caption="Top 10 Probes by logFC for Infant Sex", digits=2)


#----------------------------------------------------------#
#  Compare distributions of p values and log Fold Changes  #
#----------------------------------------------------------#

list1 <- list(sqn[[2]], bmiq[[2]], swan[[2]])

int1p <- list1[[1]][,c("Name", "logFC", "P.Value")]
for (i in c(2:3)) { 
   int1p <- merge(int1p, list1[[i]][,c("Name", "logFC", "P.Value")], by="Name")
}

names(int1p) <- c("Name", paste0(rep(c("logFC.", "pval."), 3), rep(c(1:3), each=2)))
                  
int1pl <- reshape(int1p, varying=list(paste0("pval.", c(1:3)), paste0("logFC.", c(1:3))),
                  v.names=c("pval", "logFC"), timevar="dat", idvar="Name", direction="long")

int1pl$dat <- factor(int1pl$dat, levels=c(1,2,3), labels=c("SQN", "BMIQ", "SWAN"))

kable(summaryBy(pval ~ dat, data=int1pl, FUN=summary), row.names=F, digits=2,
      caption="Infant Sex: P Value Distribution")

ggplot(aes(x=pval, y=dat, col=dat), data=int1pl) + geom_boxplot() +
   scale_color_viridis(discrete=T, begin=0, end=1) + theme(legend.position="none") +
   labs(x="Unadjusted p value", y="", title="Infant Sex") 

kable(summaryBy(logFC ~ dat, data=int1pl, FUN=summary), row.names=F, digits=2,
      caption="Infant Sex: logFC Distribution")

ggplot(aes(x=logFC, y=dat, col=dat), data=int1pl) + geom_boxplot() +
   scale_color_viridis(discrete=T, begin=0, end=1) + theme(legend.position="none") +
   labs(x="Log2 Fold Change", y="", title="Infant Sex")

```


## UnSupervised ComBat Processed Data

``` {r ucbcomp}

sqn <- readRDS(file.path(datpath, "Model Fit Results/Methods Comparison/Probe Rankings/sqn.ucb.sex.m1.RDS"))
bmiq <- readRDS(file.path(datpath, "Model Fit Results/Methods Comparison/Probe Rankings/bmiq.ucb.sex.m1.RDS"))
swan <- readRDS(file.path(datpath, "Model Fit Results/Methods Comparison/Probe Rankings/swan.ucb.sex.m1.RDS"))

#--------------------------------------------------------------------------------------------------------------------------------#
#                                                                                                                                #
#  Compare top 10 tables between post-filtered and pre-filtered data models (and also between different batch handling methods)  #
#                                                                                                                                #
#--------------------------------------------------------------------------------------------------------------------------------#

#-----------------------#
#   Top 10 by P Value   #
#-----------------------#

## Infant Sex ##

list1 <- list(sqn[[2]], bmiq[[2]], swan[[2]])

int_bmi1 <- as.vector(sapply(list1, function(x) cbind(x$Name[c(1:10)])))
int_bmi1 <- subset(int_bmi1, !duplicated(int_bmi1))  # 15

for (i in 1:length(list1))  {  list1[[i]]$rank <- c(1:nrow(list1[[i]])) }
tbl_int1 <- lapply(list1, function(x) subset(x, x$Name %in% int_bmi1))

for (i in 1:length(tbl_int1)) { 
   tbl_int1[[i]]$estci <- with(tbl_int1[[i]], paste0(sprintf("%.2f", logFC), " (", sprintf("%.2f", CI.L), ", ",
                                                     sprintf("%.2f", CI.R), ")"))
}

for (i in 1:length(tbl_int1)) { 
   names(tbl_int1[[i]])[c(7:10)] <- c(paste0("pval.", i), paste0("bhp.", i), paste0("rank.", i), paste0("estci.",i))
}

int1 <- tbl_int1[[1]][,c("Name", "chr", "UCSC_RefGene_Name", "estci.1", "bhp.1", "rank.1")]
for (i in 2:3) {
   int1 <- merge(int1, tbl_int1[[i]][,c(2,8:10)], by="Name", all=T)
}

int1 <- int1[order(int1$rank.1),]
int1[,grepl("bhp", names(int1))] <- lapply(int1[,grepl("bhp", names(int1))], function(x) pvalfn(x))
kable(int1[,ltbnms], row.names=F, col.names=ltlabs,
      caption="Top 10 Probes by P Value for Infant Sex", digits=2)


#-----------------------------#
#  Top 10 by log Fold Change  #
#-----------------------------#

## Infant Sex ##

list1 <- list(sqn[[3]], bmiq[[3]], swan[[3]])

int_bmi1 <- as.vector(sapply(list1, function(x) cbind(x$Name[c(1:10)])))
int_bmi1 <- subset(int_bmi1, !duplicated(int_bmi1))  # 14

for (i in 1:length(list1))  {  list1[[i]]$rank <- c(1:nrow(list1[[i]])) }
tbl_int1 <- lapply(list1, function(x) subset(x, x$Name %in% int_bmi1))
for (i in 1:length(tbl_int1)) { 
   tbl_int1[[i]]$estci <- with(tbl_int1[[i]], paste0(sprintf("%.2f", logFC), " (", sprintf("%.2f", CI.L), ", ",
                                                     sprintf("%.2f", CI.R), ")"))
}

for (i in 1:length(tbl_int1)) { 
   names(tbl_int1[[i]])[c(7:9)] <- c(paste0("bhp.", i), paste0("rank.", i), paste0("estci.",i))
}

int1 <- tbl_int1[[1]][,c("Name", "chr", "UCSC_RefGene_Name", "estci.1", "bhp.1", "rank.1")]
for (i in 2:3) {
   int1 <- merge(int1, tbl_int1[[i]][,c(1, 7:9)], by="Name", all=T)
}

int1 <- int1[order(int1$rank.1),]
kable(int1[,ltbnms], row.names=F, col.names=ltlabs, caption="Top 10 Probes by logFC for Infant Sex", digits=2)


#----------------------------------------------------------#
#  Compare distributions of p values and log Fold Changes  #
#----------------------------------------------------------#

list1 <- list(sqn[[2]], bmiq[[2]], swan[[2]])

int1p <- list1[[1]][,c("Name", "logFC", "P.Value")]
for (i in c(2:3)) { 
   int1p <- merge(int1p, list1[[i]][,c("Name", "logFC", "P.Value")], by="Name")
}

names(int1p) <- c("Name", paste0(rep(c("logFC.", "pval."), 3), rep(c(1:3), each=2)))
                  
int1pl <- reshape(int1p, varying=list(paste0("pval.", c(1:3)), paste0("logFC.", c(1:3))),
                  v.names=c("pval", "logFC"), timevar="dat", idvar="Name", direction="long")

int1pl$dat <- factor(int1pl$dat, levels=c(1,2,3), labels=c("SQN", "BMIQ", "SWAN"))

kable(summaryBy(pval ~ dat, data=int1pl, FUN=summary), row.names=F, digits=2,
      caption="Infant Sex: P Value Distribution")

ggplot(aes(x=pval, y=dat, col=dat), data=int1pl) + geom_boxplot() +
   scale_color_viridis(discrete=T, begin=0, end=1) + theme(legend.position="none") +
   labs(x="Unadjusted p value", y="", title="Infant Sex") 

kable(summaryBy(logFC ~ dat, data=int1pl, FUN=summary), row.names=F, digits=2,
      caption="Infant Sex: logFC Distribution")

ggplot(aes(x=logFC, y=dat, col=dat), data=int1pl) + geom_boxplot() +
   scale_color_viridis(discrete=T, begin=0, end=1) + theme(legend.position="none") +
   labs(x="Log2 Fold Change", y="", title="Infant Sex")

```
