# Supplementary material for: Data processing choices can affect findings in differential methylation analyses: an investigation using data from the LIMIT RCT
Source: PeerJ. 2023 Feb 3;11:e14786. doi: 10.7717/peerj.14786 (PMC9901304; doi:10.7717/peerj.14786)
Supplement: Supplemental Information 2 [file peerj-11-14786-s002.zip › Code/LIMIT DNAm Methods Comparison - Infant Sex Batch and Cell Adjustment.Rmd]

---
title: 'LIMIT DNAm Methods Comparison: Infant Sex Cell Type Adjustment'
output: 
   word_document:
      reference_docx: WordStyleRef1.docx
---

```{r setup, include=FALSE}
knitr::opts_chunk$set(echo=F)

library(limma)
library(knitr)
library(viridis)
library(ggplot2)
library(doBy)
library(DMRcate)

datpath <- "/Volumes/JENNIE/O&G data/LIMIT DNAm Data/"

metadata <- readRDS(file.path(datpath, "Base Datasets/metadata.RDS"))
ann450k <- readRDS(file.path(datpath, "Base Datasets/ann450k.RDS"))


# function to print very large or small p values as <0.001 and >0.99 instead of 0 or 1
pvalfn <- function(x) {ifelse(x < 0.001, "<0.001", ifelse(x > 0.99, ">0.99", round(x, 2)))}

# top 10 table (by p value) colnames
topp.names <- c("Probe", "Chr", "UCSC RefGene Name", "logFC", "CI.L", "CI.R", "BH p")
# top 10 table (by log FC) colnames
toplfc.names <- c("Name", "chr", "UCSC RefGene Name", "logFC", "CI.L", "CI.R", "adj.P.Val")


lfctbl <- function(x)  {
   ltbl <- x
   ltbl$adj.P.Val <- pvalfn(ltbl$adj.P.Val)
   ltbl <- ltbl[,c("Name", "chr", "UCSC_RefGene_Name", "logFC", "CI.L", "CI.R", "adj.P.Val")]
}


# Function to do all of the stuff with DMPs and Top 10 Tables

dmpfun <- function(fit, cont1)  {
   
   c.grp1 <- contrasts.fit(fit, cont1)
      c.grp1 <- eBayes(c.grp1)

   grp1.dmp.bh <- summary(decideTests(c.grp1))

   grp1.pval1 <- topTable(c.grp1, coef=1, n=nrow(fit), genelist=ann, confint=T, sort.by="P")
      grp1.pval1 <- subset(grp1.pval1, select=!names(grp1.pval1) %in% c("pos", "UCSC_RefGene_Accession",
                                                                        "AveExpr", "t", "B"))
   
   grp1.logfc1 <- topTable(c.grp1, coef=1, n=nrow(fit), genelist=ann, confint=T, sort.by="logFC")
      grp1.logfc1 <- lfctbl(grp1.logfc1)
      
   return(list(grp1.dmp.bh, grp1.pval1, grp1.logfc1))
   
}


# contrast matrices
trtcont1 <- c(0, 0, 0, 1, rep(0, 8))

# effect of Infant Sex 1 (Tortoiseshell v Tabby) by level of Infant Sex 2 (Long-Haired, Short-Haired)
trtcont2 <- c(0, 0, 0, 1, rep(0, 62))


```

The results reported in this document are, firstly, those of models in which both batch effects and cell type proportion have been accounted for, and comparisons between models accounting for batch only and models accounting for both batch and cell

# SQN Data

## Adjustment for Batch vs Batch and Cell as Covariates in the Model

``` {r nocb_sqn, results="asis", eval=F}

# Main Data - Probe Filtering Prior to Normalisation #

m1.main <- readRDS(file.path(datpath, "Model Fit Results/Methods Comparison/qn_main_fake3.RDS"))
ann <- ann450k[match(rownames(m1.main), ann450k$Name),]

m1.res1 <- dmpfun(m1.main, trtcont2)
saveRDS(m1.res1, file.path(datpath, "Model Fit Results/Methods Comparison/Probe Rankings/sqn.nocb.sex.m3.RDS"))

# DMPs

kable(m1.res1[[1]], row.names=T, col.names="Infant Sex (Female)",
      caption="Filtering Post-Normalisation - No ComBat M3 - DMPs for Infant Sex Effects")

# top 10 tables
kable(m1.res1[[2]][c(1:10), -7], row.names=F, col.names=topp.names, caption="Top 10 probes by P value", digits=2)
kable(m1.res1[[3]][c(1:10),], row.names=F, col.names=toplfc.names, caption="Top 10 probes by logFC", digits=2)

# Probe Filtering After Normalisation

m1.filt <- readRDS(file.path(datpath, "Model Fit Results/Methods Comparison/qn_filt_fake3.RDS"))
ann <- ann450k[match(rownames(m1.filt), ann450k$Name),]

m1.res2 <- dmpfun(m1.filt, trtcont2)
saveRDS(m1.res2, file.path(datpath, "Model Fit Results/Methods Comparison/Probe Rankings/sqn.nocb.sex.m3.filt.RDS"))

# DMPs
kable(m1.res2[[1]], row.names=T, col.names="Infant Sex (Female)",
      caption="Filtering Pre-Normalisation - No ComBat M3 - DMPs for Infant Sex Effects")

# top 10 tables

kable(m1.res2[[2]][c(1:10), -7], row.names=F, col.names=topp.names, caption="Top 10 probes by P value", digits=2)
kable(m1.res2[[3]][c(1:10),], row.names=F, col.names=toplfc.names, caption="Top 10 probes by logFC", digits=2)

rm(m1.res1, m1.res2, m1.main, m1.filt)

```

## Supervised ComBat Processed Data

``` {r scb_sqn, results="asis", eval=F}

# Main Data - Probe Filtering Prior to Normalisation #

m1.main <- readRDS(file.path(datpath, "Model Fit Results/Methods Comparison/qn_main_fakescb3.RDS"))
ann <- ann450k[match(rownames(m1.main), ann450k$Name),]

m1.res1 <- dmpfun(m1.main, trtcont1)
saveRDS(m1.res1, file.path(datpath, "Model Fit Results/Methods Comparison/Probe Rankings/sqn.scb.sex.m3.RDS"))

# DMPs

kable(m1.res1[[1]], row.names=T, col.names="Infant Sex (Female)",
      caption="Filtering Post-Normalisation - Supervised ComBat M3 - DMPs for Infant Sex Effects")

# top 10 tables
kable(m1.res1[[2]][c(1:10), -7], row.names=F, col.names=topp.names, caption="Top 10 probes by P value", digits=2)
kable(m1.res1[[3]][c(1:10),], row.names=F, col.names=toplfc.names, caption="Top 10 probes by logFC", digits=2)


# Probe Filtering After Normalisation

m1.filt <- readRDS(file.path(datpath, "Model Fit Results/Methods Comparison/qn_filt_fakescb3.RDS"))
ann <- ann450k[match(rownames(m1.filt), ann450k$Name),]

m1.res2 <- dmpfun(m1.filt, trtcont1)
saveRDS(m1.res2, file.path(datpath, "Model Fit Results/Methods Comparison/Probe Rankings/sqn.scb.sex.m3.filt.RDS"))


# DMPs
kable(m1.res2[[1]], row.names=T, col.names="Infant Sex (Female)",
      caption="Filtering Pre-Normalisation - Supervised ComBat M3 - DMPs for Infant Sex Effects")

# top 10 tables

kable(m1.res2[[2]][c(1:10), -7], row.names=F, col.names=topp.names, caption="Top 10 probes by P value", digits=2)
kable(m1.res2[[3]][c(1:10),], row.names=F, col.names=toplfc.names, caption="Top 10 probes by logFC", digits=2)

rm(m1.res1, m1.res2, m1.main, m1.filt)

```


## Unsupervised ComBat Processing

``` {r ucb_sqn, results="asis", eval=F}

# Main Data - Probe Filtering Prior to Normalisation #

m1.main <- readRDS(file.path(datpath, "Model Fit Results/Methods Comparison/qn_main_fakeucb3.RDS"))
ann <- ann450k[match(rownames(m1.main), ann450k$Name),]

m1.res1 <- dmpfun(m1.main, trtcont1)
saveRDS(m1.res1, file.path(datpath, "Model Fit Results/Methods Comparison/Probe Rankings/sqn.ucb.sex.m3.RDS"))

# DMPs

kable(m1.res1[[1]], row.names=T, col.names="Infant Sex (Female)",
      caption="Filtering Post-Normalisation - UnSupervised ComBat M3 - DMPs for Infant Sex Effects")

# top 10 tables
kable(m1.res1[[2]][c(1:10), -7], row.names=F, col.names=topp.names, caption="Top 10 probes by P value", digits=2)
kable(m1.res1[[3]][c(1:10),], row.names=F, col.names=toplfc.names, caption="Top 10 probes by logFC", digits=2)


# Probe Filtering After Normalisation

m1.filt <- readRDS(file.path(datpath, "Model Fit Results/Methods Comparison/qn_filt_fakeucb3.RDS"))
ann <- ann450k[match(rownames(m1.filt), ann450k$Name),]

m1.res2 <- dmpfun(m1.filt, trtcont1)
saveRDS(m1.res2, file.path(datpath, "Model Fit Results/Methods Comparison/Probe Rankings/sqn.ucb.sex.m3.filt.RDS"))


# DMPs
kable(m1.res2[[1]], row.names=T, col.names="Infant Sex (Female)",
      caption="Filtering Pre-Normalisation - UnSupervised ComBat M3 - DMPs for Infant Sex Effects")

# top 10 tables

kable(m1.res2[[2]][c(1:10), -7], row.names=F, col.names=topp.names, caption="Top 10 probes by P value", digits=2)
kable(m1.res2[[3]][c(1:10),], row.names=F, col.names=toplfc.names, caption="Top 10 probes by logFC", digits=2)

rm(m1.res1, m1.res2, m1.main, m1.filt)

```

# BMIQ Data

``` {r nocbm1_bmiq, results="asis", eval=F}

# Main Data - Probe Filtering Prior to Normalisation #

m1.main <- readRDS(file.path(datpath, "Model Fit Results/Methods Comparison/bmiq_main_fake3.RDS"))
ann <- ann450k[match(rownames(m1.main), ann450k$Name),]

m1.res1 <- dmpfun(m1.main, trtcont2)
saveRDS(m1.res1, file.path(datpath, "Model Fit Results/Methods Comparison/Probe Rankings/bmiq.nocb.sex.m3.RDS"))

# DMPs

kable(m1.res1[[1]], row.names=T, col.names="Infant Sex (Female)",
      caption="Filtering Post-Normalisation - No ComBat M3 - DMPs for Infant Sex Effects")

# top 10 tables
kable(m1.res1[[2]][c(1:10), -7], row.names=F, col.names=topp.names, caption="Top 10 probes by P value", digits=2)
kable(m1.res1[[3]][c(1:10),], row.names=F, col.names=toplfc.names, caption="Top 10 probes by logFC", digits=2)


# Probe Filtering After Normalisation

m1.filt <- readRDS(file.path(datpath, "Model Fit Results/Methods Comparison/bmiq_filt_fake3.RDS"))
ann <- ann450k[match(rownames(m1.filt), ann450k$Name),]

m1.res2 <- dmpfun(m1.filt, trtcont2)
saveRDS(m1.res2, file.path(datpath, "Model Fit Results/Methods Comparison/Probe Rankings/bmiq.nocb.sex.m3.filt.RDS"))


# DMPs
kable(m1.res2[[1]], row.names=T, col.names="Infant Sex (Female)",
      caption="Filtering Pre-Normalisation - No ComBat M3 - DMPs for Infant Sex Effects")

# top 10 tables

kable(m1.res2[[2]][c(1:10), -7], row.names=F, col.names=topp.names, caption="Top 10 probes by P value", digits=2)
kable(m1.res2[[3]][c(1:10),], row.names=F, col.names=toplfc.names, caption="Top 10 probes by logFC", digits=2)

rm(m1.res1, m1.res2, m1.main, m1.filt)

```

## Supervised ComBat Processed Data

``` {r scb_bmiq, results="asis", eval=F}

# Main Data - Probe Filtering Prior to Normalisation #

m1.main <- readRDS(file.path(datpath, "Model Fit Results/Methods Comparison/bmiq_main_fakescb3.RDS"))
ann <- ann450k[match(rownames(m1.main), ann450k$Name),]

m1.res1 <- dmpfun(m1.main, trtcont1)
saveRDS(m1.res1, file.path(datpath, "Model Fit Results/Methods Comparison/Probe Rankings/bmiq.scb.sex.m3.RDS"))

# DMPs

kable(m1.res1[[1]], row.names=T, col.names="Infant Sex (Female)",
      caption="Filtering Post-Normalisation - Supervised ComBat M3 - DMPs for Infant Sex Effects")

# top 10 tables
kable(m1.res1[[2]][c(1:10), -7], row.names=F, col.names=topp.names, caption="Top 10 probes by P value", digits=2)
kable(m1.res1[[3]][c(1:10),], row.names=F, col.names=toplfc.names, caption="Top 10 probes by logFC", digits=2)


# Probe Filtering After Normalisation

m1.filt <- readRDS(file.path(datpath, "Model Fit Results/Methods Comparison/bmiq_filt_fakescb3.RDS"))
ann <- ann450k[match(rownames(m1.filt), ann450k$Name),]

m1.res2 <- dmpfun(m1.filt, trtcont1)
saveRDS(m1.res2, file.path(datpath, "Model Fit Results/Methods Comparison/Probe Rankings/bmiq.scb.sex.m3.filt.RDS"))


# DMPs
kable(m1.res2[[1]], row.names=T, col.names="Infant Sex (Female)",
      caption="Filtering Pre-Normalisation - Supervised ComBat M3 - DMPs for Infant Sex Effects")

# top 10 tables

kable(m1.res2[[2]][c(1:10), -7], row.names=F, col.names=topp.names, caption="Top 10 probes by P value", digits=2)
kable(m1.res2[[3]][c(1:10),], row.names=F, col.names=toplfc.names, caption="Top 10 probes by logFC", digits=2)

rm(m1.res1, m1.res2, m1.main, m1.filt)

```


## Unsupervised ComBat Processing

``` {r ucb_bmiq, results="asis", eval=F}

# Main Data - Probe Filtering Prior to Normalisation #

m1.main <- readRDS(file.path(datpath, "Model Fit Results/Methods Comparison/bmiq_main_fakeucb3.RDS"))
ann <- ann450k[match(rownames(m1.main), ann450k$Name),]

m1.res1 <- dmpfun(m1.main, trtcont1)
saveRDS(m1.res1, file.path(datpath, "Model Fit Results/Methods Comparison/Probe Rankings/bmiq.ucb.sex.m3.RDS"))

# DMPs
kable(m1.res1[[1]], row.names=T, col.names="Infant Sex (Female)",
      caption="Filtering Post-Normalisation - UnSupervised ComBat M3 - DMPs for Infant Sex Effects")

# top 10 tables
kable(m1.res1[[2]][c(1:10), -7], row.names=F, col.names=topp.names, caption="Top 10 probes by P value", digits=2)
kable(m1.res1[[3]][c(1:10),], row.names=F, col.names=toplfc.names, caption="Top 10 probes by logFC", digits=2)


# Probe Filtering After Normalisation

m1.filt <- readRDS(file.path(datpath, "Model Fit Results/Methods Comparison/bmiq_filt_fakeucb3.RDS"))
ann <- ann450k[match(rownames(m1.filt), ann450k$Name),]

m1.res2 <- dmpfun(m1.filt, trtcont1)
saveRDS(m1.res2, file.path(datpath, "Model Fit Results/Methods Comparison/Probe Rankings/bmiq.ucb.sex.m3.filt.RDS"))


# DMPs
kable(m1.res2[[1]], row.names=T, col.names="Infant Sex (Female)",
      caption="Filtering Pre-Normalisation - UnSupervised ComBat M3 - DMPs for Infant Sex Effects")

# top 10 tables

kable(m1.res2[[2]][c(1:10), -7], row.names=F, col.names=topp.names, caption="Top 10 probes by P value", digits=2)
kable(m1.res2[[3]][c(1:10),], row.names=F, col.names=toplfc.names, caption="Top 10 probes by logFC", digits=2)

rm(m1.res1, m1.res2, m1.main, m1.filt)

```


# SWAN Data

``` {r nocbm1_swan, results="asis", eval=F}

# Main Data - Probe Filtering Prior to Normalisation #

m1.main <- readRDS(file.path(datpath, "Model Fit Results/Methods Comparison/swan_main_fake3.RDS"))
ann <- ann450k[match(rownames(m1.main), ann450k$Name),]

m1.res1 <- dmpfun(m1.main, trtcont2)
saveRDS(m1.res1, file.path(datpath, "Model Fit Results/Methods Comparison/Probe Rankings/swan.nocb.sex.m3.RDS"))

# DMPs
kable(m1.res1[[1]], row.names=T, col.names="Infant Sex (Female)",
      caption="Filtering Post-Normalisation - No ComBat M3 - DMPs for Infant Sex Effects")

# top 10 tables
kable(m1.res1[[2]][c(1:10), -7], row.names=F, col.names=topp.names, caption="Top 10 probes by P value", digits=2)
kable(m1.res1[[3]][c(1:10),], row.names=F, col.names=toplfc.names, caption="Top 10 probes by logFC", digits=2)

# Probe Filtering After Normalisation

m1.filt <- readRDS(file.path(datpath, "Model Fit Results/Methods Comparison/swan_filt_fake3.RDS"))
ann <- ann450k[match(rownames(m1.filt), ann450k$Name),]

m1.res2 <- dmpfun(m1.filt, trtcont2)
saveRDS(m1.res2, file.path(datpath, "Model Fit Results/Methods Comparison/Probe Rankings/swan.nocb.sex.m3.filt.RDS"))

# DMPs
kable(m1.res2[[1]], row.names=T, col.names="Infant Sex (Female)",
      caption="Filtering Pre-Normalisation - No ComBat M3 - DMPs for Infant Sex Effects")

# top 10 tables

kable(m1.res2[[2]][c(1:10), -7], row.names=F, col.names=topp.names, caption="Top 10 probes by P value", digits=2)
kable(m1.res2[[3]][c(1:10),], row.names=F, col.names=toplfc.names, caption="Top 10 probes by logFC", digits=2)

rm(m1.res1, m1.res2, m1.main, m1.filt)

```

## Supervised ComBat Processed Data

``` {r scb_swan, results="asis", eval=F}

# Main Data - Probe Filtering Prior to Normalisation #

m1.main <- readRDS(file.path(datpath, "Model Fit Results/Methods Comparison/swan_main_fakescb3.RDS"))
ann <- ann450k[match(rownames(m1.main), ann450k$Name),]

m1.res1 <- dmpfun(m1.main, trtcont1)
saveRDS(m1.res1, file.path(datpath, "Model Fit Results/Methods Comparison/Probe Rankings/swan.scb.sex.m3.RDS"))

# DMPs
kable(m1.res1[[1]], row.names=T, col.names="Infant Sex (Female)",
      caption="Filtering Post-Normalisation - Supervised ComBat M3 - DMPs for Infant Sex Effects")

# top 10 tables
kable(m1.res1[[2]][c(1:10), -7], row.names=F, col.names=topp.names, caption="Top 10 probes by P value", digits=2)
kable(m1.res1[[3]][c(1:10),], row.names=F, col.names=toplfc.names, caption="Top 10 probes by logFC", digits=2)


# Probe Filtering After Normalisation

m1.filt <- readRDS(file.path(datpath, "Model Fit Results/Methods Comparison/swan_filt_fakescb3.RDS"))
ann <- ann450k[match(rownames(m1.filt), ann450k$Name),]

m1.res2 <- dmpfun(m1.filt, trtcont1)
saveRDS(m1.res2, file.path(datpath, "Model Fit Results/Methods Comparison/Probe Rankings/swan.scb.sex.m3.filt.RDS"))

# DMPs
kable(m1.res2[[1]], row.names=T, col.names="Infant Sex (Female)",
      caption="Filtering Pre-Normalisation - Supervised ComBat M3 - DMPs for Infant Sex Effects")

# top 10 tables
kable(m1.res2[[2]][c(1:10), -7], row.names=F, col.names=topp.names, caption="Top 10 probes by P value", digits=2)
kable(m1.res2[[3]][c(1:10),], row.names=F, col.names=toplfc.names, caption="Top 10 probes by logFC", digits=2)

rm(m1.res1, m1.res2, m1.main, m1.filt)

```


## Unsupervised ComBat Processing

``` {r ucb_swan, results="asis", eval=F}

# Main Data - Probe Filtering Prior to Normalisation #

m1.main <- readRDS(file.path(datpath, "Model Fit Results/Methods Comparison/swan_main_fakeucb3.RDS"))
ann <- ann450k[match(rownames(m1.main), ann450k$Name),]

m1.res1 <- dmpfun(m1.main, trtcont1)
saveRDS(m1.res1, file.path(datpath, "Model Fit Results/Methods Comparison/Probe Rankings/swan.ucb.sex.m3.RDS"))

# DMPs
kable(m1.res1[[1]], row.names=T, col.names="Infant Sex (Female)",
      caption="Filtering Post-Normalisation - UnSupervised ComBat M3 - DMPs for Infant Sex Effects")

# top 10 tables
kable(m1.res1[[2]][c(1:10), -7], row.names=F, col.names=topp.names, caption="Top 10 probes by P value", digits=2)
kable(m1.res1[[3]][c(1:10),], row.names=F, col.names=toplfc.names, caption="Top 10 probes by logFC", digits=2)

# Probe Filtering After Normalisation

m1.filt <- readRDS(file.path(datpath, "Model Fit Results/Methods Comparison/swan_filt_fakeucb3.RDS"))
ann <- ann450k[match(rownames(m1.filt), ann450k$Name),]

m1.res2 <- dmpfun(m1.filt, trtcont1)
saveRDS(m1.res2, file.path(datpath, "Model Fit Results/Methods Comparison/Probe Rankings/swan.ucb.sex.m3.filt.RDS"))

# DMPs
kable(m1.res2[[1]], row.names=T, col.names="Infant Sex (Female)",
      caption="Filtering Pre-Normalisation - UnSupervised ComBat M3 - DMPs for Infant Sex Effects")

# top 10 tables
kable(m1.res2[[2]][c(1:10), -7], row.names=F, col.names=topp.names, caption="Top 10 probes by P value", digits=2)
kable(m1.res2[[3]][c(1:10),], row.names=F, col.names=toplfc.names, caption="Top 10 probes by logFC", digits=2)

rm(m1.res1, m1.res2, m1.main, m1.filt)

```

# Compare Pre-Filtered and Post-Filtered Data

Also compares cell-adjusted models between the different batch-correction methods.

## SQN Data

``` {r sqnfilt, results="asis", eval=F}

sqn.nocb1 <- readRDS(file.path(datpath, "Model Fit Results/Methods Comparison/Probe Rankings/sqn.nocb.sex.m3.RDS"))
sqn.nocb2 <- readRDS(file.path(datpath, "Model Fit Results/Methods Comparison/Probe Rankings/sqn.nocb.sex.m3.filt.RDS"))

sqn.scb1 <- readRDS(file.path(datpath, "Model Fit Results/Methods Comparison/Probe Rankings/sqn.scb.sex.m3.RDS"))
sqn.scb2 <- readRDS(file.path(datpath, "Model Fit Results/Methods Comparison/Probe Rankings/sqn.scb.sex.m3.filt.RDS"))

sqn.ucb1 <- readRDS(file.path(datpath, "Model Fit Results/Methods Comparison/Probe Rankings/sqn.ucb.sex.m3.RDS"))
sqn.ucb2 <- readRDS(file.path(datpath, "Model Fit Results/Methods Comparison/Probe Rankings/sqn.ucb.sex.m3.filt.RDS"))

#--------------------------------------------------------------------------------------------------------------------------------#
#                                                                                                                                #
#  Compare top 10 tables between post-filtered and pre-filtered data models (and also between different batch handling methods)  #
#                                                                                                                                #
#--------------------------------------------------------------------------------------------------------------------------------#

#-----------------------#
#   Top 10 by P Value   #
#-----------------------#

ptbnms <- c("Name", "chr", "UCSC_RefGene_Name", "bhp.1", "rank.1", "bhp.2", "rank.2", "bhp.3", "rank.3",
              "bhp.4", "rank.4", "bhp.5", "rank.5", "bhp.6", "rank.6")
ptlabs <- c("Probe", "chr", "UCSC RefGene", "BH p noCB post", "Rank noCB post", "BH p noCB pre", "Rank noCB pre",
                               "BH p sCB post", "Rank sCB post", "BH p sCB pre", "Rank sCB pre", "BH p uCB post", "Rank uCB post",
                               "BH p uCB pre", "Rank uCB pre")
## Infant Sex ##

list1 <- list(sqn.nocb1[[2]], sqn.nocb2[[2]], sqn.scb1[[2]], sqn.scb2[[2]], sqn.ucb1[[2]], sqn.ucb2[[2]])

int_bmi1 <- as.vector(sapply(list1, function(x) cbind(x$Name[c(1:10)])))
int_bmi1 <- subset(int_bmi1, !duplicated(int_bmi1))  # 11

for (i in 1:length(list1))  {  list1[[i]]$rank <- c(1:nrow(list1[[i]])) }
tbl_int1 <- lapply(list1, function(x) subset(x, x$Name %in% int_bmi1))
for (i in 1:length(tbl_int1)) { 
   tbl_int1[[i]]$estci <- with(tbl_int1[[i]], paste0(sprintf("%.2f", logFC), " (", sprintf("%.2f", CI.L), ", ",
                                                     sprintf("%.2f", CI.R), ")"))
      }

for (i in 1:length(tbl_int1)) { 
   names(tbl_int1[[i]])[c(7:10)] <- c(paste0("pval.", i), paste0("bhp.", i), paste0("rank.", i), paste0("estci.",i))
}

int1 <- tbl_int1[[1]][,c("Name", "chr", "UCSC_RefGene_Name", "estci.1", "bhp.1", "rank.1")]
for (i in 2:6) {
   int1 <- merge(int1, tbl_int1[[i]][,c(2,10,8,9)], by="Name", all=T)
}

int1 <- int1[order(int1$rank.1),]
int1[,grepl("bhp", names(int1))] <- lapply(int1[,grepl("bhp", names(int1))], function(x) pvalfn(x))
kable(int1[,ptbnms], row.names=F, col.names=ptlabs,
      caption="Top 10 Probes by P Value for Infant Sex", digits=2)

#-----------------------------#
#  Top 10 by log Fold Change  #
#-----------------------------#

ltbnms <- c("Name", "chr", "UCSC_RefGene_Name", "estci.1", "bhp.1", "rank.1", "estci.2", "bhp.2", "rank.2", "estci.3", "bhp.3", "rank.3",
             "estci.4", "bhp.4", "rank.4", "estci.5", "bhp.5", "rank.5", "estci.6", "bhp.6", "rank.6")
ltlabs <- c("Probe", "chr", "UCSC RefGene", "logFC noCB post", "BH p noCB post", "Rank noCB post", "LogFC noCB pre", "BH p noCB pre",
            "Rank noCB pre", "logFC sCB post", "BH p sCB post", "Rank sCB post", "logFC sCB pre", "BH p sCB pre", "Rank sCB pre",
            "logFC uCB post", "BH p uCB post", "Rank uCB post", "logFC uCB pre", "BH p uCB pre", "Rank uCB pre")

## Infant Sex ##

list1 <- list(sqn.nocb1[[3]], sqn.nocb2[[3]], sqn.scb1[[3]], sqn.scb2[[3]], sqn.ucb1[[3]], sqn.ucb2[[3]])

int_bmi1 <- as.vector(sapply(list1, function(x) cbind(x$Name[c(1:10)])))
int_bmi1 <- subset(int_bmi1, !duplicated(int_bmi1))  # 14

for (i in 1:length(list1))  {  list1[[i]]$rank <- c(1:nrow(list1[[i]])) }
tbl_int1 <- lapply(list1, function(x) subset(x, x$Name %in% int_bmi1))
for (i in 1:length(tbl_int1)) { 
   tbl_int1[[i]]$estci <- with(tbl_int1[[i]], paste0(sprintf("%.2f", logFC), " (", sprintf("%.2f", CI.L), ", ",
                                                     sprintf("%.2f", CI.R), ")"))
}

for (i in 1:length(tbl_int1)) { 
   names(tbl_int1[[i]])[c(7:9)] <- c(paste0("bhp.", i), paste0("rank.", i), paste0("estci.",i))
}

int1 <- tbl_int1[[1]][,c("Name", "chr", "UCSC_RefGene_Name", "estci.1", "bhp.1", "rank.1")]
for (i in 2:6) {
   int1 <- merge(int1, tbl_int1[[i]][,c(1,9,7,8)], by="Name", all=T)
}

int1 <- int1[order(int1$rank.1),]
kable(int1[,ltbnms], row.names=F, col.names=ltlabs, caption="Top 10 Probes by logFC for Infant Sex", digits=2)

#----------------------------------------------------------#
#  Compare distributions of p values and log Fold Changes  #
#----------------------------------------------------------#

list1 <- list(sqn.nocb1[[2]], sqn.nocb2[[2]], sqn.scb1[[2]], sqn.scb2[[2]], sqn.ucb1[[2]], sqn.ucb2[[2]])

int1p <- list1[[1]][,c("Name", "logFC", "P.Value")]
for (i in c(2:6)) { 
   int1p <- merge(int1p, list1[[i]][,c("Name", "logFC", "P.Value")], by="Name")
}

names(int1p) <- c("Name", paste0(rep(c("logFC.", "pval."), 6), rep(c(1:6), each=2)))
                  
int1pl <- reshape(int1p, varying=list(paste0("pval.", c(1:6)), paste0("logFC.", c(1:6))),
                  v.names=c("pval", "logFC"), timevar="dat", idvar="Name", direction="long")

int1pl$batch.meth <- with(int1pl, ifelse(dat %in% c(1,2), 1, ifelse(dat %in% c(3,4), 2, 3)))
   int1pl$batch.meth <- factor(int1pl$batch.meth, levels=c(1,2,3), labels=c("NoCB", "sCB", "uCB"))
int1pl$filt.meth <- with(int1pl, ifelse(dat %in% c(1,3,5), 1, 2))
   int1pl$filt.meth <- factor(int1pl$filt.meth, levels=c(1,2), labels=c("Post", "Pre"))

kable(summaryBy(pval ~ filt.meth + batch.meth, data=int1pl, FUN=summary), row.names=F, digits=2,
      caption="Infant Sex: P Value Distribution")

ggplot(aes(x=pval, y=batch.meth, col=batch.meth), data=int1pl) + geom_boxplot() +
   scale_color_viridis(discrete=T, begin=0, end=1) + theme(legend.position="none") +
   labs(x="Unadjusted p value", y="", title="Infant Sex") +
   facet_wrap(~ filt.meth)

kable(summaryBy(logFC ~ filt.meth + batch.meth, data=int1pl, FUN=summary), row.names=F, digits=2,
      caption="Infant Sex: logFC Distribution")

ggplot(aes(x=logFC, y=batch.meth, col=batch.meth), data=int1pl) + geom_boxplot() +
   scale_color_viridis(discrete=T, begin=0, end=1) + theme(legend.position="none") +
   labs(x="Log2 Fold Change", y="", title="Infant Sex") +
   facet_wrap(~filt.meth)

rm(sqn.nocb1, sqn.nocb2, sqn.scb1, sqn.scb2, sqn.ucb1, sqn.ucb2, list1, int1pl, tbl_int1, int1)

``` 


## BMIQ Data

``` {r bmiqfilt, results="asis", eval=F}

bmiq.nocb1 <- readRDS(file.path(datpath, "Model Fit Results/Methods Comparison/Probe Rankings/bmiq.nocb.sex.m3.RDS"))
bmiq.nocb2 <- readRDS(file.path(datpath, "Model Fit Results/Methods Comparison/Probe Rankings/bmiq.nocb.sex.m3.filt.RDS"))

bmiq.scb1 <- readRDS(file.path(datpath, "Model Fit Results/Methods Comparison/Probe Rankings/bmiq.scb.sex.m3.RDS"))
bmiq.scb2 <- readRDS(file.path(datpath, "Model Fit Results/Methods Comparison/Probe Rankings/bmiq.scb.sex.m3.filt.RDS"))

bmiq.ucb1 <- readRDS(file.path(datpath, "Model Fit Results/Methods Comparison/Probe Rankings/bmiq.ucb.sex.m3.RDS"))
bmiq.ucb2 <- readRDS(file.path(datpath, "Model Fit Results/Methods Comparison/Probe Rankings/bmiq.ucb.sex.m3.filt.RDS"))

#--------------------------------------------------------------------------------------------------------------------------------#
#                                                                                                                                #
#  Compare top 10 tables between post-filtered and pre-filtered data models (and also between different batch handling methods)  #
#                                                                                                                                #
#--------------------------------------------------------------------------------------------------------------------------------#

#-----------------------#
#   Top 10 by P Value   #
#-----------------------#


## Infant Sex ##

list1 <- list(bmiq.nocb1[[2]], bmiq.nocb2[[2]], bmiq.scb1[[2]], bmiq.scb2[[2]], bmiq.ucb1[[2]], bmiq.ucb2[[2]])

int_bmi1 <- as.vector(sapply(list1, function(x) cbind(x$Name[c(1:10)])))
int_bmi1 <- subset(int_bmi1, !duplicated(int_bmi1))  # 11

for (i in 1:length(list1))  {  list1[[i]]$rank <- c(1:nrow(list1[[i]])) }
tbl_int1 <- lapply(list1, function(x) subset(x, x$Name %in% int_bmi1))
for (i in 1:length(tbl_int1)) { 
   tbl_int1[[i]]$estci <- with(tbl_int1[[i]], paste0(sprintf("%.2f", logFC), " (", sprintf("%.2f", CI.L), ", ",
                                                     sprintf("%.2f", CI.R), ")"))
      }

for (i in 1:length(tbl_int1)) { 
   names(tbl_int1[[i]])[c(7:10)] <- c(paste0("pval.", i), paste0("bhp.", i), paste0("rank.", i), paste0("estci.",i))
}

int1 <- tbl_int1[[1]][,c("Name", "chr", "UCSC_RefGene_Name", "estci.1", "bhp.1", "rank.1")]
for (i in 2:6) {
   int1 <- merge(int1, tbl_int1[[i]][,c(2,10,8,9)], by="Name", all=T)
}

int1 <- int1[order(int1$rank.1),]
int1[,grepl("bhp", names(int1))] <- lapply(int1[,grepl("bhp", names(int1))], function(x) pvalfn(x))
kable(int1[,ptbnms], row.names=F, col.names=ptlabs,
      caption="Top 10 Probes by P Value for Infant Sex", digits=2)

#-----------------------------#
#  Top 10 by log Fold Change  #
#-----------------------------#

## Infant Sex ##

list1 <- list(bmiq.nocb1[[3]], bmiq.nocb2[[3]], bmiq.scb1[[3]], bmiq.scb2[[3]], bmiq.ucb1[[3]], bmiq.ucb2[[3]])

int_bmi1 <- as.vector(sapply(list1, function(x) cbind(x$Name[c(1:10)])))
int_bmi1 <- subset(int_bmi1, !duplicated(int_bmi1))  # 14

for (i in 1:length(list1))  {  list1[[i]]$rank <- c(1:nrow(list1[[i]])) }
tbl_int1 <- lapply(list1, function(x) subset(x, x$Name %in% int_bmi1))
for (i in 1:length(tbl_int1)) { 
   tbl_int1[[i]]$estci <- with(tbl_int1[[i]], paste0(sprintf("%.2f", logFC), " (", sprintf("%.2f", CI.L), ", ",
                                                     sprintf("%.2f", CI.R), ")"))
}

for (i in 1:length(tbl_int1)) { 
   names(tbl_int1[[i]])[c(7:9)] <- c(paste0("bhp.", i), paste0("rank.", i), paste0("estci.",i))
}

int1 <- tbl_int1[[1]][,c("Name", "chr", "UCSC_RefGene_Name", "estci.1", "bhp.1", "rank.1")]
for (i in 2:6) {
   int1 <- merge(int1, tbl_int1[[i]][,c(1,9,7,8)], by="Name", all=T)
}

int1 <- int1[order(int1$rank.1),]
kable(int1[,ltbnms], row.names=F, col.names=ltlabs, caption="Top 10 Probes by logFC for Infant Sex", digits=2)

#----------------------------------------------------------#
#  Compare distributions of p values and log Fold Changes  #
#----------------------------------------------------------#

list1 <- list(bmiq.nocb1[[2]], bmiq.nocb2[[2]], bmiq.scb1[[2]], bmiq.scb2[[2]], bmiq.ucb1[[2]], bmiq.ucb2[[2]])

int1p <- list1[[1]][,c("Name", "logFC", "P.Value")]
for (i in c(2:6)) { 
   int1p <- merge(int1p, list1[[i]][,c("Name", "logFC", "P.Value")], by="Name")
}

names(int1p) <- c("Name", paste0(rep(c("logFC.", "pval."), 6), rep(c(1:6), each=2)))
                  
int1pl <- reshape(int1p, varying=list(paste0("pval.", c(1:6)), paste0("logFC.", c(1:6))),
                  v.names=c("pval", "logFC"), timevar="dat", idvar="Name", direction="long")

int1pl$batch.meth <- with(int1pl, ifelse(dat %in% c(1,2), 1, ifelse(dat %in% c(3,4), 2, 3)))
   int1pl$batch.meth <- factor(int1pl$batch.meth, levels=c(1,2,3), labels=c("NoCB", "sCB", "uCB"))
int1pl$filt.meth <- with(int1pl, ifelse(dat %in% c(1,3,5), 1, 2))
   int1pl$filt.meth <- factor(int1pl$filt.meth, levels=c(1,2), labels=c("Post", "Pre"))

kable(summaryBy(pval ~ filt.meth + batch.meth, data=int1pl, FUN=summary), row.names=F, digits=2,
      caption="Infant Sex: P Value Distribution")

ggplot(aes(x=pval, y=batch.meth, col=batch.meth), data=int1pl) + geom_boxplot() +
   scale_color_viridis(discrete=T, begin=0, end=1) + theme(legend.position="none") +
   labs(x="Unadjusted p value", y="", title="Infant Sex") +
   facet_wrap(~ filt.meth)

kable(summaryBy(logFC ~ filt.meth + batch.meth, data=int1pl, FUN=summary), row.names=F, digits=2,
      caption="Infant Sex: logFC Distribution")

ggplot(aes(x=logFC, y=batch.meth, col=batch.meth), data=int1pl) + geom_boxplot() +
   scale_color_viridis(discrete=T, begin=0, end=1) + theme(legend.position="none") +
   labs(x="Log2 Fold Change", y="", title="Infant Sex") +
   facet_wrap(~filt.meth)

rm(bmiq.nocb1, bmiq.nocb2, bmiq.scb1, bmiq.scb2, bmiq.ucb1, bmiq.ucb2, list1, int1pl, tbl_int1, int1)
```


## SWAN Data

``` {r swanfilt, results="asis", eval=F}

swan.nocb1 <- readRDS(file.path(datpath, "Model Fit Results/Methods Comparison/Probe Rankings/swan.nocb.sex.m3.RDS"))
swan.nocb2 <- readRDS(file.path(datpath, "Model Fit Results/Methods Comparison/Probe Rankings/swan.nocb.sex.m3.filt.RDS"))

swan.scb1 <- readRDS(file.path(datpath, "Model Fit Results/Methods Comparison/Probe Rankings/swan.scb.sex.m3.RDS"))
swan.scb2 <- readRDS(file.path(datpath, "Model Fit Results/Methods Comparison/Probe Rankings/swan.scb.sex.m3.filt.RDS"))

swan.ucb1 <- readRDS(file.path(datpath, "Model Fit Results/Methods Comparison/Probe Rankings/swan.ucb.sex.m3.RDS"))
swan.ucb2 <- readRDS(file.path(datpath, "Model Fit Results/Methods Comparison/Probe Rankings/swan.ucb.sex.m3.filt.RDS"))

#--------------------------------------------------------------------------------------------------------------------------------#
#                                                                                                                                #
#  Compare top 10 tables between post-filtered and pre-filtered data models (and also between different batch handling methods)  #
#                                                                                                                                #
#--------------------------------------------------------------------------------------------------------------------------------#


#-----------------------#
#   Top 10 by P Value   #
#-----------------------#

## Infant Sex ##

list1 <- list(swan.nocb1[[2]], swan.nocb2[[2]], swan.scb1[[2]], swan.scb2[[2]], swan.ucb1[[2]], swan.ucb2[[2]])

int_bmi1 <- as.vector(sapply(list1, function(x) cbind(x$Name[c(1:10)])))
int_bmi1 <- subset(int_bmi1, !duplicated(int_bmi1))  # 11

for (i in 1:length(list1))  {  list1[[i]]$rank <- c(1:nrow(list1[[i]])) }
tbl_int1 <- lapply(list1, function(x) subset(x, x$Name %in% int_bmi1))
for (i in 1:length(tbl_int1)) { 
   tbl_int1[[i]]$estci <- with(tbl_int1[[i]], paste0(sprintf("%.2f", logFC), " (", sprintf("%.2f", CI.L), ", ",
                                                     sprintf("%.2f", CI.R), ")"))
      }

for (i in 1:length(tbl_int1)) { 
   names(tbl_int1[[i]])[c(7:10)] <- c(paste0("pval.", i), paste0("bhp.", i), paste0("rank.", i), paste0("estci.",i))
}

int1 <- tbl_int1[[1]][,c("Name", "chr", "UCSC_RefGene_Name", "estci.1", "bhp.1", "rank.1")]
for (i in 2:6) {
   int1 <- merge(int1, tbl_int1[[i]][,c(2,10,8,9)], by="Name", all=T)
}

int1 <- int1[order(int1$rank.1),]
int1[,grepl("bhp", names(int1))] <- lapply(int1[,grepl("bhp", names(int1))], function(x) pvalfn(x))
kable(int1[,ptbnms], row.names=F, col.names=ptlabs,
      caption="Top 10 Probes by P Value for Infant Sex", digits=2)

#-----------------------------#
#  Top 10 by log Fold Change  #
#-----------------------------#

## Infant Sex ##

list1 <- list(swan.nocb1[[3]], swan.nocb2[[3]], swan.scb1[[3]], swan.scb2[[3]], swan.ucb1[[3]], swan.ucb2[[3]])

int_bmi1 <- as.vector(sapply(list1, function(x) cbind(x$Name[c(1:10)])))
int_bmi1 <- subset(int_bmi1, !duplicated(int_bmi1))  # 14

for (i in 1:length(list1))  {  list1[[i]]$rank <- c(1:nrow(list1[[i]])) }
tbl_int1 <- lapply(list1, function(x) subset(x, x$Name %in% int_bmi1))
for (i in 1:length(tbl_int1)) { 
   tbl_int1[[i]]$estci <- with(tbl_int1[[i]], paste0(sprintf("%.2f", logFC), " (", sprintf("%.2f", CI.L), ", ",
                                                     sprintf("%.2f", CI.R), ")"))
}

for (i in 1:length(tbl_int1)) { 
   names(tbl_int1[[i]])[c(7:9)] <- c(paste0("bhp.", i), paste0("rank.", i), paste0("estci.",i))
}

int1 <- tbl_int1[[1]][,c("Name", "chr", "UCSC_RefGene_Name", "estci.1", "bhp.1", "rank.1")]
for (i in 2:6) {
   int1 <- merge(int1, tbl_int1[[i]][,c(1,9,7,8)], by="Name", all=T)
}

int1 <- int1[order(int1$rank.1),]
kable(int1[,ltbnms], row.names=F, col.names=ltlabs, caption="Top 10 Probes by logFC for Infant Sex", digits=2)

#----------------------------------------------------------#
#  Compare distributions of p values and log Fold Changes  #
#----------------------------------------------------------#

list1 <- list(swan.nocb1[[2]], swan.nocb2[[2]], swan.scb1[[2]], swan.scb2[[2]], swan.ucb1[[2]], swan.ucb2[[2]])

int1p <- list1[[1]][,c("Name", "logFC", "P.Value")]
for (i in c(2:6)) { 
   int1p <- merge(int1p, list1[[i]][,c("Name", "logFC", "P.Value")], by="Name")
}

names(int1p) <- c("Name", paste0(rep(c("logFC.", "pval."), 6), rep(c(1:6), each=2)))
                  
int1pl <- reshape(int1p, varying=list(paste0("pval.", c(1:6)), paste0("logFC.", c(1:6))),
                  v.names=c("pval", "logFC"), timevar="dat", idvar="Name", direction="long")

int1pl$batch.meth <- with(int1pl, ifelse(dat %in% c(1,2), 1, ifelse(dat %in% c(3,4), 2, 3)))
   int1pl$batch.meth <- factor(int1pl$batch.meth, levels=c(1,2,3), labels=c("NoCB", "sCB", "uCB"))
int1pl$filt.meth <- with(int1pl, ifelse(dat %in% c(1,3,5), 1, 2))
   int1pl$filt.meth <- factor(int1pl$filt.meth, levels=c(1,2), labels=c("Post", "Pre"))

kable(summaryBy(pval ~ filt.meth + batch.meth, data=int1pl, FUN=summary), row.names=F, digits=2,
      caption="Infant Sex: P Value Distribution")

ggplot(aes(x=pval, y=batch.meth, col=batch.meth), data=int1pl) + geom_boxplot() +
   scale_color_viridis(discrete=T, begin=0, end=1) + theme(legend.position="none") +
   labs(x="Unadjusted p value", y="", title="Infant Sex") +
   facet_wrap(~ filt.meth)

kable(summaryBy(logFC ~ filt.meth + batch.meth, data=int1pl, FUN=summary), row.names=F, digits=2,
      caption="Infant Sex: logFC Distribution")

ggplot(aes(x=logFC, y=batch.meth, col=batch.meth), data=int1pl) + geom_boxplot() +
   scale_color_viridis(discrete=T, begin=0, end=1) + theme(legend.position="none") +
   labs(x="Log2 Fold Change", y="", title="Infant Sex") +
   facet_wrap(~filt.meth)

rm(swan.nocb1, swan.nocb2, swan.scb1, swan.scb2, swan.ucb1, swan.ucb2, list1, int1pl, tbl_int1, int1)

```

# Compare Presence vs Absence of Batch Adjustment

## SQN Data

Only data with probes filtered post-normalisation to avoid having too much output.

### No ComBat Processing
(Adjustment for Batch, and Adjustment for Batch and Cell)

``` {r sqnnocbcell, results="asis", eval=F}

ptbnms <- c("Name", "chr", "UCSC_RefGene_Name", "bhp.1", "rank.1", "bhp.2", "rank.2")
ltbnms <- c("Name", "chr", "UCSC_RefGene_Name", "estci.1", "bhp.1", "rank.1", "estci.2", "bhp.2", "rank.2")
ltlabs <- c("Name", "chr", "UCSC RefGene Name", "logFC NoCell", "BH p NoCell", "Rank NoCell", "logFC Cell", "BH p Cell", "Rank Cell")

## No ComBat Processing - Adjustment for Batch and Cell vs Adjustment for Batch Only
nocb.nocell <- readRDS(file.path(datpath, "Model Fit Results/Methods Comparison/Probe Rankings/sqn.nocb.sex.m2.RDS"))
nocb.cell <- readRDS(file.path(datpath, "Model Fit Results/Methods Comparison/Probe Rankings/sqn.nocb.sex.m3.RDS"))

## Infant Sex ##

elist <- list(nocb.nocell[[2]], nocb.cell[[2]])

top10s <- as.vector(sapply(elist, function(x) cbind(x$Name[c(1:10)])))
top10s <- subset(top10s, !duplicated(top10s))  # 11

for (i in 1:length(elist))  {  elist[[i]]$rank <- c(1:nrow(elist[[i]])) }
top10tbl <- lapply(elist, function(x) subset(x, x$Name %in% top10s))

for (i in 1:length(top10tbl)) { 
   top10tbl[[i]]$estci <- with(top10tbl[[i]], paste0(sprintf("%.2f", logFC), " (", sprintf("%.2f", CI.L), ", ",
                                                     sprintf("%.2f", CI.R), ")"))
}

for (i in 1:length(top10tbl)) { 
   names(top10tbl[[i]])[c(7:10)] <- c(paste0("pval.", i), paste0("bhp.", i), paste0("rank.", i), paste0("estci.",i))
}

ptbl <- merge(top10tbl[[1]][,c("Name", "chr", "UCSC_RefGene_Name", "estci.1", "bhp.1", "rank.1")],
              top10tbl[[2]][,c(2,10,8,9)], by="Name", all=T)

ptbl <- ptbl[order(ptbl$rank.1),]
ptbl[,grepl("bhp", names(ptbl))] <- lapply(ptbl[,grepl("bhp", names(ptbl))], function(x) pvalfn(x))
kable(ptbl[,ltbnms], row.names=F, col.names=ltlabs,
      caption="Top 10 Probes by P Value for Infant Sex", digits=2)

## Top 10 by Log Fold Change

## Infant Sex ##

elist <- list(nocb.nocell[[3]], nocb.cell[[3]])

top10s <- as.vector(sapply(elist, function(x) cbind(x$Name[c(1:10)])))
top10s <- subset(top10s, !duplicated(top10s))  # 14

for (i in 1:length(elist))  {  elist[[i]]$rank <- c(1:nrow(elist[[i]])) }
top10tbl <- lapply(elist, function(x) subset(x, x$Name %in% top10s))

for (i in 1:length(top10tbl)) { 
   top10tbl[[i]]$estci <- with(top10tbl[[i]], paste0(sprintf("%.2f", logFC), " (", sprintf("%.2f", CI.L), ", ",
                                                     sprintf("%.2f", CI.R), ")"))
}

for (i in 1:length(top10tbl)) { 
   names(top10tbl[[i]])[c(7,8,9)] <- c(paste0("bhp.", i), paste0("rank.", i), paste0("estci.",i))
}

ltbl <- merge(top10tbl[[1]][,c("Name", "chr", "UCSC_RefGene_Name", "estci.1", "bhp.1", "rank.1")],
              top10tbl[[2]][,c(1,9,7,8)], by="Name", all=T)

ltbl <- ltbl[order(ltbl$rank.1),]
kable(ltbl[,ltbnms], row.names=F, col.names=ltlabs,
      caption="Top 10 Probes by logFC for Infant Sex", digits=2)


#-----------------------------------------------#
#  Compare Distribution of p values and logFCs  #
#-----------------------------------------------#

## Infant Sex ##

elist <- list(nocb.nocell[[2]], nocb.cell[[2]])

allprbs <- merge(elist[[1]][,c("Name", "logFC", "P.Value")], elist[[2]][,c("Name", "logFC", "P.Value")], by="Name")
names(allprbs) <- c("Name", paste0(rep(c("logFC.", "pval."), 2), rep(c(1:2), each=2)))
                  
allprbsl <- reshape(allprbs, varying=list(paste0("pval.", c(1:2)), paste0("logFC.", c(1:2))),
                  v.names=c("pval", "logFC"), timevar="dat", idvar="Name", direction="long")
allprbsl$dat <- factor(allprbsl$dat, levels=c(1,2), labels=c("No Cell", "Cell"))

kable(summaryBy(pval ~ dat, data=allprbsl, FUN=summary), row.names=F, digits=2,
      caption="Infant Sex: P Value Distribution")

ggplot(aes(x=pval, y=dat, col=dat), data=allprbsl) + geom_boxplot() +
   scale_color_viridis(discrete=T, begin=0, end=1) + theme(legend.position="none") +
   labs(x="Unadjusted p value", y="", title="Infant Sex")

kable(summaryBy(logFC ~ dat, data=allprbsl, FUN=summary), row.names=F, digits=2,
      caption="Infant Sex: logFC Distribution")

ggplot(aes(x=logFC, y=dat, col=dat), data=allprbsl) + geom_boxplot() +
   scale_color_viridis(discrete=T, begin=0, end=1) + theme(legend.position="none") +
   labs(x="Log2 Fold Change", y="", title="Infant Sex")

```


## Supervised ComBat Processing
(No additional adjustment vs additonal adjustment for cell)

``` {r sqnscbcell, results="asis", eval=F}

## Supervised ComBat Processing: with vs without additional adjustment for batch

scb.nocell <- readRDS(file.path(datpath, "Model Fit Results/Methods Comparison/Probe Rankings/sqn.scb.sex.m1.RDS"))
scb.cell <- readRDS(file.path(datpath, "Model Fit Results/Methods Comparison/Probe Rankings/sqn.scb.sex.m3.RDS"))


## Infant Sex ##

elist <- list(scb.nocell[[2]], scb.cell[[2]])

top10s <- as.vector(sapply(elist, function(x) cbind(x$Name[c(1:10)])))
top10s <- subset(top10s, !duplicated(top10s))  # 11

for (i in 1:length(elist))  {  elist[[i]]$rank <- c(1:nrow(elist[[i]])) }
top10tbl <- lapply(elist, function(x) subset(x, x$Name %in% top10s))

for (i in 1:length(top10tbl)) { 
   top10tbl[[i]]$estci <- with(top10tbl[[i]], paste0(sprintf("%.2f", logFC), " (", sprintf("%.2f", CI.L), ", ",
                                                     sprintf("%.2f", CI.R), ")"))
}

for (i in 1:length(top10tbl)) { 
   names(top10tbl[[i]])[c(7:10)] <- c(paste0("pval.", i), paste0("bhp.", i), paste0("rank.", i), paste0("estci.",i))
}

ptbl <- merge(top10tbl[[1]][,c("Name", "chr", "UCSC_RefGene_Name", "estci.1", "bhp.1", "rank.1")],
              top10tbl[[2]][,c(2,10,8,9)], by="Name", all=T)

ptbl <- ptbl[order(ptbl$rank.1),]
ptbl[,grepl("bhp", names(ptbl))] <- lapply(ptbl[,grepl("bhp", names(ptbl))], function(x) pvalfn(x))
kable(ptbl[,ltbnms], row.names=F, col.names=ltlabs,
      caption="Top 10 Probes by P Value for Infant Sex", digits=2)

## Top 10 by Log Fold Change

## Infant Sex ##

elist <- list(scb.nocell[[3]], scb.cell[[3]])

top10s <- as.vector(sapply(elist, function(x) cbind(x$Name[c(1:10)])))
top10s <- subset(top10s, !duplicated(top10s))  # 14

for (i in 1:length(elist))  {  elist[[i]]$rank <- c(1:nrow(elist[[i]])) }
top10tbl <- lapply(elist, function(x) subset(x, x$Name %in% top10s))

for (i in 1:length(top10tbl)) { 
   top10tbl[[i]]$estci <- with(top10tbl[[i]], paste0(sprintf("%.2f", logFC), " (", sprintf("%.2f", CI.L), ", ",
                                                     sprintf("%.2f", CI.R), ")"))
}

for (i in 1:length(top10tbl)) { 
   names(top10tbl[[i]])[c(7,8,9)] <- c(paste0("bhp.", i), paste0("rank.", i), paste0("estci.",i))
}

ltbl <- merge(top10tbl[[1]][,c("Name", "chr", "UCSC_RefGene_Name", "estci.1", "bhp.1", "rank.1")],
              top10tbl[[2]][,c(1,9,7,8)], by="Name", all=T)

ltbl <- ltbl[order(ltbl$rank.1),]
kable(ltbl[,ltbnms], row.names=F, col.names=ltlabs,
      caption="Top 10 Probes by logFC for Infant Sex", digits=2)


#-----------------------------------------------#
#  Compare Distribution of p values and logFCs  #
#-----------------------------------------------#

## Infant Sex ##

elist <- list(scb.nocell[[2]], scb.cell[[2]])

allprbs <- merge(elist[[1]][,c("Name", "logFC", "P.Value")], elist[[2]][,c("Name", "logFC", "P.Value")], by="Name")
names(allprbs) <- c("Name", paste0(rep(c("logFC.", "pval."), 2), rep(c(1:2), each=2)))
                  
allprbsl <- reshape(allprbs, varying=list(paste0("pval.", c(1:2)), paste0("logFC.", c(1:2))),
                  v.names=c("pval", "logFC"), timevar="dat", idvar="Name", direction="long")
allprbsl$dat <- factor(allprbsl$dat, levels=c(1,2), labels=c("No Cell", "Cell"))

kable(summaryBy(pval ~ dat, data=allprbsl, FUN=summary), row.names=F, digits=2,
      caption="Infant Sex: P Value Distribution")

ggplot(aes(x=pval, y=dat, col=dat), data=allprbsl) + geom_boxplot() +
   scale_color_viridis(discrete=T, begin=0, end=1) + theme(legend.position="none") +
   labs(x="Unadjusted p value", y="", title="Infant Sex")

kable(summaryBy(logFC ~ dat, data=allprbsl, FUN=summary), row.names=F, digits=2,
      caption="Infant Sex: logFC Distribution")

ggplot(aes(x=logFC, y=dat, col=dat), data=allprbsl) + geom_boxplot() +
   scale_color_viridis(discrete=T, begin=0, end=1) + theme(legend.position="none") +
   labs(x="Log2 Fold Change", y="", title="Infant Sex")

```

### Unsupervised ComBat Processing

``` {r sqnucbcell, results="asis", eval=F}

## Unsupervised ComBat Processing: with vs without additonal adjustment for batch

ucb.nocell <- readRDS(file.path(datpath, "Model Fit Results/Methods Comparison/Probe Rankings/sqn.ucb.sex.m1.RDS"))
ucb.cell <- readRDS(file.path(datpath, "Model Fit Results/Methods Comparison/Probe Rankings/sqn.ucb.sex.m3.RDS"))

## Infant Sex ##

elist <- list(ucb.nocell[[2]], ucb.cell[[2]])

top10s <- as.vector(sapply(elist, function(x) cbind(x$Name[c(1:10)])))
top10s <- subset(top10s, !duplicated(top10s))  # 11

for (i in 1:length(elist))  {  elist[[i]]$rank <- c(1:nrow(elist[[i]])) }
top10tbl <- lapply(elist, function(x) subset(x, x$Name %in% top10s))

for (i in 1:length(top10tbl)) { 
   top10tbl[[i]]$estci <- with(top10tbl[[i]], paste0(sprintf("%.2f", logFC), " (", sprintf("%.2f", CI.L), ", ",
                                                     sprintf("%.2f", CI.R), ")"))
}

for (i in 1:length(top10tbl)) { 
   names(top10tbl[[i]])[c(7:10)] <- c(paste0("pval.", i), paste0("bhp.", i), paste0("rank.", i), paste0("estci.",i))
}

ptbl <- merge(top10tbl[[1]][,c("Name", "chr", "UCSC_RefGene_Name", "estci.1", "bhp.1", "rank.1")],
              top10tbl[[2]][,c(2,10,8,9)], by="Name", all=T)

ptbl <- ptbl[order(ptbl$rank.1),]
ptbl[,grepl("bhp", names(ptbl))] <- lapply(ptbl[,grepl("bhp", names(ptbl))], function(x) pvalfn(x))
kable(ptbl[,ltbnms], row.names=F, col.names=ltlabs,
      caption="Top 10 Probes by P Value for Infant Sex", digits=2)

## Top 10 by Log Fold Change

## Infant Sex ##

elist <- list(ucb.nocell[[3]], ucb.cell[[3]])

top10s <- as.vector(sapply(elist, function(x) cbind(x$Name[c(1:10)])))
top10s <- subset(top10s, !duplicated(top10s))  # 14

for (i in 1:length(elist))  {  elist[[i]]$rank <- c(1:nrow(elist[[i]])) }
top10tbl <- lapply(elist, function(x) subset(x, x$Name %in% top10s))

for (i in 1:length(top10tbl)) { 
   top10tbl[[i]]$estci <- with(top10tbl[[i]], paste0(sprintf("%.2f", logFC), " (", sprintf("%.2f", CI.L), ", ",
                                                     sprintf("%.2f", CI.R), ")"))
}

for (i in 1:length(top10tbl)) { 
   names(top10tbl[[i]])[c(7,8,9)] <- c(paste0("bhp.", i), paste0("rank.", i), paste0("estci.",i))
}

ltbl <- merge(top10tbl[[1]][,c("Name", "chr", "UCSC_RefGene_Name", "estci.1", "bhp.1", "rank.1")],
              top10tbl[[2]][,c(1,9,7,8)], by="Name", all=T)

ltbl <- ltbl[order(ltbl$rank.1),]
kable(ltbl[,ltbnms], row.names=F, col.names=ltlabs,
      caption="Top 10 Probes by logFC for Infant Sex", digits=2)


#-----------------------------------------------#
#  Compare Distribution of p values and logFCs  #
#-----------------------------------------------#

## Infant Sex ##

elist <- list(ucb.nocell[[2]], ucb.cell[[2]])

allprbs <- merge(elist[[1]][,c("Name", "logFC", "P.Value")], elist[[2]][,c("Name", "logFC", "P.Value")], by="Name")
names(allprbs) <- c("Name", paste0(rep(c("logFC.", "pval."), 2), rep(c(1:2), each=2)))
                  
allprbsl <- reshape(allprbs, varying=list(paste0("pval.", c(1:2)), paste0("logFC.", c(1:2))),
                  v.names=c("pval", "logFC"), timevar="dat", idvar="Name", direction="long")
allprbsl$dat <- factor(allprbsl$dat, levels=c(1,2), labels=c("No Cell", "Cell"))

kable(summaryBy(pval ~ dat, data=allprbsl, FUN=summary), row.names=F, digits=2,
      caption="Infant Sex: P Value Distribution")

ggplot(aes(x=pval, y=dat, col=dat), data=allprbsl) + geom_boxplot() +
   scale_color_viridis(discrete=T, begin=0, end=1) + theme(legend.position="none") +
   labs(x="Unadjusted p value", y="", title="Infant Sex")

kable(summaryBy(logFC ~ dat, data=allprbsl, FUN=summary), row.names=F, digits=2,
      caption="Infant Sex: logFC Distribution")

ggplot(aes(x=logFC, y=dat, col=dat), data=allprbsl) + geom_boxplot() +
   scale_color_viridis(discrete=T, begin=0, end=1) + theme(legend.position="none") +
   labs(x="Log2 Fold Change", y="", title="Infant Sex")

```

## BMIQ Data


### No ComBat Processing

(Adjustment for Batch, and Adjustment for Batch and Cell)

``` {r bmiqnocbcell, results="asis", eval=F}

## No ComBat Processing - Adjustment for Batch and Cell vs Adjustment for Batch Only
nocb.nocell <- readRDS(file.path(datpath, "Model Fit Results/Methods Comparison/Probe Rankings/bmiq.nocb.sex.m2.RDS"))
nocb.cell <- readRDS(file.path(datpath, "Model Fit Results/Methods Comparison/Probe Rankings/bmiq.nocb.sex.m3.RDS"))

## Infant Sex ##

elist <- list(nocb.nocell[[2]], nocb.cell[[2]])

top10s <- as.vector(sapply(elist, function(x) cbind(x$Name[c(1:10)])))
top10s <- subset(top10s, !duplicated(top10s))  # 11

for (i in 1:length(elist))  {  elist[[i]]$rank <- c(1:nrow(elist[[i]])) }
top10tbl <- lapply(elist, function(x) subset(x, x$Name %in% top10s))

for (i in 1:length(top10tbl)) { 
   top10tbl[[i]]$estci <- with(top10tbl[[i]], paste0(sprintf("%.2f", logFC), " (", sprintf("%.2f", CI.L), ", ",
                                                     sprintf("%.2f", CI.R), ")"))
}

for (i in 1:length(top10tbl)) { 
   names(top10tbl[[i]])[c(7:10)] <- c(paste0("pval.", i), paste0("bhp.", i), paste0("rank.", i), paste0("estci.",i))
}

ptbl <- merge(top10tbl[[1]][,c("Name", "chr", "UCSC_RefGene_Name", "estci.1", "bhp.1", "rank.1")],
              top10tbl[[2]][,c(2,10,8,9)], by="Name", all=T)

ptbl <- ptbl[order(ptbl$rank.1),]
ptbl[,grepl("bhp", names(ptbl))] <- lapply(ptbl[,grepl("bhp", names(ptbl))], function(x) pvalfn(x))
kable(ptbl[,ltbnms], row.names=F, col.names=ltlabs,
      caption="Top 10 Probes by P Value for Infant Sex", digits=2)

## Top 10 by Log Fold Change

## Infant Sex ##

elist <- list(nocb.nocell[[3]], nocb.cell[[3]])

top10s <- as.vector(sapply(elist, function(x) cbind(x$Name[c(1:10)])))
top10s <- subset(top10s, !duplicated(top10s))  # 14

for (i in 1:length(elist))  {  elist[[i]]$rank <- c(1:nrow(elist[[i]])) }
top10tbl <- lapply(elist, function(x) subset(x, x$Name %in% top10s))

for (i in 1:length(top10tbl)) { 
   top10tbl[[i]]$estci <- with(top10tbl[[i]], paste0(sprintf("%.2f", logFC), " (", sprintf("%.2f", CI.L), ", ",
                                                     sprintf("%.2f", CI.R), ")"))
}

for (i in 1:length(top10tbl)) { 
   names(top10tbl[[i]])[c(7,8,9)] <- c(paste0("bhp.", i), paste0("rank.", i), paste0("estci.",i))
}

ltbl <- merge(top10tbl[[1]][,c("Name", "chr", "UCSC_RefGene_Name", "estci.1", "bhp.1", "rank.1")],
              top10tbl[[2]][,c(1,9,7,8)], by="Name", all=T)

ltbl <- ltbl[order(ltbl$rank.1),]
kable(ltbl[,ltbnms], row.names=F, col.names=ltlabs,
      caption="Top 10 Probes by logFC for Infant Sex", digits=2)


#-----------------------------------------------#
#  Compare Distribution of p values and logFCs  #
#-----------------------------------------------#

## Infant Sex ##

elist <- list(nocb.nocell[[2]], nocb.cell[[2]])

allprbs <- merge(elist[[1]][,c("Name", "logFC", "P.Value")], elist[[2]][,c("Name", "logFC", "P.Value")], by="Name")
names(allprbs) <- c("Name", paste0(rep(c("logFC.", "pval."), 2), rep(c(1:2), each=2)))
                  
allprbsl <- reshape(allprbs, varying=list(paste0("pval.", c(1:2)), paste0("logFC.", c(1:2))),
                  v.names=c("pval", "logFC"), timevar="dat", idvar="Name", direction="long")
allprbsl$dat <- factor(allprbsl$dat, levels=c(1,2), labels=c("No Cell", "Cell"))

kable(summaryBy(pval ~ dat, data=allprbsl, FUN=summary), row.names=F, digits=2,
      caption="Infant Sex: P Value Distribution")

ggplot(aes(x=pval, y=dat, col=dat), data=allprbsl) + geom_boxplot() +
   scale_color_viridis(discrete=T, begin=0, end=1) + theme(legend.position="none") +
   labs(x="Unadjusted p value", y="", title="Infant Sex")

kable(summaryBy(logFC ~ dat, data=allprbsl, FUN=summary), row.names=F, digits=2,
      caption="Infant Sex: logFC Distribution")

ggplot(aes(x=logFC, y=dat, col=dat), data=allprbsl) + geom_boxplot() +
   scale_color_viridis(discrete=T, begin=0, end=1) + theme(legend.position="none") +
   labs(x="Log2 Fold Change", y="", title="Infant Sex")

```


## Supervised ComBat Processing
(No additional adjustment vs additonal adjustment for cell)

``` {r bmiqscbcell, results="asis", eval=F}

## Supervised ComBat Processing: with vs without additional adjustment for batch

scb.nocell <- readRDS(file.path(datpath, "Model Fit Results/Methods Comparison/Probe Rankings/bmiq.scb.sex.m1.RDS"))
scb.cell <- readRDS(file.path(datpath, "Model Fit Results/Methods Comparison/Probe Rankings/bmiq.scb.sex.m3.RDS"))

## Infant Sex ##

elist <- list(scb.nocell[[2]], scb.cell[[2]])

top10s <- as.vector(sapply(elist, function(x) cbind(x$Name[c(1:10)])))
top10s <- subset(top10s, !duplicated(top10s))  # 11

for (i in 1:length(elist))  {  elist[[i]]$rank <- c(1:nrow(elist[[i]])) }
top10tbl <- lapply(elist, function(x) subset(x, x$Name %in% top10s))

for (i in 1:length(top10tbl)) { 
   top10tbl[[i]]$estci <- with(top10tbl[[i]], paste0(sprintf("%.2f", logFC), " (", sprintf("%.2f", CI.L), ", ",
                                                     sprintf("%.2f", CI.R), ")"))
}

for (i in 1:length(top10tbl)) { 
   names(top10tbl[[i]])[c(7:10)] <- c(paste0("pval.", i), paste0("bhp.", i), paste0("rank.", i), paste0("estci.",i))
}

ptbl <- merge(top10tbl[[1]][,c("Name", "chr", "UCSC_RefGene_Name", "estci.1", "bhp.1", "rank.1")],
              top10tbl[[2]][,c(2,10,8,9)], by="Name", all=T)

ptbl <- ptbl[order(ptbl$rank.1),]
ptbl[,grepl("bhp", names(ptbl))] <- lapply(ptbl[,grepl("bhp", names(ptbl))], function(x) pvalfn(x))
kable(ptbl[,ltbnms], row.names=F, col.names=ltlabs,
      caption="Top 10 Probes by P Value for Infant Sex", digits=2)

## Top 10 by Log Fold Change

## Infant Sex ##

elist <- list(scb.nocell[[3]], scb.cell[[3]])

top10s <- as.vector(sapply(elist, function(x) cbind(x$Name[c(1:10)])))
top10s <- subset(top10s, !duplicated(top10s))  # 14

for (i in 1:length(elist))  {  elist[[i]]$rank <- c(1:nrow(elist[[i]])) }
top10tbl <- lapply(elist, function(x) subset(x, x$Name %in% top10s))

for (i in 1:length(top10tbl)) { 
   top10tbl[[i]]$estci <- with(top10tbl[[i]], paste0(sprintf("%.2f", logFC), " (", sprintf("%.2f", CI.L), ", ",
                                                     sprintf("%.2f", CI.R), ")"))
}

for (i in 1:length(top10tbl)) { 
   names(top10tbl[[i]])[c(7,8,9)] <- c(paste0("bhp.", i), paste0("rank.", i), paste0("estci.",i))
}

ltbl <- merge(top10tbl[[1]][,c("Name", "chr", "UCSC_RefGene_Name", "estci.1", "bhp.1", "rank.1")],
              top10tbl[[2]][,c(1,9,7,8)], by="Name", all=T)

ltbl <- ltbl[order(ltbl$rank.1),]
kable(ltbl[,ltbnms], row.names=F, col.names=ltlabs,
      caption="Top 10 Probes by logFC for Infant Sex", digits=2)


#-----------------------------------------------#
#  Compare Distribution of p values and logFCs  #
#-----------------------------------------------#

## Infant Sex ##

elist <- list(scb.nocell[[2]], scb.cell[[2]])

allprbs <- merge(elist[[1]][,c("Name", "logFC", "P.Value")], elist[[2]][,c("Name", "logFC", "P.Value")], by="Name")
names(allprbs) <- c("Name", paste0(rep(c("logFC.", "pval."), 2), rep(c(1:2), each=2)))
                  
allprbsl <- reshape(allprbs, varying=list(paste0("pval.", c(1:2)), paste0("logFC.", c(1:2))),
                  v.names=c("pval", "logFC"), timevar="dat", idvar="Name", direction="long")
allprbsl$dat <- factor(allprbsl$dat, levels=c(1,2), labels=c("No Cell", "Cell"))

kable(summaryBy(pval ~ dat, data=allprbsl, FUN=summary), row.names=F, digits=2,
      caption="Infant Sex: P Value Distribution")

ggplot(aes(x=pval, y=dat, col=dat), data=allprbsl) + geom_boxplot() +
   scale_color_viridis(discrete=T, begin=0, end=1) + theme(legend.position="none") +
   labs(x="Unadjusted p value", y="", title="Infant Sex")

kable(summaryBy(logFC ~ dat, data=allprbsl, FUN=summary), row.names=F, digits=2,
      caption="Infant Sex: logFC Distribution")

ggplot(aes(x=logFC, y=dat, col=dat), data=allprbsl) + geom_boxplot() +
   scale_color_viridis(discrete=T, begin=0, end=1) + theme(legend.position="none") +
   labs(x="Log2 Fold Change", y="", title="Infant Sex")

```

### Unsupervised ComBat Processing

``` {r bmiqucbcell, results="asis", eval=F}

## Unsupervised ComBat Processing: with vs without additonal adjustment for batch

ucb.nocell <- readRDS(file.path(datpath, "Model Fit Results/Methods Comparison/Probe Rankings/bmiq.ucb.sex.m1.RDS"))
ucb.cell <- readRDS(file.path(datpath, "Model Fit Results/Methods Comparison/Probe Rankings/bmiq.ucb.sex.m3.RDS"))

## Infant Sex ##

elist <- list(ucb.nocell[[2]], ucb.cell[[2]])

top10s <- as.vector(sapply(elist, function(x) cbind(x$Name[c(1:10)])))
top10s <- subset(top10s, !duplicated(top10s))  # 11

for (i in 1:length(elist))  {  elist[[i]]$rank <- c(1:nrow(elist[[i]])) }
top10tbl <- lapply(elist, function(x) subset(x, x$Name %in% top10s))

for (i in 1:length(top10tbl)) { 
   top10tbl[[i]]$estci <- with(top10tbl[[i]], paste0(sprintf("%.2f", logFC), " (", sprintf("%.2f", CI.L), ", ",
                                                     sprintf("%.2f", CI.R), ")"))
}

for (i in 1:length(top10tbl)) { 
   names(top10tbl[[i]])[c(7:10)] <- c(paste0("pval.", i), paste0("bhp.", i), paste0("rank.", i), paste0("estci.",i))
}

ptbl <- merge(top10tbl[[1]][,c("Name", "chr", "UCSC_RefGene_Name", "estci.1", "bhp.1", "rank.1")],
              top10tbl[[2]][,c(2,10,8,9)], by="Name", all=T)

ptbl <- ptbl[order(ptbl$rank.1),]
ptbl[,grepl("bhp", names(ptbl))] <- lapply(ptbl[,grepl("bhp", names(ptbl))], function(x) pvalfn(x))
kable(ptbl[,ltbnms], row.names=F, col.names=ltlabs,
      caption="Top 10 Probes by P Value for Infant Sex", digits=2)

## Top 10 by Log Fold Change

## Infant Sex ##

elist <- list(ucb.nocell[[3]], ucb.cell[[3]])

top10s <- as.vector(sapply(elist, function(x) cbind(x$Name[c(1:10)])))
top10s <- subset(top10s, !duplicated(top10s))  # 14

for (i in 1:length(elist))  {  elist[[i]]$rank <- c(1:nrow(elist[[i]])) }
top10tbl <- lapply(elist, function(x) subset(x, x$Name %in% top10s))

for (i in 1:length(top10tbl)) { 
   top10tbl[[i]]$estci <- with(top10tbl[[i]], paste0(sprintf("%.2f", logFC), " (", sprintf("%.2f", CI.L), ", ",
                                                     sprintf("%.2f", CI.R), ")"))
}

for (i in 1:length(top10tbl)) { 
   names(top10tbl[[i]])[c(7,8,9)] <- c(paste0("bhp.", i), paste0("rank.", i), paste0("estci.",i))
}

ltbl <- merge(top10tbl[[1]][,c("Name", "chr", "UCSC_RefGene_Name", "estci.1", "bhp.1", "rank.1")],
              top10tbl[[2]][,c(1,9,7,8)], by="Name", all=T)

ltbl <- ltbl[order(ltbl$rank.1),]
kable(ltbl[,ltbnms], row.names=F, col.names=ltlabs,
      caption="Top 10 Probes by logFC for Infant Sex", digits=2)


#-----------------------------------------------#
#  Compare Distribution of p values and logFCs  #
#-----------------------------------------------#

## Infant Sex ##

elist <- list(ucb.nocell[[2]], ucb.cell[[2]])

allprbs <- merge(elist[[1]][,c("Name", "logFC", "P.Value")], elist[[2]][,c("Name", "logFC", "P.Value")], by="Name")
names(allprbs) <- c("Name", paste0(rep(c("logFC.", "pval."), 2), rep(c(1:2), each=2)))
                  
allprbsl <- reshape(allprbs, varying=list(paste0("pval.", c(1:2)), paste0("logFC.", c(1:2))),
                  v.names=c("pval", "logFC"), timevar="dat", idvar="Name", direction="long")
allprbsl$dat <- factor(allprbsl$dat, levels=c(1,2), labels=c("No Cell", "Cell"))

kable(summaryBy(pval ~ dat, data=allprbsl, FUN=summary), row.names=F, digits=2,
      caption="Infant Sex: P Value Distribution")

ggplot(aes(x=pval, y=dat, col=dat), data=allprbsl) + geom_boxplot() +
   scale_color_viridis(discrete=T, begin=0, end=1) + theme(legend.position="none") +
   labs(x="Unadjusted p value", y="", title="Infant Sex")

kable(summaryBy(logFC ~ dat, data=allprbsl, FUN=summary), row.names=F, digits=2,
      caption="Infant Sex: logFC Distribution")

ggplot(aes(x=logFC, y=dat, col=dat), data=allprbsl) + geom_boxplot() +
   scale_color_viridis(discrete=T, begin=0, end=1) + theme(legend.position="none") +
   labs(x="Log2 Fold Change", y="", title="Infant Sex")

```

## SWAN Data

### No ComBat Processing

(Adjustment for Batch, and Adjustment for Batch and Cell)

``` {r swannocbcell, results="asis", eval=F}

## No ComBat Processing - Adjustment for Batch and Cell vs Adjustment for Batch Only

nocb.nocell <- readRDS(file.path(datpath, "Model Fit Results/Methods Comparison/Probe Rankings/swan.nocb.sex.m2.RDS"))
nocb.cell <- readRDS(file.path(datpath, "Model Fit Results/Methods Comparison/Probe Rankings/swan.nocb.sex.m3.RDS"))

## Infant Sex ##

elist <- list(nocb.nocell[[2]], nocb.cell[[2]])

top10s <- as.vector(sapply(elist, function(x) cbind(x$Name[c(1:10)])))
top10s <- subset(top10s, !duplicated(top10s))  # 11

for (i in 1:length(elist))  {  elist[[i]]$rank <- c(1:nrow(elist[[i]])) }
top10tbl <- lapply(elist, function(x) subset(x, x$Name %in% top10s))

for (i in 1:length(top10tbl)) { 
   top10tbl[[i]]$estci <- with(top10tbl[[i]], paste0(sprintf("%.2f", logFC), " (", sprintf("%.2f", CI.L), ", ",
                                                     sprintf("%.2f", CI.R), ")"))
}

for (i in 1:length(top10tbl)) { 
   names(top10tbl[[i]])[c(7:10)] <- c(paste0("pval.", i), paste0("bhp.", i), paste0("rank.", i), paste0("estci.",i))
}

ptbl <- merge(top10tbl[[1]][,c("Name", "chr", "UCSC_RefGene_Name", "estci.1", "bhp.1", "rank.1")],
              top10tbl[[2]][,c(2,10,8,9)], by="Name", all=T)

ptbl <- ptbl[order(ptbl$rank.1),]
ptbl[,grepl("bhp", names(ptbl))] <- lapply(ptbl[,grepl("bhp", names(ptbl))], function(x) pvalfn(x))
kable(ptbl[,ltbnms], row.names=F, col.names=ltlabs,
      caption="Top 10 Probes by P Value for Infant Sex", digits=2)

## Top 10 by Log Fold Change

## Infant Sex ##

elist <- list(nocb.nocell[[3]], nocb.cell[[3]])

top10s <- as.vector(sapply(elist, function(x) cbind(x$Name[c(1:10)])))
top10s <- subset(top10s, !duplicated(top10s))  # 14

for (i in 1:length(elist))  {  elist[[i]]$rank <- c(1:nrow(elist[[i]])) }
top10tbl <- lapply(elist, function(x) subset(x, x$Name %in% top10s))

for (i in 1:length(top10tbl)) { 
   top10tbl[[i]]$estci <- with(top10tbl[[i]], paste0(sprintf("%.2f", logFC), " (", sprintf("%.2f", CI.L), ", ",
                                                     sprintf("%.2f", CI.R), ")"))
}

for (i in 1:length(top10tbl)) { 
   names(top10tbl[[i]])[c(7,8,9)] <- c(paste0("bhp.", i), paste0("rank.", i), paste0("estci.",i))
}

ltbl <- merge(top10tbl[[1]][,c("Name", "chr", "UCSC_RefGene_Name", "estci.1", "bhp.1", "rank.1")],
              top10tbl[[2]][,c(1,9,7,8)], by="Name", all=T)

ltbl <- ltbl[order(ltbl$rank.1),]
kable(ltbl[,ltbnms], row.names=F, col.names=ltlabs,
      caption="Top 10 Probes by logFC for Infant Sex", digits=2)


#-----------------------------------------------#
#  Compare Distribution of p values and logFCs  #
#-----------------------------------------------#

## Infant Sex ##

elist <- list(nocb.nocell[[2]], nocb.cell[[2]])

allprbs <- merge(elist[[1]][,c("Name", "logFC", "P.Value")], elist[[2]][,c("Name", "logFC", "P.Value")], by="Name")
names(allprbs) <- c("Name", paste0(rep(c("logFC.", "pval."), 2), rep(c(1:2), each=2)))
                  
allprbsl <- reshape(allprbs, varying=list(paste0("pval.", c(1:2)), paste0("logFC.", c(1:2))),
                  v.names=c("pval", "logFC"), timevar="dat", idvar="Name", direction="long")
allprbsl$dat <- factor(allprbsl$dat, levels=c(1,2), labels=c("No Cell", "Cell"))

kable(summaryBy(pval ~ dat, data=allprbsl, FUN=summary), row.names=F, digits=2,
      caption="Infant Sex: P Value Distribution")

ggplot(aes(x=pval, y=dat, col=dat), data=allprbsl) + geom_boxplot() +
   scale_color_viridis(discrete=T, begin=0, end=1) + theme(legend.position="none") +
   labs(x="Unadjusted p value", y="", title="Infant Sex")

kable(summaryBy(logFC ~ dat, data=allprbsl, FUN=summary), row.names=F, digits=2,
      caption="Infant Sex: logFC Distribution")

ggplot(aes(x=logFC, y=dat, col=dat), data=allprbsl) + geom_boxplot() +
   scale_color_viridis(discrete=T, begin=0, end=1) + theme(legend.position="none") +
   labs(x="Log2 Fold Change", y="", title="Infant Sex")

```

## Supervised ComBat Processing

(No additional adjustment vs additional adjustment for cell)

``` {r swanscbcell, results="asis", eval=F}

## Supervised ComBat Processing: with vs without additional adjustment for batch

scb.nocell <- readRDS(file.path(datpath, "Model Fit Results/Methods Comparison/Probe Rankings/swan.scb.sex.m1.RDS"))
scb.cell <- readRDS(file.path(datpath, "Model Fit Results/Methods Comparison/Probe Rankings/swan.scb.sex.m3.RDS"))

## Infant Sex ##

elist <- list(scb.nocell[[2]], scb.cell[[2]])

top10s <- as.vector(sapply(elist, function(x) cbind(x$Name[c(1:10)])))
top10s <- subset(top10s, !duplicated(top10s))  # 11

for (i in 1:length(elist))  {  elist[[i]]$rank <- c(1:nrow(elist[[i]])) }
top10tbl <- lapply(elist, function(x) subset(x, x$Name %in% top10s))

for (i in 1:length(top10tbl)) { 
   top10tbl[[i]]$estci <- with(top10tbl[[i]], paste0(sprintf("%.2f", logFC), " (", sprintf("%.2f", CI.L), ", ",
                                                     sprintf("%.2f", CI.R), ")"))
}

for (i in 1:length(top10tbl)) { 
   names(top10tbl[[i]])[c(7:10)] <- c(paste0("pval.", i), paste0("bhp.", i), paste0("rank.", i), paste0("estci.",i))
}

ptbl <- merge(top10tbl[[1]][,c("Name", "chr", "UCSC_RefGene_Name", "estci.1", "bhp.1", "rank.1")],
              top10tbl[[2]][,c(2,10,8,9)], by="Name", all=T)

ptbl <- ptbl[order(ptbl$rank.1),]
ptbl[,grepl("bhp", names(ptbl))] <- lapply(ptbl[,grepl("bhp", names(ptbl))], function(x) pvalfn(x))
kable(ptbl[,ltbnms], row.names=F, col.names=ltlabs,
      caption="Top 10 Probes by P Value for Infant Sex", digits=2)

## Top 10 by Log Fold Change

## Infant Sex ##

elist <- list(scb.nocell[[3]], scb.cell[[3]])

top10s <- as.vector(sapply(elist, function(x) cbind(x$Name[c(1:10)])))
top10s <- subset(top10s, !duplicated(top10s))  # 14

for (i in 1:length(elist))  {  elist[[i]]$rank <- c(1:nrow(elist[[i]])) }
top10tbl <- lapply(elist, function(x) subset(x, x$Name %in% top10s))

for (i in 1:length(top10tbl)) { 
   top10tbl[[i]]$estci <- with(top10tbl[[i]], paste0(sprintf("%.2f", logFC), " (", sprintf("%.2f", CI.L), ", ",
                                                     sprintf("%.2f", CI.R), ")"))
}

for (i in 1:length(top10tbl)) { 
   names(top10tbl[[i]])[c(7,8,9)] <- c(paste0("bhp.", i), paste0("rank.", i), paste0("estci.",i))
}

ltbl <- merge(top10tbl[[1]][,c("Name", "chr", "UCSC_RefGene_Name", "estci.1", "bhp.1", "rank.1")],
              top10tbl[[2]][,c(1,9,7,8)], by="Name", all=T)

ltbl <- ltbl[order(ltbl$rank.1),]
kable(ltbl[,ltbnms], row.names=F, col.names=ltlabs,
      caption="Top 10 Probes by logFC for Infant Sex", digits=2)


#-----------------------------------------------#
#  Compare Distribution of p values and logFCs  #
#-----------------------------------------------#

## Infant Sex ##

elist <- list(scb.nocell[[2]], scb.cell[[2]])

allprbs <- merge(elist[[1]][,c("Name", "logFC", "P.Value")], elist[[2]][,c("Name", "logFC", "P.Value")], by="Name")
names(allprbs) <- c("Name", paste0(rep(c("logFC.", "pval."), 2), rep(c(1:2), each=2)))
                  
allprbsl <- reshape(allprbs, varying=list(paste0("pval.", c(1:2)), paste0("logFC.", c(1:2))),
                  v.names=c("pval", "logFC"), timevar="dat", idvar="Name", direction="long")
allprbsl$dat <- factor(allprbsl$dat, levels=c(1,2), labels=c("No Cell", "Cell"))

kable(summaryBy(pval ~ dat, data=allprbsl, FUN=summary), row.names=F, digits=2,
      caption="Infant Sex: P Value Distribution")

ggplot(aes(x=pval, y=dat, col=dat), data=allprbsl) + geom_boxplot() +
   scale_color_viridis(discrete=T, begin=0, end=1) + theme(legend.position="none") +
   labs(x="Unadjusted p value", y="", title="Infant Sex")

kable(summaryBy(logFC ~ dat, data=allprbsl, FUN=summary), row.names=F, digits=2,
      caption="Infant Sex: logFC Distribution")

ggplot(aes(x=logFC, y=dat, col=dat), data=allprbsl) + geom_boxplot() +
   scale_color_viridis(discrete=T, begin=0, end=1) + theme(legend.position="none") +
   labs(x="Log2 Fold Change", y="", title="Infant Sex")

```

### Unsupervised ComBat Processing

``` {r swanucbcell, results="asis", eval=F}

## Unsupervised ComBat Processing: with vs without additonal adjustment for batch

ucb.nocell <- readRDS(file.path(datpath, "Model Fit Results/Methods Comparison/Probe Rankings/swan.ucb.sex.m1.RDS"))
ucb.cell <- readRDS(file.path(datpath, "Model Fit Results/Methods Comparison/Probe Rankings/swan.ucb.sex.m3.RDS"))

## Infant Sex ##

elist <- list(ucb.nocell[[2]], ucb.cell[[2]])

top10s <- as.vector(sapply(elist, function(x) cbind(x$Name[c(1:10)])))
top10s <- subset(top10s, !duplicated(top10s))  # 11

for (i in 1:length(elist))  {  elist[[i]]$rank <- c(1:nrow(elist[[i]])) }
top10tbl <- lapply(elist, function(x) subset(x, x$Name %in% top10s))

for (i in 1:length(top10tbl)) { 
   top10tbl[[i]]$estci <- with(top10tbl[[i]], paste0(sprintf("%.2f", logFC), " (", sprintf("%.2f", CI.L), ", ",
                                                     sprintf("%.2f", CI.R), ")"))
}

for (i in 1:length(top10tbl)) { 
   names(top10tbl[[i]])[c(7:10)] <- c(paste0("pval.", i), paste0("bhp.", i), paste0("rank.", i), paste0("estci.",i))
}

ptbl <- merge(top10tbl[[1]][,c("Name", "chr", "UCSC_RefGene_Name", "estci.1", "bhp.1", "rank.1")],
              top10tbl[[2]][,c(2,10,8,9)], by="Name", all=T)

ptbl <- ptbl[order(ptbl$rank.1),]
ptbl[,grepl("bhp", names(ptbl))] <- lapply(ptbl[,grepl("bhp", names(ptbl))], function(x) pvalfn(x))
kable(ptbl[,ltbnms], row.names=F, col.names=ltlabs,
      caption="Top 10 Probes by P Value for Infant Sex", digits=2)

## Top 10 by Log Fold Change

## Infant Sex ##

elist <- list(ucb.nocell[[3]], ucb.cell[[3]])

top10s <- as.vector(sapply(elist, function(x) cbind(x$Name[c(1:10)])))
top10s <- subset(top10s, !duplicated(top10s))  # 14

for (i in 1:length(elist))  {  elist[[i]]$rank <- c(1:nrow(elist[[i]])) }
top10tbl <- lapply(elist, function(x) subset(x, x$Name %in% top10s))

for (i in 1:length(top10tbl)) { 
   top10tbl[[i]]$estci <- with(top10tbl[[i]], paste0(sprintf("%.2f", logFC), " (", sprintf("%.2f", CI.L), ", ",
                                                     sprintf("%.2f", CI.R), ")"))
}

for (i in 1:length(top10tbl)) { 
   names(top10tbl[[i]])[c(7,8,9)] <- c(paste0("bhp.", i), paste0("rank.", i), paste0("estci.",i))
}

ltbl <- merge(top10tbl[[1]][,c("Name", "chr", "UCSC_RefGene_Name", "estci.1", "bhp.1", "rank.1")],
              top10tbl[[2]][,c(1,9,7,8)], by="Name", all=T)

ltbl <- ltbl[order(ltbl$rank.1),]
kable(ltbl[,ltbnms], row.names=F, col.names=ltlabs,
      caption="Top 10 Probes by logFC for Infant Sex", digits=2)


#-----------------------------------------------#
#  Compare Distribution of p values and logFCs  #
#-----------------------------------------------#

## Infant Sex ##

elist <- list(ucb.nocell[[2]], ucb.cell[[2]])

allprbs <- merge(elist[[1]][,c("Name", "logFC", "P.Value")], elist[[2]][,c("Name", "logFC", "P.Value")], by="Name")
names(allprbs) <- c("Name", paste0(rep(c("logFC.", "pval."), 2), rep(c(1:2), each=2)))
                  
allprbsl <- reshape(allprbs, varying=list(paste0("pval.", c(1:2)), paste0("logFC.", c(1:2))),
                  v.names=c("pval", "logFC"), timevar="dat", idvar="Name", direction="long")
allprbsl$dat <- factor(allprbsl$dat, levels=c(1,2), labels=c("No Cell", "Cell"))

kable(summaryBy(pval ~ dat, data=allprbsl, FUN=summary), row.names=F, digits=2,
      caption="Infant Sex: P Value Distribution")

ggplot(aes(x=pval, y=dat, col=dat), data=allprbsl) + geom_boxplot() +
   scale_color_viridis(discrete=T, begin=0, end=1) + theme(legend.position="none") +
   labs(x="Unadjusted p value", y="", title="Infant Sex")

kable(summaryBy(logFC ~ dat, data=allprbsl, FUN=summary), row.names=F, digits=2,
      caption="Infant Sex: logFC Distribution")

ggplot(aes(x=logFC, y=dat, col=dat), data=allprbsl) + geom_boxplot() +
   scale_color_viridis(discrete=T, begin=0, end=1) + theme(legend.position="none") +
   labs(x="Log2 Fold Change", y="", title="Infant Sex")

```

# Compare Cell-Adjusted Models Between Normalisation Methods

## No ComBat Processing

(Comparison of models adjusted for batch and cell)

``` {r nocbcell, results="asis"}

sqn <- readRDS(file.path(datpath, "Model Fit Results/Methods Comparison/Probe Rankings/sqn.nocb.sex.m3.RDS"))
bmiq <- readRDS(file.path(datpath, "Model Fit Results/Methods Comparison/Probe Rankings/bmiq.nocb.sex.m3.RDS"))
swan <- readRDS(file.path(datpath, "Model Fit Results/Methods Comparison/Probe Rankings/swan.nocb.sex.m3.RDS"))

#--------------------------------------------------------------------------------------------------------------------------------#
#                                                                                                                                #
#  Compare top 10 tables between post-filtered and pre-filtered data models (and also between different batch handling methods)  #
#                                                                                                                                #
#--------------------------------------------------------------------------------------------------------------------------------#

#-----------------------#
#   Top 10 by P Value   #
#-----------------------#

ltbnms <- c("Name", "chr", "UCSC_RefGene_Name", "estci.1", "bhp.1", "rank.1", "estci.2", "bhp.2", "rank.2", 
            "estci.3", "bhp.3", "rank.3")
ltlabs <- c("Name", "chr", "UCSC RefGene Name", "logFC SQN", "BH p SQN", "Rank SQN", "logFC BMIQ", "BH p BMIQ",
             "Rank BMIQ", "logFC SWAN", "BH p SWAN", "Rank SWAN")

## Infant Sex ##

list1 <- list(sqn[[2]], bmiq[[2]], swan[[2]])

int_bmi1 <- as.vector(sapply(list1, function(x) cbind(x$Name[c(1:10)])))
int_bmi1 <- subset(int_bmi1, !duplicated(int_bmi1))  # 15

for (i in 1:length(list1))  {  list1[[i]]$rank <- c(1:nrow(list1[[i]])) }
tbl_int1 <- lapply(list1, function(x) subset(x, x$Name %in% int_bmi1))

for (i in 1:length(tbl_int1)) { 
   tbl_int1[[i]]$estci <- with(tbl_int1[[i]], paste0(sprintf("%.2f", logFC), " (", sprintf("%.2f", CI.L), ", ",
                                                     sprintf("%.2f", CI.R), ")"))
}

for (i in 1:length(tbl_int1)) { 
   names(tbl_int1[[i]])[c(7:10)] <- c(paste0("pval.", i), paste0("bhp.", i), paste0("rank.", i), paste0("estci.",i))
}

int1 <- tbl_int1[[1]][,c("Name", "chr", "UCSC_RefGene_Name", "estci.1", "bhp.1", "rank.1")]
for (i in 2:3) {
   int1 <- merge(int1, tbl_int1[[i]][,c(2,10,8,9)], by="Name", all=T)
}

int1 <- int1[order(int1$rank.1),]
int1[,grepl("bhp", names(int1))] <- lapply(int1[,grepl("bhp", names(int1))], function(x) pvalfn(x))
kable(int1[,ltbnms], row.names=F, col.names=ltlabs,
      caption="Top 10 Probes by P Value for Infant Sex", digits=2)

#-----------------------------#
#  Top 10 by log Fold Change  #
#-----------------------------#

## Infant Sex ##

list1 <- list(sqn[[3]], bmiq[[3]], swan[[3]])

int_bmi1 <- as.vector(sapply(list1, function(x) cbind(x$Name[c(1:10)])))
int_bmi1 <- subset(int_bmi1, !duplicated(int_bmi1))  # 14

for (i in 1:length(list1))  {  list1[[i]]$rank <- c(1:nrow(list1[[i]])) }
tbl_int1 <- lapply(list1, function(x) subset(x, x$Name %in% int_bmi1))
for (i in 1:length(tbl_int1)) { 
   tbl_int1[[i]]$estci <- with(tbl_int1[[i]], paste0(sprintf("%.2f", logFC), " (", sprintf("%.2f", CI.L), ", ",
                                                     sprintf("%.2f", CI.R), ")"))
}

for (i in 1:length(tbl_int1)) { 
   names(tbl_int1[[i]])[c(7,8,9)] <- c(paste0("bhp.", i), paste0("rank.", i), paste0("estci.",i))
}

int1 <- tbl_int1[[1]][,c("Name", "chr", "UCSC_RefGene_Name", "estci.1", "bhp.1", "rank.1")]
for (i in 2:3) {
   int1 <- merge(int1, tbl_int1[[i]][,c(1,9,7,8)], by="Name", all=T)
}

int1 <- int1[order(int1$rank.1),]
kable(int1[,ltbnms], row.names=F, col.names=ltlabs, caption="Top 10 Probes by logFC for Infant Sex", digits=2)


#----------------------------------------------------------#
#  Compare distributions of p values and log Fold Changes  #
#----------------------------------------------------------#

list1 <- list(sqn[[2]], bmiq[[2]], swan[[2]])

int1p <- list1[[1]][,c("Name", "logFC", "P.Value")]
for (i in c(2:3)) { 
   int1p <- merge(int1p, list1[[i]][,c("Name", "logFC", "P.Value")], by="Name")
}

names(int1p) <- c("Name", paste0(rep(c("logFC.", "pval."), 3), rep(c(1:3), each=2)))
                  
int1pl <- reshape(int1p, varying=list(paste0("pval.", c(1:3)), paste0("logFC.", c(1:3))),
                  v.names=c("pval", "logFC"), timevar="dat", idvar="Name", direction="long")

int1pl$dat <- factor(int1pl$dat, levels=c(1,2,3), labels=c("SQN", "BMIQ", "SWAN"))

kable(summaryBy(pval ~ dat, data=int1pl, FUN=summary), row.names=F, digits=2,
      caption="Infant Sex: P Value Distribution")

ggplot(aes(x=pval, y=dat, col=dat), data=int1pl) + geom_boxplot() +
   scale_color_viridis(discrete=T, begin=0, end=1) + theme(legend.position="none") +
   labs(x="Unadjusted p value", y="", title="Infant Sex") 

kable(summaryBy(logFC ~ dat, data=int1pl, FUN=summary), row.names=F, digits=2,
      caption="Infant Sex: logFC Distribution")

ggplot(aes(x=logFC, y=dat, col=dat), data=int1pl) + geom_boxplot() +
   scale_color_viridis(discrete=T, begin=0, end=1) + theme(legend.position="none") +
   labs(x="Log2 Fold Change", y="", title="Infant Sex")

rm(sqn, bmiq, swan, list1, tbl_int1, int1pl, int1, int1p, int_bmi1)

```


## Supervised ComBat Processed Data

``` {r scbcell, results="asis"}

sqn <- readRDS(file.path(datpath, "Model Fit Results/Methods Comparison/Probe Rankings/sqn.scb.sex.m3.RDS"))
bmiq <- readRDS(file.path(datpath, "Model Fit Results/Methods Comparison/Probe Rankings/bmiq.scb.sex.m3.RDS"))
swan <- readRDS(file.path(datpath, "Model Fit Results/Methods Comparison/Probe Rankings/swan.scb.sex.m3.RDS"))

#--------------------------------------------------------------------------------------------------------------------------------#
#                                                                                                                                #
#  Compare top 10 tables between post-filtered and pre-filtered data models (and also between different batch handling methods)  #
#                                                                                                                                #
#--------------------------------------------------------------------------------------------------------------------------------#

#-----------------------#
#   Top 10 by P Value   #
#-----------------------#

## Infant Sex ##

list1 <- list(sqn[[2]], bmiq[[2]], swan[[2]])

int_bmi1 <- as.vector(sapply(list1, function(x) cbind(x$Name[c(1:10)])))
int_bmi1 <- subset(int_bmi1, !duplicated(int_bmi1))  # 15

for (i in 1:length(list1))  {  list1[[i]]$rank <- c(1:nrow(list1[[i]])) }
tbl_int1 <- lapply(list1, function(x) subset(x, x$Name %in% int_bmi1))

for (i in 1:length(tbl_int1)) { 
   tbl_int1[[i]]$estci <- with(tbl_int1[[i]], paste0(sprintf("%.2f", logFC), " (", sprintf("%.2f", CI.L), ", ",
                                                     sprintf("%.2f", CI.R), ")"))
}

for (i in 1:length(tbl_int1)) { 
   names(tbl_int1[[i]])[c(7:10)] <- c(paste0("pval.", i), paste0("bhp.", i), paste0("rank.", i), paste0("estci.",i))
}

int1 <- tbl_int1[[1]][,c("Name", "chr", "UCSC_RefGene_Name", "estci.1", "bhp.1", "rank.1")]
for (i in 2:3) {
   int1 <- merge(int1, tbl_int1[[i]][,c(2,10,8,9)], by="Name", all=T)
}

int1 <- int1[order(int1$rank.1),]
int1[,grepl("bhp", names(int1))] <- lapply(int1[,grepl("bhp", names(int1))], function(x) pvalfn(x))
kable(int1[,ltbnms], row.names=F, col.names=ltlabs,
      caption="Top 10 Probes by P Value for Infant Sex", digits=2)

#-----------------------------#
#  Top 10 by log Fold Change  #
#-----------------------------#

## Infant Sex ##

list1 <- list(sqn[[3]], bmiq[[3]], swan[[3]])

int_bmi1 <- as.vector(sapply(list1, function(x) cbind(x$Name[c(1:10)])))
int_bmi1 <- subset(int_bmi1, !duplicated(int_bmi1))  # 14

for (i in 1:length(list1))  {  list1[[i]]$rank <- c(1:nrow(list1[[i]])) }
tbl_int1 <- lapply(list1, function(x) subset(x, x$Name %in% int_bmi1))
for (i in 1:length(tbl_int1)) { 
   tbl_int1[[i]]$estci <- with(tbl_int1[[i]], paste0(sprintf("%.2f", logFC), " (", sprintf("%.2f", CI.L), ", ",
                                                     sprintf("%.2f", CI.R), ")"))
}

for (i in 1:length(tbl_int1)) { 
   names(tbl_int1[[i]])[c(7,8,9)] <- c(paste0("bhp.", i), paste0("rank.", i), paste0("estci.",i))
}

int1 <- tbl_int1[[1]][,c("Name", "chr", "UCSC_RefGene_Name", "estci.1", "bhp.1", "rank.1")]
for (i in 2:3) {
   int1 <- merge(int1, tbl_int1[[i]][,c(1,9,7,8)], by="Name", all=T)
}

int1 <- int1[order(int1$rank.1),]
kable(int1[,ltbnms], row.names=F, col.names=ltlabs, caption="Top 10 Probes by logFC for Infant Sex", digits=2)


#----------------------------------------------------------#
#  Compare distributions of p values and log Fold Changes  #
#----------------------------------------------------------#

list1 <- list(sqn[[2]], bmiq[[2]], swan[[2]])

int1p <- list1[[1]][,c("Name", "logFC", "P.Value")]
for (i in c(2:3)) { 
   int1p <- merge(int1p, list1[[i]][,c("Name", "logFC", "P.Value")], by="Name")
}

names(int1p) <- c("Name", paste0(rep(c("logFC.", "pval."), 3), rep(c(1:3), each=2)))
                  
int1pl <- reshape(int1p, varying=list(paste0("pval.", c(1:3)), paste0("logFC.", c(1:3))),
                  v.names=c("pval", "logFC"), timevar="dat", idvar="Name", direction="long")

int1pl$dat <- factor(int1pl$dat, levels=c(1,2,3), labels=c("SQN", "BMIQ", "SWAN"))

kable(summaryBy(pval ~ dat, data=int1pl, FUN=summary), row.names=F, digits=2,
      caption="Infant Sex: P Value Distribution")

ggplot(aes(x=pval, y=dat, col=dat), data=int1pl) + geom_boxplot() +
   scale_color_viridis(discrete=T, begin=0, end=1) + theme(legend.position="none") +
   labs(x="Unadjusted p value", y="", title="Infant Sex") 

kable(summaryBy(logFC ~ dat, data=int1pl, FUN=summary), row.names=F, digits=2,
      caption="Infant Sex: logFC Distribution")

ggplot(aes(x=logFC, y=dat, col=dat), data=int1pl) + geom_boxplot() +
   scale_color_viridis(discrete=T, begin=0, end=1) + theme(legend.position="none") +
   labs(x="Log2 Fold Change", y="", title="Infant Sex")

rm(sqn, bmiq, swan, list1, tbl_int1, int1pl, int1, int1p, int_bmi1)

```


## UnSupervised ComBat Processed Data

``` {r ucbcell}

sqn <- readRDS(file.path(datpath, "Model Fit Results/Methods Comparison/Probe Rankings/sqn.ucb.sex.m3.RDS"))
bmiq <- readRDS(file.path(datpath, "Model Fit Results/Methods Comparison/Probe Rankings/bmiq.ucb.sex.m3.RDS"))
swan <- readRDS(file.path(datpath, "Model Fit Results/Methods Comparison/Probe Rankings/swan.ucb.sex.m3.RDS"))

#--------------------------------------------------------------------------------------------------------------------------------#
#                                                                                                                                #
#  Compare top 10 tables between post-filtered and pre-filtered data models (and also between different batch handling methods)  #
#                                                                                                                                #
#--------------------------------------------------------------------------------------------------------------------------------#

#-----------------------#
#   Top 10 by P Value   #
#-----------------------#

## Infant Sex ##

list1 <- list(sqn[[2]], bmiq[[2]], swan[[2]])

int_bmi1 <- as.vector(sapply(list1, function(x) cbind(x$Name[c(1:10)])))
int_bmi1 <- subset(int_bmi1, !duplicated(int_bmi1))  # 15

for (i in 1:length(list1))  {  list1[[i]]$rank <- c(1:nrow(list1[[i]])) }
tbl_int1 <- lapply(list1, function(x) subset(x, x$Name %in% int_bmi1))

for (i in 1:length(tbl_int1)) { 
   tbl_int1[[i]]$estci <- with(tbl_int1[[i]], paste0(sprintf("%.2f", logFC), " (", sprintf("%.2f", CI.L), ", ",
                                                     sprintf("%.2f", CI.R), ")"))
}

for (i in 1:length(tbl_int1)) { 
   names(tbl_int1[[i]])[c(7:10)] <- c(paste0("pval.", i), paste0("bhp.", i), paste0("rank.", i), paste0("estci.",i))
}

int1 <- tbl_int1[[1]][,c("Name", "chr", "UCSC_RefGene_Name", "estci.1", "bhp.1", "rank.1")]
for (i in 2:3) {
   int1 <- merge(int1, tbl_int1[[i]][,c(2,10,8,9)], by="Name", all=T)
}

int1 <- int1[order(int1$rank.1),]
int1[,grepl("bhp", names(int1))] <- lapply(int1[,grepl("bhp", names(int1))], function(x) pvalfn(x))
kable(int1[,ltbnms], row.names=F, col.names=ltlabs,
      caption="Top 10 Probes by P Value for Infant Sex", digits=2)

#-----------------------------#
#  Top 10 by log Fold Change  #
#-----------------------------#

## Infant Sex ##

list1 <- list(sqn[[3]], bmiq[[3]], swan[[3]])

int_bmi1 <- as.vector(sapply(list1, function(x) cbind(x$Name[c(1:10)])))
int_bmi1 <- subset(int_bmi1, !duplicated(int_bmi1))  # 14

for (i in 1:length(list1))  {  list1[[i]]$rank <- c(1:nrow(list1[[i]])) }
tbl_int1 <- lapply(list1, function(x) subset(x, x$Name %in% int_bmi1))
for (i in 1:length(tbl_int1)) { 
   tbl_int1[[i]]$estci <- with(tbl_int1[[i]], paste0(sprintf("%.2f", logFC), " (", sprintf("%.2f", CI.L), ", ",
                                                     sprintf("%.2f", CI.R), ")"))
}

for (i in 1:length(tbl_int1)) { 
   names(tbl_int1[[i]])[c(7,8,9)] <- c(paste0("bhp.", i), paste0("rank.", i), paste0("estci.",i))
}

int1 <- tbl_int1[[1]][,c("Name", "chr", "UCSC_RefGene_Name", "estci.1", "bhp.1", "rank.1")]
for (i in 2:3) {
   int1 <- merge(int1, tbl_int1[[i]][,c(1,9,7,8)], by="Name", all=T)
}

int1 <- int1[order(int1$rank.1),]
kable(int1[,ltbnms], row.names=F, col.names=ltlabs, caption="Top 10 Probes by logFC for Infant Sex", digits=2)


#----------------------------------------------------------#
#  Compare distributions of p values and log Fold Changes  #
#----------------------------------------------------------#

list1 <- list(sqn[[2]], bmiq[[2]], swan[[2]])

int1p <- list1[[1]][,c("Name", "logFC", "P.Value")]
for (i in c(2:3)) { 
   int1p <- merge(int1p, list1[[i]][,c("Name", "logFC", "P.Value")], by="Name")
}

names(int1p) <- c("Name", paste0(rep(c("logFC.", "pval."), 3), rep(c(1:3), each=2)))
                  
int1pl <- reshape(int1p, varying=list(paste0("pval.", c(1:3)), paste0("logFC.", c(1:3))),
                  v.names=c("pval", "logFC"), timevar="dat", idvar="Name", direction="long")

int1pl$dat <- factor(int1pl$dat, levels=c(1,2,3), labels=c("SQN", "BMIQ", "SWAN"))

kable(summaryBy(pval ~ dat, data=int1pl, FUN=summary), row.names=F, digits=2,
      caption="Infant Sex: P Value Distribution")

ggplot(aes(x=pval, y=dat, col=dat), data=int1pl) + geom_boxplot() +
   scale_color_viridis(discrete=T, begin=0, end=1) + theme(legend.position="none") +
   labs(x="Unadjusted p value", y="", title="Infant Sex") 

kable(summaryBy(logFC ~ dat, data=int1pl, FUN=summary), row.names=F, digits=2,
      caption="Infant Sex: logFC Distribution")

ggplot(aes(x=logFC, y=dat, col=dat), data=int1pl) + geom_boxplot() +
   scale_color_viridis(discrete=T, begin=0, end=1) + theme(legend.position="none") +
   labs(x="Log2 Fold Change", y="", title="Infant Sex")

rm(sqn, bmiq, swan, list1, tbl_int1, int1pl, int1, int1p, int_bmi1)

```
