# Supplementary material for: Data processing choices can affect findings in differential methylation analyses: an investigation using data from the LIMIT RCT
Source: PeerJ. 2023 Feb 3;11:e14786. doi: 10.7717/peerj.14786 (PMC9901304; doi:10.7717/peerj.14786)
Supplement: Supplemental Information 2 [file peerj-11-14786-s002.zip › Code/LIMIT DNAm Methods Comparison - Infant Sex Unadjusted.Rmd]

---
title: 'LIMIT DNAm Methods Comparison: Infant Sex in Unadjusted Model'
output: 
   word_document:
      reference_docx: WordStyleRef1.docx
---

```{r setup, include=FALSE}
knitr::opts_chunk$set(echo=F)

library(limma)
library(knitr)
library(viridis)
library(ggplot2)
library(doBy)

datpath <- "/Volumes/JENNIE/O&G data/LIMIT DNAm Data/"

metadata <- readRDS(file.path(datpath, "Base Datasets/metadata.RDS"))
ann450k <- readRDS(file.path(datpath, "Base Datasets/ann450k.RDS"))


# function to print very large or small p values as <0.001 and >0.99 instead of 0 or 1
pvalfn <- function(x) {ifelse(x < 0.001, "<0.001", ifelse(x > 0.99, ">0.99", round(x, 2)))}

# top 10 table (by p value) colnames
topp.names <- c("Probe", "Chr", "UCSC RefGene Name", "logFC", "CI.L", "CI.R", "BH.p")
# top 10 table (by log FC) colnames
toplfc.names <- c("Name", "chr", "UCSC RefGene Name", "logFC", "CI.L", "CI.R", "BH.p")

# function to process top 10 table by logfold change

lfctbl <- function(x)  {
   ltbl <- x
   ltbl$adj.P.Val <- pvalfn(ltbl$adj.P.Val)
   ltbl <- ltbl[,c("Name", "chr", "UCSC_RefGene_Name", "logFC", "CI.L", "CI.R", "adj.P.Val")]
}


# Function to do all of the stuff with DMPs and Top 10 Tables

dmpfun <- function(fit, cont1)  {
   
   c.grp1 <- contrasts.fit(fit, cont1)
      c.grp1 <- eBayes(c.grp1)

   grp1.dmp.bh <- summary(decideTests(c.grp1))

   grp1.pval1 <- topTable(c.grp1, coef=1, n=nrow(fit), genelist=ann, confint=T, sort.by="P")
      grp1.pval1 <- subset(grp1.pval1, select=!names(grp1.pval1) %in% c("pos", "UCSC_RefGene_Accession",
                                                                        "AveExpr", "t", "B"))
   
   grp1.logfc1 <- topTable(c.grp1, coef=1, n=nrow(fit), genelist=ann, confint=T, sort.by="logFC")
      grp1.logfc1 <- lfctbl(grp1.logfc1)
      
   return(list(grp1.dmp.bh, grp1.pval1, grp1.logfc1))
   
}

grp1cont1 <- c(0, 0, 0, 1, 0)


```


# Unadjusted Analyses

No adjustment for batch or cell type proportion; non-ComBat processed data.
Comparing SQN vs BMIQ vs SWAN normalised data, and probe filtering after vs before normalisation.

## SQN Data

``` {r nocbm1_sqn, results="asis"}

# Main Data - Probe Filtering Prior to Normalisation #

m1.main <- readRDS(file.path(datpath, "Model Fit Results/Methods Comparison/qn_main_fake1.RDS"))
ann <- ann450k[match(rownames(m1.main), ann450k$Name),]

m1.res1 <- dmpfun(m1.main, grp1cont1)
saveRDS(m1.res1, file.path(datpath, "Model Fit Results/Methods Comparison/Probe Rankings/sqn.nocb.sex.m1.RDS"))

# DMPs for Treatment and BMI Effects

kable(m1.res1[[1]], row.names=T, col.names="Infant Sex (Female)",
      caption="Filtering Post-Normalisation - No ComBat M1 - DMPs for Infant Sex Effects")

# top 10 tables
kable(m1.res1[[2]][c(1:10),-7], row.names=F, col.names=topp.names, caption="Top 10 by p value", digits=2)
kable(m1.res1[[3]][c(1:10),], row.names=F, col.names=toplfc.names, caption="Top 10 by logFC", digits=2)

# Probe Filtering After Normalisation

m1.filt <- readRDS(file.path(datpath, "Model Fit Results/Methods Comparison/qn_filt_fake1.RDS"))
ann <- ann450k[match(rownames(m1.filt), ann450k$Name),]

m1.res2 <- dmpfun(m1.filt, grp1cont1)
saveRDS(m1.res2, file.path(datpath, "Model Fit Results/Methods Comparison/Probe Rankings/sqn.nocb.sex.m1.filt.RDS"))


kable(m1.res2[[1]], row.names=T, col.names="Infant Sex (Female)",
      caption="Filtering Pre-Normalisation - No ComBat M1 - DMPs for Infant Sex Effects")

# top 10 tables
kable(m1.res2[[2]][c(1:10),-7], row.names=F, col.names=topp.names, caption="Top 10 by p value", digits=2)
kable(m1.res2[[3]][c(1:10),], row.names=F, col.names=toplfc.names, caption="Top 10 by logFC", digits=2)

rm(m1.res1, m1.res2, m1.main, m1.filt)

```

## BMIQ Data

``` {r nocbm1_bmiq, results="asis"}

# Main Data - Probe Filtering Prior to Normalisation #

m1.main <- readRDS(file.path(datpath, "Model Fit Results/Methods Comparison/bmiq_main_fake1.RDS"))
ann <- ann450k[match(rownames(m1.main), ann450k$Name),]

m1.res1 <- dmpfun(m1.main, grp1cont1)
saveRDS(m1.res1, file.path(datpath, "Model Fit Results/Methods Comparison/Probe Rankings/bmiq.nocb.sex.m1.RDS"))

kable(m1.res1[[1]], row.names=T, col.names="Infant Sex (Female)",
      caption="Filtering Post-Normalisation - No ComBat M1 - DMPs for Infant Sex Effects")

# top 10 tables
kable(m1.res1[[2]][c(1:10),-7], row.names=F, col.names=topp.names, caption="Top 10 by p value", digits=2)
kable(m1.res1[[3]][c(1:10),], row.names=F, col.names=toplfc.names, caption="Top 10 by logFC", digits=2)

# Probe Filtering After Normalisation

m1.filt <- readRDS(file.path(datpath, "Model Fit Results/Methods Comparison/bmiq_filt_fake1.RDS"))
ann <- ann450k[match(rownames(m1.filt), ann450k$Name),]

m1.res2 <- dmpfun(m1.filt, grp1cont1)
saveRDS(m1.res2, file.path(datpath, "Model Fit Results/Methods Comparison/Probe Rankings/bmiq.nocb.sex.m1.filt.RDS"))

# DMPs

kable(m1.res2[[1]], row.names=T, col.names="Infant Sex (Female)",
      caption="Filtering Pre-Normalisation - No ComBat M1 - DMPs for Infant Sex Effects")

# top 10 tables
kable(m1.res2[[2]][c(1:10),-7], row.names=F, col.names=topp.names, caption="Top 10 by p value", digits=2)
kable(m1.res2[[3]][c(1:10),], row.names=F, col.names=toplfc.names, caption="Top 10 by logFC", digits=2)

rm(m1.res1, m1.res2, m1.main, m1.filt)


```

## SWAN Data

``` {r nocbm1_swan, results="asis"}

# Main Data - Probe Filtering Prior to Normalisation #

m1.main <- readRDS(file.path(datpath, "Model Fit Results/Methods Comparison/swan_main_fake1.RDS"))
ann <- ann450k[match(rownames(m1.main), ann450k$Name),]

m1.res1 <- dmpfun(m1.main, grp1cont1)
saveRDS(m1.res1, file.path(datpath, "Model Fit Results/Methods Comparison/Probe Rankings/swan.nocb.sex.m1.RDS"))

# DMPs

kable(m1.res1[[1]], row.names=T, col.names="Infant Sex (Female)",
      caption="Filtering Post-Normalisation - No ComBat M1 - DMPs for Infant Sex Effects")

# top 10 tables
kable(m1.res1[[2]][c(1:10),-7], row.names=F, col.names=topp.names, caption="Top 10 by p value", digits=2)
kable(m1.res1[[3]][c(1:10),], row.names=F, col.names=toplfc.names, caption="Top 10 by logFC", digits=2)


# Probe Filtering After Normalisation

m1.filt <- readRDS(file.path(datpath, "Model Fit Results/Methods Comparison/swan_filt_fake1.RDS"))
ann <- ann450k[match(rownames(m1.filt), ann450k$Name),]

m1.res2 <- dmpfun(m1.filt, grp1cont1)
saveRDS(m1.res2, file.path(datpath, "Model Fit Results/Methods Comparison/Probe Rankings/swan.nocb.sex.m1.filt.RDS"))

# DMPs

kable(m1.res2[[1]], row.names=T, col.names="Infant Sex (Female)",
      caption="Filtering Pre-Normalisation - No ComBat M1 - DMPs for Infant Sex Effects")

# top 10 tables
kable(m1.res2[[2]][c(1:10),-7], row.names=F, col.names=topp.names, caption="Top 10 by p value", digits=2)
kable(m1.res2[[3]][c(1:10),], row.names=F, col.names=toplfc.names, caption="Top 10 by logFC", digits=2)


rm(m1.res1, m1.res2, m1.main, m1.filt)


```

# Compare Top 10 Rankings

## by p value

``` {r top10byp}

sqn1 <- readRDS(file.path(datpath, "Model Fit Results/Methods Comparison/Probe Rankings/sqn.nocb.sex.m1.RDS"))
sqn2 <- readRDS(file.path(datpath, "Model Fit Results/Methods Comparison/Probe Rankings/sqn.nocb.sex.m1.filt.RDS"))

bmiq1 <- readRDS(file.path(datpath, "Model Fit Results/Methods Comparison/Probe Rankings/bmiq.nocb.sex.m1.RDS"))
bmiq2 <- readRDS(file.path(datpath, "Model Fit Results/Methods Comparison/Probe Rankings/bmiq.nocb.sex.m1.filt.RDS"))

swan1 <- readRDS(file.path(datpath, "Model Fit Results/Methods Comparison/Probe Rankings/swan.nocb.sex.m1.RDS"))
swan2 <- readRDS(file.path(datpath, "Model Fit Results/Methods Comparison/Probe Rankings/swan.nocb.sex.m1.filt.RDS"))


bsex <- as.vector(cbind(sqn1[[2]]$Name[c(1:10)], sqn2[[2]]$Name[c(1:10)], bmiq1[[2]]$Name[c(1:10)], 
                  bmiq2[[2]]$Name[c(1:10)], swan1[[2]]$Name[c(1:10)], swan2[[2]]$Name[c(1:10)]))
bsex <- subset(bsex, !duplicated(bsex))

list1 <- list(sqn1[[2]], sqn2[[2]], bmiq1[[2]], bmiq2[[2]], swan1[[2]], swan2[[2]])

for (i in 1:length(list1))  {  list1[[i]]$rank <- c(1:nrow(list1[[i]])) }
tbl_tl <- lapply(list1, function(x) subset(x, x$Name %in% bsex))
for (i in 1:length(tbl_tl)) { 
   tbl_tl[[i]]$estci <- with(tbl_tl[[i]], paste0(sprintf("%.2f", logFC), " (", sprintf("%.2f", CI.L), ", ",
                                                     sprintf("%.2f", CI.R), ")"))
      }

for (i in 1:length(tbl_tl)) { 
   names(tbl_tl[[i]])[c(8,9,10)] <- c(paste0("bhp.", i), paste0("rank.", i), paste0("estci.",i))
}

tl <- tbl_tl[[1]][,c("Name", "chr", "UCSC_RefGene_Name", "estci.1", "bhp.1", "rank.1")]
for (i in 2:6) {
   tl <- merge(tl, tbl_tl[[i]][,c(2,8,9,10)], by="Name", all=T)
}

tl <- tl[order(tl$rank.1),]
tl[,grepl("bhp", names(tl))] <- lapply(tl[,grepl("bhp", names(tl))], function(x) pvalfn(x))
kable(tl[,c("Name", "chr", "UCSC_RefGene_Name", "bhp.1", "rank.1", "bhp.2", "rank.2", "bhp.3", "rank.3",
              "bhp.4", "rank.4", "bhp.5", "rank.5", "bhp.6", "rank.6")],
      row.names=F, col.names=c("Probe", "chr", "UCSC RefGene", "BH p QN1", "Rank QN1", "BH p QN2", "Rank QN2",
                               "BH p BMIQ1", "Rank BMIQ1", "BH p BMIQ2", "Rank BMIQ2", "BH p SWAN1", "Rank SWAN1",
                               "BH p SWAN 2", "Rank SWAN2"),
      caption="Top 10 Probes by P Value for Infant Sex", digits=2)


``` 

## By Log Fold Change

``` {r top10bylfc}

tblnames <- c("Probe", "chr", "UCSC RefGene", "logFC QN1", "BH p QN1", "Rank QN1",
                                    "logFC QN2", "BH p QN2", "Rank QN2", "logFC BMIQ1", "BH p BMIQ1", "Rank BMIQ1",
                                    "logFC BMIQ2", "BH p BMIQ2", "Rank BMIQ2", "logFC SWAN1", "BH p SWAN1",
                                    "Rank SWAN1", "logFC SWAN2", "BH p SWAN 2", "Rank SWAN2")

bsex <- as.vector(cbind(sqn1[[3]]$Name[c(1:10)], sqn2[[3]]$Name[c(1:10)], bmiq1[[3]]$Name[c(1:10)], 
                  bmiq2[[3]]$Name[c(1:10)], swan1[[3]]$Name[c(1:10)], swan2[[3]]$Name[c(1:10)]))
bsex <- subset(bsex, !duplicated(bsex))

list1 <- list(sqn1[[3]], sqn2[[3]], bmiq1[[3]], bmiq2[[3]], swan1[[3]], swan2[[3]])

for (i in 1:length(list1))  {  list1[[i]]$rank <- c(1:nrow(list1[[i]])) }
tbl_int1 <- lapply(list1, function(x) subset(x, x$Name %in% bsex))
for (i in 1:length(tbl_int1)) { 
   tbl_int1[[i]]$estci <- with(tbl_int1[[i]], paste0(sprintf("%.2f", logFC), " (", sprintf("%.2f", CI.L), ", ",
                                                     sprintf("%.2f", CI.R), ")"))
      }

for (i in 1:length(tbl_int1)) { 
   names(tbl_int1[[i]])[c(7,8,9)] <- c(paste0("bhp.", i), paste0("rank.", i), paste0("estci.",i))
}

int1 <- tbl_int1[[1]][,c("Name", "chr", "UCSC_RefGene_Name", "estci.1", "bhp.1", "rank.1")]
for (i in 2:6) {
   int1 <- merge(int1, tbl_int1[[i]][,c(1,9,7,8)], by="Name", all=T)
}

int1 <- int1[order(int1$rank.1),]
kable(int1, row.names=F, col.names=tblnames,
      caption="Top 10 Probes by logFC for Infant Sex", digits=2)

```


# Compare Overall Distribution of P Values
Using unadjusted p values

``` {r pdist}

int1lst <- list(sqn1[[2]], sqn2[[2]], bmiq1[[2]], bmiq2[[2]], swan1[[2]], swan2[[2]])
int1p <- int1lst[[1]][,c("Name", "logFC", "P.Value")]
for (i in c(2:6)) { 
   int1p <- merge(int1p, int1lst[[i]][,c("Name", "logFC", "P.Value")], by="Name")
}

names(int1p) <- c("Name", paste0(rep(c("logFC.", "pval."), 6), rep(c(1:6), each=2)))
                  
int1pl <- reshape(int1p, varying=list(paste0("pval.", c(1:6)), paste0("logFC.", c(1:6))),
                  v.names=c("pval", "logFC"), timevar="dat", idvar="Name", direction="long")
int1pl$dat <- factor(int1pl$dat, levels=c(1:6), labels=c("SQN1", "SQN2", "BMIQ1", "BMIQ2", "SWAN1", "SWAN2"))

kable(summaryBy(pval ~ dat, data=int1pl, FUN=summary), row.names=F, digits=2,
      caption="Infant Sex (Female): P Value Distribution")

ggplot(aes(x=pval, y=dat, col=dat), data=int1pl) + geom_boxplot() +
   scale_color_viridis(discrete=T, begin=0, end=1) + theme(legend.position="none") +
   labs(x="Unadjusted p value", y="", title="Infant Sex (Female)")

kable(summaryBy(logFC ~ dat, data=int1pl, FUN=summary), row.names=F, digits=2,
      caption="Infant Sex (Female): logFC Distribution")

ggplot(aes(x=logFC, y=dat, col=dat), data=int1pl) + geom_boxplot() +
   scale_color_viridis(discrete=T, begin=0, end=1) + theme(legend.position="none") +
   labs(x="Log2 Fold Change", y="", title="Infant Sex (Female)")

```
